# Supplementary material for: Aggregation pheromones have a non-linear effect on oviposition behavior in Drosophila melanogaster
Source: Nat Commun. 2023 Mar 20;14:1544. doi: 10.1038/s41467-023-37046-2 (PMC10027874; doi:10.1038/s41467-023-37046-2)
Supplement: Supplementary file 4 — Source Data [file 41467_2023_37046_MOESM4_ESM.zip]

Archive with 24 entries (23 files):
- Verschut_etal_Source_Data/
- __MACOSX/._Verschut_etal_Source_Data
- Verschut_etal_Source_Data/Verschut_etal_Figure_1_Behavioral_data.csv
- __MACOSX/Verschut_etal_Source_Data/._Verschut_etal_Figure_1_Behavioral_data.csv
- Verschut_etal_Source_Data/.Rhistory
- __MACOSX/Verschut_etal_Source_Data/._.Rhistory
- Verschut_etal_Source_Data/Verschut_etal_Figure_3_Behavioral_data.csv
- __MACOSX/Verschut_etal_Source_Data/._Verschut_etal_Figure_3_Behavioral_data.csv
- Verschut_etal_Source_Data/Verschut_etal_Figure_2_Behavioral_data.csv
- __MACOSX/Verschut_etal_Source_Data/._Verschut_etal_Figure_2_Behavioral_data.csv
- Verschut_etal_Source_Data/.DS_Store
- __MACOSX/Verschut_etal_Source_Data/._.DS_Store
- Verschut_etal_Source_Data/Verschut_etal_Figure_4_Behavioral_data.csv
- __MACOSX/Verschut_etal_Source_Data/._Verschut_etal_Figure_4_Behavioral_data.csv
- Verschut_etal_Source_Data/Verschut_etal_Figure_5_Transcuticular_calcium_imaging_data.csv
- __MACOSX/Verschut_etal_Source_Data/._Verschut_etal_Figure_5_Transcuticular_calcium_imaging_data.csv
- Verschut_etal_Source_Data/Verschut_etal_Figure_1_Pheromone_deposits_data.csv
- __MACOSX/Verschut_etal_Source_Data/._Verschut_etal_Figure_1_Pheromone_deposits_data.csv
- Verschut_etal_Source_Data/Verschut_etal_Figure_S2_Transcuticular_calcium_imaging_data.csv
- __MACOSX/Verschut_etal_Source_Data/._Verschut_etal_Figure_S2_Transcuticular_calcium_imaging_data.csv
- Verschut_etal_Source_Data/Verschut_etal_Figure_S1_Behavioral_data.csv
- __MACOSX/Verschut_etal_Source_Data/._Verschut_etal_Figure_S1_Behavioral_data.csv
- Verschut_etal_Source_Data/Verschut_etal_Figure_3_Oxidation_data.csv
- __MACOSX/Verschut_etal_Source_Data/._Verschut_etal_Figure_3_Oxidation_data.csv
