# Supplementary material for: Aggregation pheromones have a non-linear effect on oviposition behavior in Drosophila melanogaster
Source: Nat Commun. 2023 Mar 20;14:1544. doi: 10.1038/s41467-023-37046-2 (PMC10027874; doi:10.1038/s41467-023-37046-2)
Supplement: Supplementary file 4 — Source Data [file 41467_2023_37046_MOESM4_ESM.zip › Verschut_etal_Source_Data/Verschut_etal_Figure_1_Behavioral_data.csv]

Figure	Odor	Treatment	Replicate	Dose	Option	Resource	Eggs
Figure 1C	Mated female	1	1	0.125	A	100 mM Sucrose + 0.125 x Mated female	6
Figure 1C	Mated female	1	1	0.125	B	100 mM Sucrose + n-Hexane	14
Figure 1C	Mated female	1	2	0.125	A	100 mM Sucrose + 0.125 x Mated female	9
Figure 1C	Mated female	1	2	0.125	B	100 mM Sucrose + n-Hexane	10
Figure 1C	Mated female	1	3	0.125	A	100 mM Sucrose + 0.125 x Mated female	20
Figure 1C	Mated female	1	3	0.125	B	100 mM Sucrose + n-Hexane	8
Figure 1C	Mated female	1	4	0.125	A	100 mM Sucrose + 0.125 x Mated female	6
Figure 1C	Mated female	1	4	0.125	B	100 mM Sucrose + n-Hexane	13
Figure 1C	Mated female	1	5	0.125	A	100 mM Sucrose + 0.125 x Mated female	12
Figure 1C	Mated female	1	5	0.125	B	100 mM Sucrose + n-Hexane	2
Figure 1C	Mated female	1	6	0.125	A	100 mM Sucrose + 0.125 x Mated female	24
Figure 1C	Mated female	1	6	0.125	B	100 mM Sucrose + n-Hexane	4
Figure 1C	Mated female	1	7	0.125	A	100 mM Sucrose + 0.125 x Mated female	16
Figure 1C	Mated female	1	7	0.125	B	100 mM Sucrose + n-Hexane	9
Figure 1C	Mated female	1	8	0.125	A	100 mM Sucrose + 0.125 x Mated female	7
Figure 1C	Mated female	1	8	0.125	B	100 mM Sucrose + n-Hexane	7
Figure 1C	Mated female	1	9	0.125	A	100 mM Sucrose + 0.125 x Mated female	5
Figure 1C	Mated female	1	9	0.125	B	100 mM Sucrose + n-Hexane	14
Figure 1C	Mated female	1	10	0.125	A	100 mM Sucrose + 0.125 x Mated female	12
Figure 1C	Mated female	1	10	0.125	B	100 mM Sucrose + n-Hexane	7
Figure 1C	Mated female	1	11	0.125	A	100 mM Sucrose + 0.125 x Mated female	20
Figure 1C	Mated female	1	11	0.125	B	100 mM Sucrose + n-Hexane	11
Figure 1C	Mated female	1	12	0.125	A	100 mM Sucrose + 0.125 x Mated female	12
Figure 1C	Mated female	1	12	0.125	B	100 mM Sucrose + n-Hexane	16
Figure 1C	Mated female	1	13	0.125	A	100 mM Sucrose + 0.125 x Mated female	19
Figure 1C	Mated female	1	13	0.125	B	100 mM Sucrose + n-Hexane	10
Figure 1C	Mated female	1	14	0.125	A	100 mM Sucrose + 0.125 x Mated female	9
Figure 1C	Mated female	1	14	0.125	B	100 mM Sucrose + n-Hexane	14
Figure 1C	Mated female	1	15	0.125	A	100 mM Sucrose + 0.125 x Mated female	14
Figure 1C	Mated female	1	15	0.125	B	100 mM Sucrose + n-Hexane	8
Figure 1C	Mated female	1	16	0.125	A	100 mM Sucrose + 0.125 x Mated female	3
Figure 1C	Mated female	1	16	0.125	B	100 mM Sucrose + n-Hexane	17
Figure 1C	Mated female	1	17	0.125	A	100 mM Sucrose + 0.125 x Mated female	10
Figure 1C	Mated female	1	17	0.125	B	100 mM Sucrose + n-Hexane	10
Figure 1C	Mated female	1	18	0.125	A	100 mM Sucrose + 0.125 x Mated female	3
Figure 1C	Mated female	1	18	0.125	B	100 mM Sucrose + n-Hexane	11
Figure 1C	Mated female	1	19	0.125	A	100 mM Sucrose + 0.125 x Mated female	17
Figure 1C	Mated female	1	19	0.125	B	100 mM Sucrose + n-Hexane	4
Figure 1C	Mated female	1	20	0.125	A	100 mM Sucrose + 0.125 x Mated female	1
Figure 1C	Mated female	1	20	0.125	B	100 mM Sucrose + n-Hexane	22
Figure 1C	Mated female	2	1	0.25	A	100 mM Sucrose + 0.25 x Mated female	2
Figure 1C	Mated female	2	1	0.25	B	100 mM Sucrose + n-Hexane	10
Figure 1C	Mated female	2	2	0.25	A	100 mM Sucrose + 0.25 x Mated female	9
Figure 1C	Mated female	2	2	0.25	B	100 mM Sucrose + n-Hexane	2
Figure 1C	Mated female	2	3	0.25	A	100 mM Sucrose + 0.25 x Mated female	16
Figure 1C	Mated female	2	3	0.25	B	100 mM Sucrose + n-Hexane	4
Figure 1C	Mated female	2	4	0.25	A	100 mM Sucrose + 0.25 x Mated female	10
Figure 1C	Mated female	2	4	0.25	B	100 mM Sucrose + n-Hexane	4
Figure 1C	Mated female	2	5	0.25	A	100 mM Sucrose + 0.25 x Mated female	14
Figure 1C	Mated female	2	5	0.25	B	100 mM Sucrose + n-Hexane	14
Figure 1C	Mated female	2	6	0.25	A	100 mM Sucrose + 0.25 x Mated female	12
Figure 1C	Mated female	2	6	0.25	B	100 mM Sucrose + n-Hexane	8
Figure 1C	Mated female	2	7	0.25	A	100 mM Sucrose + 0.25 x Mated female	7
Figure 1C	Mated female	2	7	0.25	B	100 mM Sucrose + n-Hexane	13
Figure 1C	Mated female	2	8	0.25	A	100 mM Sucrose + 0.25 x Mated female	15
Figure 1C	Mated female	2	8	0.25	B	100 mM Sucrose + n-Hexane	6
Figure 1C	Mated female	2	9	0.25	A	100 mM Sucrose + 0.25 x Mated female	22
Figure 1C	Mated female	2	9	0.25	B	100 mM Sucrose + n-Hexane	5
Figure 1C	Mated female	2	10	0.25	A	100 mM Sucrose + 0.25 x Mated female	12
Figure 1C	Mated female	2	10	0.25	B	100 mM Sucrose + n-Hexane	1
Figure 1C	Mated female	2	11	0.25	A	100 mM Sucrose + 0.25 x Mated female	17
Figure 1C	Mated female	2	11	0.25	B	100 mM Sucrose + n-Hexane	11
Figure 1C	Mated female	2	12	0.25	A	100 mM Sucrose + 0.25 x Mated female	7
Figure 1C	Mated female	2	12	0.25	B	100 mM Sucrose + n-Hexane	8
Figure 1C	Mated female	2	13	0.25	A	100 mM Sucrose + 0.25 x Mated female	10
Figure 1C	Mated female	2	13	0.25	B	100 mM Sucrose + n-Hexane	4
Figure 1C	Mated female	2	14	0.25	A	100 mM Sucrose + 0.25 x Mated female	6
Figure 1C	Mated female	2	14	0.25	B	100 mM Sucrose + n-Hexane	10
Figure 1C	Mated female	2	15	0.25	A	100 mM Sucrose + 0.25 x Mated female	23
Figure 1C	Mated female	2	15	0.25	B	100 mM Sucrose + n-Hexane	5
Figure 1C	Mated female	2	16	0.25	A	100 mM Sucrose + 0.25 x Mated female	21
Figure 1C	Mated female	2	16	0.25	B	100 mM Sucrose + n-Hexane	4
Figure 1C	Mated female	2	17	0.25	A	100 mM Sucrose + 0.25 x Mated female	4
Figure 1C	Mated female	2	17	0.25	B	100 mM Sucrose + n-Hexane	8
Figure 1C	Mated female	2	18	0.25	A	100 mM Sucrose + 0.25 x Mated female	20
Figure 1C	Mated female	2	18	0.25	B	100 mM Sucrose + n-Hexane	7
Figure 1C	Mated female	2	19	0.25	A	100 mM Sucrose + 0.25 x Mated female	5
Figure 1C	Mated female	2	19	0.25	B	100 mM Sucrose + n-Hexane	8
Figure 1C	Mated female	2	20	0.25	A	100 mM Sucrose + 0.25 x Mated female	16
Figure 1C	Mated female	2	20	0.25	B	100 mM Sucrose + n-Hexane	12
Figure 1C	Mated female	3	1	0.5	A	100 mM Sucrose + 0.50 x Mated female	16
Figure 1C	Mated female	3	1	0.5	B	100 mM Sucrose + n-Hexane	4
Figure 1C	Mated female	3	2	0.5	A	100 mM Sucrose + 0.50 x Mated female	17
Figure 1C	Mated female	3	2	0.5	B	100 mM Sucrose + n-Hexane	7
Figure 1C	Mated female	3	3	0.5	A	100 mM Sucrose + 0.50 x Mated female	11
Figure 1C	Mated female	3	3	0.5	B	100 mM Sucrose + n-Hexane	5
Figure 1C	Mated female	3	4	0.5	A	100 mM Sucrose + 0.50 x Mated female	9
Figure 1C	Mated female	3	4	0.5	B	100 mM Sucrose + n-Hexane	3
Figure 1C	Mated female	3	5	0.5	A	100 mM Sucrose + 0.50 x Mated female	14
Figure 1C	Mated female	3	5	0.5	B	100 mM Sucrose + n-Hexane	8
Figure 1C	Mated female	3	6	0.5	A	100 mM Sucrose + 0.50 x Mated female	20
Figure 1C	Mated female	3	6	0.5	B	100 mM Sucrose + n-Hexane	7
Figure 1C	Mated female	3	7	0.5	A	100 mM Sucrose + 0.50 x Mated female	26
Figure 1C	Mated female	3	7	0.5	B	100 mM Sucrose + n-Hexane	12
Figure 1C	Mated female	3	8	0.5	A	100 mM Sucrose + 0.50 x Mated female	8
Figure 1C	Mated female	3	8	0.5	B	100 mM Sucrose + n-Hexane	10
Figure 1C	Mated female	3	9	0.5	A	100 mM Sucrose + 0.50 x Mated female	6
Figure 1C	Mated female	3	9	0.5	B	100 mM Sucrose + n-Hexane	14
Figure 1C	Mated female	3	10	0.5	A	100 mM Sucrose + 0.50 x Mated female	19
Figure 1C	Mated female	3	10	0.5	B	100 mM Sucrose + n-Hexane	9
Figure 1C	Mated female	3	11	0.5	A	100 mM Sucrose + 0.50 x Mated female	10
Figure 1C	Mated female	3	11	0.5	B	100 mM Sucrose + n-Hexane	8
Figure 1C	Mated female	3	12	0.5	A	100 mM Sucrose + 0.50 x Mated female	22
Figure 1C	Mated female	3	12	0.5	B	100 mM Sucrose + n-Hexane	9
Figure 1C	Mated female	3	13	0.5	A	100 mM Sucrose + 0.50 x Mated female	11
Figure 1C	Mated female	3	13	0.5	B	100 mM Sucrose + n-Hexane	7
Figure 1C	Mated female	3	14	0.5	A	100 mM Sucrose + 0.50 x Mated female	13
Figure 1C	Mated female	3	14	0.5	B	100 mM Sucrose + n-Hexane	7
Figure 1C	Mated female	3	15	0.5	A	100 mM Sucrose + 0.50 x Mated female	15
Figure 1C	Mated female	3	15	0.5	B	100 mM Sucrose + n-Hexane	11
Figure 1C	Mated female	3	16	0.5	A	100 mM Sucrose + 0.50 x Mated female	10
Figure 1C	Mated female	3	16	0.5	B	100 mM Sucrose + n-Hexane	14
Figure 1C	Mated female	3	17	0.5	A	100 mM Sucrose + 0.50 x Mated female	11
Figure 1C	Mated female	3	17	0.5	B	100 mM Sucrose + n-Hexane	16
Figure 1C	Mated female	3	18	0.5	A	100 mM Sucrose + 0.50 x Mated female	20
Figure 1C	Mated female	3	18	0.5	B	100 mM Sucrose + n-Hexane	7
Figure 1C	Mated female	3	19	0.5	A	100 mM Sucrose + 0.50 x Mated female	18
Figure 1C	Mated female	3	19	0.5	B	100 mM Sucrose + n-Hexane	10
Figure 1C	Mated female	3	20	0.5	A	100 mM Sucrose + 0.50 x Mated female	19
Figure 1C	Mated female	3	20	0.5	B	100 mM Sucrose + n-Hexane	6
Figure 1C	Mated female	4	1	1	A	100 mM Sucrose + 1 x Mated female	12
Figure 1C	Mated female	4	1	1	B	100 mM Sucrose + n-Hexane	9
Figure 1C	Mated female	4	2	1	A	100 mM Sucrose + 1 x Mated female	14
Figure 1C	Mated female	4	2	1	B	100 mM Sucrose + n-Hexane	4
Figure 1C	Mated female	4	3	1	A	100 mM Sucrose + 1 x Mated female	8
Figure 1C	Mated female	4	3	1	B	100 mM Sucrose + n-Hexane	9
Figure 1C	Mated female	4	4	1	A	100 mM Sucrose + 1 x Mated female	4
Figure 1C	Mated female	4	4	1	B	100 mM Sucrose + n-Hexane	12
Figure 1C	Mated female	4	5	1	A	100 mM Sucrose + 1 x Mated female	16
Figure 1C	Mated female	4	5	1	B	100 mM Sucrose + n-Hexane	5
Figure 1C	Mated female	4	6	1	A	100 mM Sucrose + 1 x Mated female	26
Figure 1C	Mated female	4	6	1	B	100 mM Sucrose + n-Hexane	7
Figure 1C	Mated female	4	7	1	A	100 mM Sucrose + 1 x Mated female	15
Figure 1C	Mated female	4	7	1	B	100 mM Sucrose + n-Hexane	2
Figure 1C	Mated female	4	8	1	A	100 mM Sucrose + 1 x Mated female	18
Figure 1C	Mated female	4	8	1	B	100 mM Sucrose + n-Hexane	12
Figure 1C	Mated female	4	9	1	A	100 mM Sucrose + 1 x Mated female	15
Figure 1C	Mated female	4	9	1	B	100 mM Sucrose + n-Hexane	8
Figure 1C	Mated female	4	10	1	A	100 mM Sucrose + 1 x Mated female	3
Figure 1C	Mated female	4	10	1	B	100 mM Sucrose + n-Hexane	6
Figure 1C	Mated female	4	11	1	A	100 mM Sucrose + 1 x Mated female	26
Figure 1C	Mated female	4	11	1	B	100 mM Sucrose + n-Hexane	8
Figure 1C	Mated female	4	12	1	A	100 mM Sucrose + 1 x Mated female	2
Figure 1C	Mated female	4	12	1	B	100 mM Sucrose + n-Hexane	4
Figure 1C	Mated female	4	13	1	A	100 mM Sucrose + 1 x Mated female	11
Figure 1C	Mated female	4	13	1	B	100 mM Sucrose + n-Hexane	5
Figure 1C	Mated female	4	14	1	A	100 mM Sucrose + 1 x Mated female	7
Figure 1C	Mated female	4	14	1	B	100 mM Sucrose + n-Hexane	6
Figure 1C	Mated female	4	15	1	A	100 mM Sucrose + 1 x Mated female	5
Figure 1C	Mated female	4	15	1	B	100 mM Sucrose + n-Hexane	14
Figure 1C	Mated female	4	16	1	A	100 mM Sucrose + 1 x Mated female	15
Figure 1C	Mated female	4	16	1	B	100 mM Sucrose + n-Hexane	7
Figure 1C	Mated female	4	17	1	A	100 mM Sucrose + 1 x Mated female	8
Figure 1C	Mated female	4	17	1	B	100 mM Sucrose + n-Hexane	10
Figure 1C	Mated female	4	18	1	A	100 mM Sucrose + 1 x Mated female	15
Figure 1C	Mated female	4	18	1	B	100 mM Sucrose + n-Hexane	9
Figure 1C	Mated female	4	19	1	A	100 mM Sucrose + 1 x Mated female	6
Figure 1C	Mated female	4	19	1	B	100 mM Sucrose + n-Hexane	2
Figure 1C	Mated female	4	20	1	A	100 mM Sucrose + 1 x Mated female	20
Figure 1C	Mated female	4	20	1	B	100 mM Sucrose + n-Hexane	2
Figure 1C	Mated female	5	1	2	A	100 mM Sucrose + 2 x Mated female	23
Figure 1C	Mated female	5	1	2	B	100 mM Sucrose + n-Hexane	4
Figure 1C	Mated female	5	2	2	A	100 mM Sucrose + 2 x Mated female	19
Figure 1C	Mated female	5	2	2	B	100 mM Sucrose + n-Hexane	10
Figure 1C	Mated female	5	3	2	A	100 mM Sucrose + 2 x Mated female	21
Figure 1C	Mated female	5	3	2	B	100 mM Sucrose + n-Hexane	9
Figure 1C	Mated female	5	4	2	A	100 mM Sucrose + 2 x Mated female	14
Figure 1C	Mated female	5	4	2	B	100 mM Sucrose + n-Hexane	8
Figure 1C	Mated female	5	5	2	A	100 mM Sucrose + 2 x Mated female	17
Figure 1C	Mated female	5	5	2	B	100 mM Sucrose + n-Hexane	6
Figure 1C	Mated female	5	6	2	A	100 mM Sucrose + 2 x Mated female	15
Figure 1C	Mated female	5	6	2	B	100 mM Sucrose + n-Hexane	5
Figure 1C	Mated female	5	7	2	A	100 mM Sucrose + 2 x Mated female	26
Figure 1C	Mated female	5	7	2	B	100 mM Sucrose + n-Hexane	5
Figure 1C	Mated female	5	8	2	A	100 mM Sucrose + 2 x Mated female	9
Figure 1C	Mated female	5	8	2	B	100 mM Sucrose + n-Hexane	2
Figure 1C	Mated female	5	9	2	A	100 mM Sucrose + 2 x Mated female	20
Figure 1C	Mated female	5	9	2	B	100 mM Sucrose + n-Hexane	2
Figure 1C	Mated female	5	10	2	A	100 mM Sucrose + 2 x Mated female	15
Figure 1C	Mated female	5	10	2	B	100 mM Sucrose + n-Hexane	8
Figure 1C	Mated female	5	11	2	A	100 mM Sucrose + 2 x Mated female	11
Figure 1C	Mated female	5	11	2	B	100 mM Sucrose + n-Hexane	6
Figure 1C	Mated female	5	12	2	A	100 mM Sucrose + 2 x Mated female	10
Figure 1C	Mated female	5	12	2	B	100 mM Sucrose + n-Hexane	18
Figure 1C	Mated female	5	13	2	A	100 mM Sucrose + 2 x Mated female	8
Figure 1C	Mated female	5	13	2	B	100 mM Sucrose + n-Hexane	9
Figure 1C	Mated female	5	14	2	A	100 mM Sucrose + 2 x Mated female	6
Figure 1C	Mated female	5	14	2	B	100 mM Sucrose + n-Hexane	2
Figure 1C	Mated female	5	15	2	A	100 mM Sucrose + 2 x Mated female	15
Figure 1C	Mated female	5	15	2	B	100 mM Sucrose + n-Hexane	10
Figure 1C	Mated female	5	16	2	A	100 mM Sucrose + 2 x Mated female	12
Figure 1C	Mated female	5	16	2	B	100 mM Sucrose + n-Hexane	8
Figure 1C	Mated female	5	17	2	A	100 mM Sucrose + 2 x Mated female	7
Figure 1C	Mated female	5	17	2	B	100 mM Sucrose + n-Hexane	14
Figure 1C	Mated female	5	18	2	A	100 mM Sucrose + 2 x Mated female	16
Figure 1C	Mated female	5	18	2	B	100 mM Sucrose + n-Hexane	4
Figure 1C	Mated female	5	19	2	A	100 mM Sucrose + 2 x Mated female	21
Figure 1C	Mated female	5	19	2	B	100 mM Sucrose + n-Hexane	4
Figure 1C	Mated female	5	20	2	A	100 mM Sucrose + 2 x Mated female	19
Figure 1C	Mated female	5	20	2	B	100 mM Sucrose + n-Hexane	3
Figure 1C	Mated female	6	1	3	A	100 mM Sucrose + 3 x Mated female	9
Figure 1C	Mated female	6	1	3	B	100 mM Sucrose + n-Hexane	4
Figure 1C	Mated female	6	2	3	A	100 mM Sucrose + 3 x Mated female	11
Figure 1C	Mated female	6	2	3	B	100 mM Sucrose + n-Hexane	2
Figure 1C	Mated female	6	3	3	A	100 mM Sucrose + 3 x Mated female	14
Figure 1C	Mated female	6	3	3	B	100 mM Sucrose + n-Hexane	6
Figure 1C	Mated female	6	4	3	A	100 mM Sucrose + 3 x Mated female	17
Figure 1C	Mated female	6	4	3	B	100 mM Sucrose + n-Hexane	8
Figure 1C	Mated female	6	5	3	A	100 mM Sucrose + 3 x Mated female	10
Figure 1C	Mated female	6	5	3	B	100 mM Sucrose + n-Hexane	12
Figure 1C	Mated female	6	6	3	A	100 mM Sucrose + 3 x Mated female	17
Figure 1C	Mated female	6	6	3	B	100 mM Sucrose + n-Hexane	7
Figure 1C	Mated female	6	7	3	A	100 mM Sucrose + 3 x Mated female	16
Figure 1C	Mated female	6	7	3	B	100 mM Sucrose + n-Hexane	5
Figure 1C	Mated female	6	8	3	A	100 mM Sucrose + 3 x Mated female	11
Figure 1C	Mated female	6	8	3	B	100 mM Sucrose + n-Hexane	16
Figure 1C	Mated female	6	9	3	A	100 mM Sucrose + 3 x Mated female	13
Figure 1C	Mated female	6	9	3	B	100 mM Sucrose + n-Hexane	5
Figure 1C	Mated female	6	10	3	A	100 mM Sucrose + 3 x Mated female	9
Figure 1C	Mated female	6	10	3	B	100 mM Sucrose + n-Hexane	4
Figure 1C	Mated female	6	11	3	A	100 mM Sucrose + 3 x Mated female	9
Figure 1C	Mated female	6	11	3	B	100 mM Sucrose + n-Hexane	11
Figure 1C	Mated female	6	12	3	A	100 mM Sucrose + 3 x Mated female	21
Figure 1C	Mated female	6	12	3	B	100 mM Sucrose + n-Hexane	5
Figure 1C	Mated female	6	13	3	A	100 mM Sucrose + 3 x Mated female	11
Figure 1C	Mated female	6	13	3	B	100 mM Sucrose + n-Hexane	5
Figure 1C	Mated female	6	14	3	A	100 mM Sucrose + 3 x Mated female	15
Figure 1C	Mated female	6	14	3	B	100 mM Sucrose + n-Hexane	8
Figure 1C	Mated female	6	15	3	A	100 mM Sucrose + 3 x Mated female	12
Figure 1C	Mated female	6	15	3	B	100 mM Sucrose + n-Hexane	3
Figure 1C	Mated female	6	16	3	A	100 mM Sucrose + 3 x Mated female	15
Figure 1C	Mated female	6	16	3	B	100 mM Sucrose + n-Hexane	16
Figure 1C	Mated female	6	17	3	A	100 mM Sucrose + 3 x Mated female	15
Figure 1C	Mated female	6	17	3	B	100 mM Sucrose + n-Hexane	8
Figure 1C	Mated female	6	18	3	A	100 mM Sucrose + 3 x Mated female	11
Figure 1C	Mated female	6	18	3	B	100 mM Sucrose + n-Hexane	3
Figure 1C	Mated female	6	19	3	A	100 mM Sucrose + 3 x Mated female	12
Figure 1C	Mated female	6	19	3	B	100 mM Sucrose + n-Hexane	5
Figure 1C	Mated female	6	20	3	A	100 mM Sucrose + 3 x Mated female	21
Figure 1C	Mated female	6	20	3	B	100 mM Sucrose + n-Hexane	4
Figure 1C	Mated female	7	1	4	A	100 mM Sucrose + 4 x Mated female	4
Figure 1C	Mated female	7	1	4	B	100 mM Sucrose + n-Hexane	9
Figure 1C	Mated female	7	2	4	A	100 mM Sucrose + 4 x Mated female	8
Figure 1C	Mated female	7	2	4	B	100 mM Sucrose + n-Hexane	2
Figure 1C	Mated female	7	3	4	A	100 mM Sucrose + 4 x Mated female	9
Figure 1C	Mated female	7	3	4	B	100 mM Sucrose + n-Hexane	1
Figure 1C	Mated female	7	4	4	A	100 mM Sucrose + 4 x Mated female	14
Figure 1C	Mated female	7	4	4	B	100 mM Sucrose + n-Hexane	4
Figure 1C	Mated female	7	5	4	A	100 mM Sucrose + 4 x Mated female	6
Figure 1C	Mated female	7	5	4	B	100 mM Sucrose + n-Hexane	12
Figure 1C	Mated female	7	6	4	A	100 mM Sucrose + 4 x Mated female	17
Figure 1C	Mated female	7	6	4	B	100 mM Sucrose + n-Hexane	3
Figure 1C	Mated female	7	7	4	A	100 mM Sucrose + 4 x Mated female	19
Figure 1C	Mated female	7	7	4	B	100 mM Sucrose + n-Hexane	9
Figure 1C	Mated female	7	8	4	A	100 mM Sucrose + 4 x Mated female	16
Figure 1C	Mated female	7	8	4	B	100 mM Sucrose + n-Hexane	7
Figure 1C	Mated female	7	9	4	A	100 mM Sucrose + 4 x Mated female	3
Figure 1C	Mated female	7	9	4	B	100 mM Sucrose + n-Hexane	11
Figure 1C	Mated female	7	10	4	A	100 mM Sucrose + 4 x Mated female	21
Figure 1C	Mated female	7	10	4	B	100 mM Sucrose + n-Hexane	3
Figure 1C	Mated female	7	11	4	A	100 mM Sucrose + 4 x Mated female	5
Figure 1C	Mated female	7	11	4	B	100 mM Sucrose + n-Hexane	13
Figure 1C	Mated female	7	12	4	A	100 mM Sucrose + 4 x Mated female	14
Figure 1C	Mated female	7	12	4	B	100 mM Sucrose + n-Hexane	17
Figure 1C	Mated female	7	13	4	A	100 mM Sucrose + 4 x Mated female	10
Figure 1C	Mated female	7	13	4	B	100 mM Sucrose + n-Hexane	7
Figure 1C	Mated female	7	14	4	A	100 mM Sucrose + 4 x Mated female	12
Figure 1C	Mated female	7	14	4	B	100 mM Sucrose + n-Hexane	2
Figure 1C	Mated female	7	15	4	A	100 mM Sucrose + 4 x Mated female	19
Figure 1C	Mated female	7	15	4	B	100 mM Sucrose + n-Hexane	4
Figure 1C	Mated female	7	16	4	A	100 mM Sucrose + 4 x Mated female	10
Figure 1C	Mated female	7	16	4	B	100 mM Sucrose + n-Hexane	7
Figure 1C	Mated female	7	17	4	A	100 mM Sucrose + 4 x Mated female	15
Figure 1C	Mated female	7	17	4	B	100 mM Sucrose + n-Hexane	10
Figure 1C	Mated female	7	18	4	A	100 mM Sucrose + 4 x Mated female	12
Figure 1C	Mated female	7	18	4	B	100 mM Sucrose + n-Hexane	16
Figure 1C	Mated female	7	19	4	A	100 mM Sucrose + 4 x Mated female	8
Figure 1C	Mated female	7	19	4	B	100 mM Sucrose + n-Hexane	10
Figure 1C	Mated female	7	20	4	A	100 mM Sucrose + 4 x Mated female	15
Figure 1C	Mated female	7	20	4	B	100 mM Sucrose + n-Hexane	8
Figure 1C	Mated female	8	1	5	A	100 mM Sucrose + 5 x Mated female	9
Figure 1C	Mated female	8	1	5	B	100 mM Sucrose + n-Hexane	13
Figure 1C	Mated female	8	2	5	A	100 mM Sucrose + 5 x Mated female	15
Figure 1C	Mated female	8	2	5	B	100 mM Sucrose + n-Hexane	7
Figure 1C	Mated female	8	3	5	A	100 mM Sucrose + 5 x Mated female	12
Figure 1C	Mated female	8	3	5	B	100 mM Sucrose + n-Hexane	19
Figure 1C	Mated female	8	4	5	A	100 mM Sucrose + 5 x Mated female	9
Figure 1C	Mated female	8	4	5	B	100 mM Sucrose + n-Hexane	3
Figure 1C	Mated female	8	5	5	A	100 mM Sucrose + 5 x Mated female	3
Figure 1C	Mated female	8	5	5	B	100 mM Sucrose + n-Hexane	22
Figure 1C	Mated female	8	6	5	A	100 mM Sucrose + 5 x Mated female	14
Figure 1C	Mated female	8	6	5	B	100 mM Sucrose + n-Hexane	8
Figure 1C	Mated female	8	7	5	A	100 mM Sucrose + 5 x Mated female	6
Figure 1C	Mated female	8	7	5	B	100 mM Sucrose + n-Hexane	13
Figure 1C	Mated female	8	8	5	A	100 mM Sucrose + 5 x Mated female	4
Figure 1C	Mated female	8	8	5	B	100 mM Sucrose + n-Hexane	25
Figure 1C	Mated female	8	9	5	A	100 mM Sucrose + 5 x Mated female	12
Figure 1C	Mated female	8	9	5	B	100 mM Sucrose + n-Hexane	15
Figure 1C	Mated female	8	10	5	A	100 mM Sucrose + 5 x Mated female	10
Figure 1C	Mated female	8	10	5	B	100 mM Sucrose + n-Hexane	5
Figure 1C	Mated female	8	11	5	A	100 mM Sucrose + 5 x Mated female	17
Figure 1C	Mated female	8	11	5	B	100 mM Sucrose + n-Hexane	6
Figure 1C	Mated female	8	12	5	A	100 mM Sucrose + 5 x Mated female	11
Figure 1C	Mated female	8	12	5	B	100 mM Sucrose + n-Hexane	16
Figure 1C	Mated female	8	13	5	A	100 mM Sucrose + 5 x Mated female	8
Figure 1C	Mated female	8	13	5	B	100 mM Sucrose + n-Hexane	3
Figure 1C	Mated female	8	14	5	A	100 mM Sucrose + 5 x Mated female	17
Figure 1C	Mated female	8	14	5	B	100 mM Sucrose + n-Hexane	19
Figure 1C	Mated female	8	15	5	A	100 mM Sucrose + 5 x Mated female	9
Figure 1C	Mated female	8	15	5	B	100 mM Sucrose + n-Hexane	9
Figure 1C	Mated female	8	16	5	A	100 mM Sucrose + 5 x Mated female	12
Figure 1C	Mated female	8	16	5	B	100 mM Sucrose + n-Hexane	5
Figure 1C	Mated female	8	17	5	A	100 mM Sucrose + 5 x Mated female	10
Figure 1C	Mated female	8	17	5	B	100 mM Sucrose + n-Hexane	17
Figure 1C	Mated female	8	18	5	A	100 mM Sucrose + 5 x Mated female	6
Figure 1C	Mated female	8	18	5	B	100 mM Sucrose + n-Hexane	4
Figure 1C	Mated female	8	19	5	A	100 mM Sucrose + 5 x Mated female	10
Figure 1C	Mated female	8	19	5	B	100 mM Sucrose + n-Hexane	11
Figure 1C	Mated female	8	20	5	A	100 mM Sucrose + 5 x Mated female	16
Figure 1C	Mated female	8	20	5	B	100 mM Sucrose + n-Hexane	12
Figure 1C	Mated female	9	1	6	A	100 mM Sucrose + 6 x Mated female	12
Figure 1C	Mated female	9	1	6	B	100 mM Sucrose + n-Hexane	8
Figure 1C	Mated female	9	2	6	A	100 mM Sucrose + 6 x Mated female	3
Figure 1C	Mated female	9	2	6	B	100 mM Sucrose + n-Hexane	8
Figure 1C	Mated female	9	3	6	A	100 mM Sucrose + 6 x Mated female	7
Figure 1C	Mated female	9	3	6	B	100 mM Sucrose + n-Hexane	9
Figure 1C	Mated female	9	4	6	A	100 mM Sucrose + 6 x Mated female	9
Figure 1C	Mated female	9	4	6	B	100 mM Sucrose + n-Hexane	9
Figure 1C	Mated female	9	5	6	A	100 mM Sucrose + 6 x Mated female	10
Figure 1C	Mated female	9	5	6	B	100 mM Sucrose + n-Hexane	8
Figure 1C	Mated female	9	6	6	A	100 mM Sucrose + 6 x Mated female	16
Figure 1C	Mated female	9	6	6	B	100 mM Sucrose + n-Hexane	6
Figure 1C	Mated female	9	7	6	A	100 mM Sucrose + 6 x Mated female	7
Figure 1C	Mated female	9	7	6	B	100 mM Sucrose + n-Hexane	8
Figure 1C	Mated female	9	8	6	A	100 mM Sucrose + 6 x Mated female	13
Figure 1C	Mated female	9	8	6	B	100 mM Sucrose + n-Hexane	6
Figure 1C	Mated female	9	9	6	A	100 mM Sucrose + 6 x Mated female	2
Figure 1C	Mated female	9	9	6	B	100 mM Sucrose + n-Hexane	8
Figure 1C	Mated female	9	10	6	A	100 mM Sucrose + 6 x Mated female	20
Figure 1C	Mated female	9	10	6	B	100 mM Sucrose + n-Hexane	8
Figure 1C	Mated female	9	11	6	A	100 mM Sucrose + 6 x Mated female	12
Figure 1C	Mated female	9	11	6	B	100 mM Sucrose + n-Hexane	9
Figure 1C	Mated female	9	12	6	A	100 mM Sucrose + 6 x Mated female	12
Figure 1C	Mated female	9	12	6	B	100 mM Sucrose + n-Hexane	18
Figure 1C	Mated female	9	13	6	A	100 mM Sucrose + 6 x Mated female	2
Figure 1C	Mated female	9	13	6	B	100 mM Sucrose + n-Hexane	7
Figure 1C	Mated female	9	14	6	A	100 mM Sucrose + 6 x Mated female	4
Figure 1C	Mated female	9	14	6	B	100 mM Sucrose + n-Hexane	9
Figure 1C	Mated female	9	15	6	A	100 mM Sucrose + 6 x Mated female	11
Figure 1C	Mated female	9	15	6	B	100 mM Sucrose + n-Hexane	13
Figure 1C	Mated female	9	16	6	A	100 mM Sucrose + 6 x Mated female	15
Figure 1C	Mated female	9	16	6	B	100 mM Sucrose + n-Hexane	6
Figure 1C	Mated female	9	17	6	A	100 mM Sucrose + 6 x Mated female	10
Figure 1C	Mated female	9	17	6	B	100 mM Sucrose + n-Hexane	14
Figure 1C	Mated female	9	18	6	A	100 mM Sucrose + 6 x Mated female	6
Figure 1C	Mated female	9	18	6	B	100 mM Sucrose + n-Hexane	11
Figure 1C	Mated female	9	19	6	A	100 mM Sucrose + 6 x Mated female	4
Figure 1C	Mated female	9	19	6	B	100 mM Sucrose + n-Hexane	8
Figure 1C	Mated female	9	20	6	A	100 mM Sucrose + 6 x Mated female	14
Figure 1C	Mated female	9	20	6	B	100 mM Sucrose + n-Hexane	9
Figure 1C	Mated female	10	1	12	A	100 mM Sucrose + 12 x Mated female	13
Figure 1C	Mated female	10	1	12	B	100 mM Sucrose + n-Hexane	15
Figure 1C	Mated female	10	2	12	A	100 mM Sucrose + 12 x Mated female	25
Figure 1C	Mated female	10	2	12	B	100 mM Sucrose + n-Hexane	6
Figure 1C	Mated female	10	3	12	A	100 mM Sucrose + 12 x Mated female	8
Figure 1C	Mated female	10	3	12	B	100 mM Sucrose + n-Hexane	4
Figure 1C	Mated female	10	4	12	A	100 mM Sucrose + 12 x Mated female	16
Figure 1C	Mated female	10	4	12	B	100 mM Sucrose + n-Hexane	13
Figure 1C	Mated female	10	5	12	A	100 mM Sucrose + 12 x Mated female	11
Figure 1C	Mated female	10	5	12	B	100 mM Sucrose + n-Hexane	17
Figure 1C	Mated female	10	6	12	A	100 mM Sucrose + 12 x Mated female	16
Figure 1C	Mated female	10	6	12	B	100 mM Sucrose + n-Hexane	15
Figure 1C	Mated female	10	7	12	A	100 mM Sucrose + 12 x Mated female	8
Figure 1C	Mated female	10	7	12	B	100 mM Sucrose + n-Hexane	10
Figure 1C	Mated female	10	8	12	A	100 mM Sucrose + 12 x Mated female	4
Figure 1C	Mated female	10	8	12	B	100 mM Sucrose + n-Hexane	18
Figure 1C	Mated female	10	9	12	A	100 mM Sucrose + 12 x Mated female	14
Figure 1C	Mated female	10	9	12	B	100 mM Sucrose + n-Hexane	24
Figure 1C	Mated female	10	10	12	A	100 mM Sucrose + 12 x Mated female	17
Figure 1C	Mated female	10	10	12	B	100 mM Sucrose + n-Hexane	8
Figure 1C	Mated female	10	11	12	A	100 mM Sucrose + 12 x Mated female	12
Figure 1C	Mated female	10	11	12	B	100 mM Sucrose + n-Hexane	16
Figure 1C	Mated female	10	12	12	A	100 mM Sucrose + 12 x Mated female	2
Figure 1C	Mated female	10	12	12	B	100 mM Sucrose + n-Hexane	10
Figure 1C	Mated female	10	13	12	A	100 mM Sucrose + 12 x Mated female	13
Figure 1C	Mated female	10	13	12	B	100 mM Sucrose + n-Hexane	5
Figure 1C	Mated female	10	14	12	A	100 mM Sucrose + 12 x Mated female	4
Figure 1C	Mated female	10	14	12	B	100 mM Sucrose + n-Hexane	12
Figure 1C	Mated female	10	15	12	A	100 mM Sucrose + 12 x Mated female	8
Figure 1C	Mated female	10	15	12	B	100 mM Sucrose + n-Hexane	11
Figure 1C	Mated female	10	16	12	A	100 mM Sucrose + 12 x Mated female	13
Figure 1C	Mated female	10	16	12	B	100 mM Sucrose + n-Hexane	5
Figure 1C	Mated female	10	17	12	A	100 mM Sucrose + 12 x Mated female	6
Figure 1C	Mated female	10	17	12	B	100 mM Sucrose + n-Hexane	18
Figure 1C	Mated female	10	18	12	A	100 mM Sucrose + 12 x Mated female	16
Figure 1C	Mated female	10	18	12	B	100 mM Sucrose + n-Hexane	15
Figure 1C	Mated female	10	19	12	A	100 mM Sucrose + 12 x Mated female	17
Figure 1C	Mated female	10	19	12	B	100 mM Sucrose + n-Hexane	7
Figure 1C	Mated female	10	20	12	A	100 mM Sucrose + 12 x Mated female	3
Figure 1C	Mated female	10	20	12	B	100 mM Sucrose + n-Hexane	16
Figure 1C	Male	1	1	0.125	A	100 mM Sucrose + 0.125 x Male	11
Figure 1C	Male	1	1	0.125	B	100 mM Sucrose + n-Hexane	2
Figure 1C	Male	1	2	0.125	A	100 mM Sucrose + 0.125 x Male	3
Figure 1C	Male	1	2	0.125	B	100 mM Sucrose + n-Hexane	9
Figure 1C	Male	1	3	0.125	A	100 mM Sucrose + 0.125 x Male	17
Figure 1C	Male	1	3	0.125	B	100 mM Sucrose + n-Hexane	6
Figure 1C	Male	1	4	0.125	A	100 mM Sucrose + 0.125 x Male	10
Figure 1C	Male	1	4	0.125	B	100 mM Sucrose + n-Hexane	10
Figure 1C	Male	1	5	0.125	A	100 mM Sucrose + 0.125 x Male	5
Figure 1C	Male	1	5	0.125	B	100 mM Sucrose + n-Hexane	14
Figure 1C	Male	1	6	0.125	A	100 mM Sucrose + 0.125 x Male	3
Figure 1C	Male	1	6	0.125	B	100 mM Sucrose + n-Hexane	10
Figure 1C	Male	1	7	0.125	A	100 mM Sucrose + 0.125 x Male	14
Figure 1C	Male	1	7	0.125	B	100 mM Sucrose + n-Hexane	22
Figure 1C	Male	1	8	0.125	A	100 mM Sucrose + 0.125 x Male	16
Figure 1C	Male	1	8	0.125	B	100 mM Sucrose + n-Hexane	11
Figure 1C	Male	1	9	0.125	A	100 mM Sucrose + 0.125 x Male	9
Figure 1C	Male	1	9	0.125	B	100 mM Sucrose + n-Hexane	4
Figure 1C	Male	1	10	0.125	A	100 mM Sucrose + 0.125 x Male	24
Figure 1C	Male	1	10	0.125	B	100 mM Sucrose + n-Hexane	3
Figure 1C	Male	1	11	0.125	A	100 mM Sucrose + 0.125 x Male	11
Figure 1C	Male	1	11	0.125	B	100 mM Sucrose + n-Hexane	18
Figure 1C	Male	1	12	0.125	A	100 mM Sucrose + 0.125 x Male	18
Figure 1C	Male	1	12	0.125	B	100 mM Sucrose + n-Hexane	13
Figure 1C	Male	1	13	0.125	A	100 mM Sucrose + 0.125 x Male	2
Figure 1C	Male	1	13	0.125	B	100 mM Sucrose + n-Hexane	22
Figure 1C	Male	1	14	0.125	A	100 mM Sucrose + 0.125 x Male	16
Figure 1C	Male	1	14	0.125	B	100 mM Sucrose + n-Hexane	18
Figure 1C	Male	1	15	0.125	A	100 mM Sucrose + 0.125 x Male	16
Figure 1C	Male	1	15	0.125	B	100 mM Sucrose + n-Hexane	3
Figure 1C	Male	1	16	0.125	A	100 mM Sucrose + 0.125 x Male	9
Figure 1C	Male	1	16	0.125	B	100 mM Sucrose + n-Hexane	15
Figure 1C	Male	1	17	0.125	A	100 mM Sucrose + 0.125 x Male	6
Figure 1C	Male	1	17	0.125	B	100 mM Sucrose + n-Hexane	6
Figure 1C	Male	1	18	0.125	A	100 mM Sucrose + 0.125 x Male	10
Figure 1C	Male	1	18	0.125	B	100 mM Sucrose + n-Hexane	14
Figure 1C	Male	1	19	0.125	A	100 mM Sucrose + 0.125 x Male	8
Figure 1C	Male	1	19	0.125	B	100 mM Sucrose + n-Hexane	11
Figure 1C	Male	1	20	0.125	A	100 mM Sucrose + 0.125 x Male	11
Figure 1C	Male	1	20	0.125	B	100 mM Sucrose + n-Hexane	7
Figure 1C	Male	2	1	0.25	A	100 mM Sucrose + 0.25 x Male	8
Figure 1C	Male	2	1	0.25	B	100 mM Sucrose + n-Hexane	8
Figure 1C	Male	2	2	0.25	A	100 mM Sucrose + 0.25 x Male	10
Figure 1C	Male	2	2	0.25	B	100 mM Sucrose + n-Hexane	3
Figure 1C	Male	2	3	0.25	A	100 mM Sucrose + 0.25 x Male	19
Figure 1C	Male	2	3	0.25	B	100 mM Sucrose + n-Hexane	5
Figure 1C	Male	2	4	0.25	A	100 mM Sucrose + 0.25 x Male	16
Figure 1C	Male	2	4	0.25	B	100 mM Sucrose + n-Hexane	7
Figure 1C	Male	2	5	0.25	A	100 mM Sucrose + 0.25 x Male	15
Figure 1C	Male	2	5	0.25	B	100 mM Sucrose + n-Hexane	10
Figure 1C	Male	2	6	0.25	A	100 mM Sucrose + 0.25 x Male	4
Figure 1C	Male	2	6	0.25	B	100 mM Sucrose + n-Hexane	13
Figure 1C	Male	2	7	0.25	A	100 mM Sucrose + 0.25 x Male	7
Figure 1C	Male	2	7	0.25	B	100 mM Sucrose + n-Hexane	14
Figure 1C	Male	2	8	0.25	A	100 mM Sucrose + 0.25 x Male	27
Figure 1C	Male	2	8	0.25	B	100 mM Sucrose + n-Hexane	6
Figure 1C	Male	2	9	0.25	A	100 mM Sucrose + 0.25 x Male	9
Figure 1C	Male	2	9	0.25	B	100 mM Sucrose + n-Hexane	14
Figure 1C	Male	2	10	0.25	A	100 mM Sucrose + 0.25 x Male	16
Figure 1C	Male	2	10	0.25	B	100 mM Sucrose + n-Hexane	11
Figure 1C	Male	2	11	0.25	A	100 mM Sucrose + 0.25 x Male	13
Figure 1C	Male	2	11	0.25	B	100 mM Sucrose + n-Hexane	17
Figure 1C	Male	2	12	0.25	A	100 mM Sucrose + 0.25 x Male	14
Figure 1C	Male	2	12	0.25	B	100 mM Sucrose + n-Hexane	13
Figure 1C	Male	2	13	0.25	A	100 mM Sucrose + 0.25 x Male	4
Figure 1C	Male	2	13	0.25	B	100 mM Sucrose + n-Hexane	13
Figure 1C	Male	2	14	0.25	A	100 mM Sucrose + 0.25 x Male	11
Figure 1C	Male	2	14	0.25	B	100 mM Sucrose + n-Hexane	3
Figure 1C	Male	2	15	0.25	A	100 mM Sucrose + 0.25 x Male	16
Figure 1C	Male	2	15	0.25	B	100 mM Sucrose + n-Hexane	3
Figure 1C	Male	2	16	0.25	A	100 mM Sucrose + 0.25 x Male	16
Figure 1C	Male	2	16	0.25	B	100 mM Sucrose + n-Hexane	11
Figure 1C	Male	2	17	0.25	A	100 mM Sucrose + 0.25 x Male	10
Figure 1C	Male	2	17	0.25	B	100 mM Sucrose + n-Hexane	7
Figure 1C	Male	2	18	0.25	A	100 mM Sucrose + 0.25 x Male	16
Figure 1C	Male	2	18	0.25	B	100 mM Sucrose + n-Hexane	8
Figure 1C	Male	2	19	0.25	A	100 mM Sucrose + 0.25 x Male	14
Figure 1C	Male	2	19	0.25	B	100 mM Sucrose + n-Hexane	8
Figure 1C	Male	2	20	0.25	A	100 mM Sucrose + 0.25 x Male	15
Figure 1C	Male	2	20	0.25	B	100 mM Sucrose + n-Hexane	2
Figure 1C	Male	3	1	0.5	A	100 mM Sucrose + 0.50 x Male	11
Figure 1C	Male	3	1	0.5	B	100 mM Sucrose + n-Hexane	17
Figure 1C	Male	3	2	0.5	A	100 mM Sucrose + 0.50 x Male	20
Figure 1C	Male	3	2	0.5	B	100 mM Sucrose + n-Hexane	10
Figure 1C	Male	3	3	0.5	A	100 mM Sucrose + 0.50 x Male	9
Figure 1C	Male	3	3	0.5	B	100 mM Sucrose + n-Hexane	3
Figure 1C	Male	3	4	0.5	A	100 mM Sucrose + 0.50 x Male	20
Figure 1C	Male	3	4	0.5	B	100 mM Sucrose + n-Hexane	5
Figure 1C	Male	3	5	0.5	A	100 mM Sucrose + 0.50 x Male	21
Figure 1C	Male	3	5	0.5	B	100 mM Sucrose + n-Hexane	3
Figure 1C	Male	3	6	0.5	A	100 mM Sucrose + 0.50 x Male	17
Figure 1C	Male	3	6	0.5	B	100 mM Sucrose + n-Hexane	6
Figure 1C	Male	3	7	0.5	A	100 mM Sucrose + 0.50 x Male	9
Figure 1C	Male	3	7	0.5	B	100 mM Sucrose + n-Hexane	6
Figure 1C	Male	3	8	0.5	A	100 mM Sucrose + 0.50 x Male	15
Figure 1C	Male	3	8	0.5	B	100 mM Sucrose + n-Hexane	5
Figure 1C	Male	3	9	0.5	A	100 mM Sucrose + 0.50 x Male	19
Figure 1C	Male	3	9	0.5	B	100 mM Sucrose + n-Hexane	7
Figure 1C	Male	3	10	0.5	A	100 mM Sucrose + 0.50 x Male	18
Figure 1C	Male	3	10	0.5	B	100 mM Sucrose + n-Hexane	4
Figure 1C	Male	3	11	0.5	A	100 mM Sucrose + 0.50 x Male	20
Figure 1C	Male	3	11	0.5	B	100 mM Sucrose + n-Hexane	3
Figure 1C	Male	3	12	0.5	A	100 mM Sucrose + 0.50 x Male	10
Figure 1C	Male	3	12	0.5	B	100 mM Sucrose + n-Hexane	4
Figure 1C	Male	3	13	0.5	A	100 mM Sucrose + 0.50 x Male	7
Figure 1C	Male	3	13	0.5	B	100 mM Sucrose + n-Hexane	9
Figure 1C	Male	3	14	0.5	A	100 mM Sucrose + 0.50 x Male	10
Figure 1C	Male	3	14	0.5	B	100 mM Sucrose + n-Hexane	6
Figure 1C	Male	3	15	0.5	A	100 mM Sucrose + 0.50 x Male	10
Figure 1C	Male	3	15	0.5	B	100 mM Sucrose + n-Hexane	15
Figure 1C	Male	3	16	0.5	A	100 mM Sucrose + 0.50 x Male	28
Figure 1C	Male	3	16	0.5	B	100 mM Sucrose + n-Hexane	2
Figure 1C	Male	3	17	0.5	A	100 mM Sucrose + 0.50 x Male	10
Figure 1C	Male	3	17	0.5	B	100 mM Sucrose + n-Hexane	4
Figure 1C	Male	3	18	0.5	A	100 mM Sucrose + 0.50 x Male	16
Figure 1C	Male	3	18	0.5	B	100 mM Sucrose + n-Hexane	11
Figure 1C	Male	3	19	0.5	A	100 mM Sucrose + 0.50 x Male	19
Figure 1C	Male	3	19	0.5	B	100 mM Sucrose + n-Hexane	5
Figure 1C	Male	3	20	0.5	A	100 mM Sucrose + 0.50 x Male	22
Figure 1C	Male	3	20	0.5	B	100 mM Sucrose + n-Hexane	10
Figure 1C	Male	4	1	1	A	100 mM Sucrose + 1 x Male	15
Figure 1C	Male	4	1	1	B	100 mM Sucrose + n-Hexane	4
Figure 1C	Male	4	2	1	A	100 mM Sucrose + 1 x Male	14
Figure 1C	Male	4	2	1	B	100 mM Sucrose + n-Hexane	7
Figure 1C	Male	4	3	1	A	100 mM Sucrose + 1 x Male	25
Figure 1C	Male	4	3	1	B	100 mM Sucrose + n-Hexane	16
Figure 1C	Male	4	4	1	A	100 mM Sucrose + 1 x Male	12
Figure 1C	Male	4	4	1	B	100 mM Sucrose + n-Hexane	3
Figure 1C	Male	4	5	1	A	100 mM Sucrose + 1 x Male	12
Figure 1C	Male	4	5	1	B	100 mM Sucrose + n-Hexane	3
Figure 1C	Male	4	6	1	A	100 mM Sucrose + 1 x Male	9
Figure 1C	Male	4	6	1	B	100 mM Sucrose + n-Hexane	4
Figure 1C	Male	4	7	1	A	100 mM Sucrose + 1 x Male	15
Figure 1C	Male	4	7	1	B	100 mM Sucrose + n-Hexane	2
Figure 1C	Male	4	8	1	A	100 mM Sucrose + 1 x Male	14
Figure 1C	Male	4	8	1	B	100 mM Sucrose + n-Hexane	6
Figure 1C	Male	4	9	1	A	100 mM Sucrose + 1 x Male	13
Figure 1C	Male	4	9	1	B	100 mM Sucrose + n-Hexane	10
Figure 1C	Male	4	10	1	A	100 mM Sucrose + 1 x Male	12
Figure 1C	Male	4	10	1	B	100 mM Sucrose + n-Hexane	18
Figure 1C	Male	4	11	1	A	100 mM Sucrose + 1 x Male	5
Figure 1C	Male	4	11	1	B	100 mM Sucrose + n-Hexane	15
Figure 1C	Male	4	12	1	A	100 mM Sucrose + 1 x Male	6
Figure 1C	Male	4	12	1	B	100 mM Sucrose + n-Hexane	2
Figure 1C	Male	4	13	1	A	100 mM Sucrose + 1 x Male	20
Figure 1C	Male	4	13	1	B	100 mM Sucrose + n-Hexane	11
Figure 1C	Male	4	14	1	A	100 mM Sucrose + 1 x Male	14
Figure 1C	Male	4	14	1	B	100 mM Sucrose + n-Hexane	15
Figure 1C	Male	4	15	1	A	100 mM Sucrose + 1 x Male	26
Figure 1C	Male	4	15	1	B	100 mM Sucrose + n-Hexane	9
Figure 1C	Male	4	16	1	A	100 mM Sucrose + 1 x Male	10
Figure 1C	Male	4	16	1	B	100 mM Sucrose + n-Hexane	3
Figure 1C	Male	4	17	1	A	100 mM Sucrose + 1 x Male	9
Figure 1C	Male	4	17	1	B	100 mM Sucrose + n-Hexane	9
Figure 1C	Male	4	18	1	A	100 mM Sucrose + 1 x Male	17
Figure 1C	Male	4	18	1	B	100 mM Sucrose + n-Hexane	13
Figure 1C	Male	4	19	1	A	100 mM Sucrose + 1 x Male	6
Figure 1C	Male	4	19	1	B	100 mM Sucrose + n-Hexane	15
Figure 1C	Male	4	20	1	A	100 mM Sucrose + 1 x Male	17
Figure 1C	Male	4	20	1	B	100 mM Sucrose + n-Hexane	8
Figure 1C	Male	5	1	2	A	100 mM Sucrose + 2 x Male	14
Figure 1C	Male	5	1	2	B	100 mM Sucrose + n-Hexane	2
Figure 1C	Male	5	2	2	A	100 mM Sucrose + 2 x Male	20
Figure 1C	Male	5	2	2	B	100 mM Sucrose + n-Hexane	4
Figure 1C	Male	5	3	2	A	100 mM Sucrose + 2 x Male	16
Figure 1C	Male	5	3	2	B	100 mM Sucrose + n-Hexane	3
Figure 1C	Male	5	4	2	A	100 mM Sucrose + 2 x Male	9
Figure 1C	Male	5	4	2	B	100 mM Sucrose + n-Hexane	13
Figure 1C	Male	5	5	2	A	100 mM Sucrose + 2 x Male	19
Figure 1C	Male	5	5	2	B	100 mM Sucrose + n-Hexane	7
Figure 1C	Male	5	6	2	A	100 mM Sucrose + 2 x Male	9
Figure 1C	Male	5	6	2	B	100 mM Sucrose + n-Hexane	2
Figure 1C	Male	5	7	2	A	100 mM Sucrose + 2 x Male	15
Figure 1C	Male	5	7	2	B	100 mM Sucrose + n-Hexane	7
Figure 1C	Male	5	8	2	A	100 mM Sucrose + 2 x Male	15
Figure 1C	Male	5	8	2	B	100 mM Sucrose + n-Hexane	5
Figure 1C	Male	5	9	2	A	100 mM Sucrose + 2 x Male	9
Figure 1C	Male	5	9	2	B	100 mM Sucrose + n-Hexane	2
Figure 1C	Male	5	10	2	A	100 mM Sucrose + 2 x Male	13
Figure 1C	Male	5	10	2	B	100 mM Sucrose + n-Hexane	11
Figure 1C	Male	5	11	2	A	100 mM Sucrose + 2 x Male	16
Figure 1C	Male	5	11	2	B	100 mM Sucrose + n-Hexane	7
Figure 1C	Male	5	12	2	A	100 mM Sucrose + 2 x Male	15
Figure 1C	Male	5	12	2	B	100 mM Sucrose + n-Hexane	9
Figure 1C	Male	5	13	2	A	100 mM Sucrose + 2 x Male	17
Figure 1C	Male	5	13	2	B	100 mM Sucrose + n-Hexane	9
Figure 1C	Male	5	14	2	A	100 mM Sucrose + 2 x Male	19
Figure 1C	Male	5	14	2	B	100 mM Sucrose + n-Hexane	8
Figure 1C	Male	5	15	2	A	100 mM Sucrose + 2 x Male	14
Figure 1C	Male	5	15	2	B	100 mM Sucrose + n-Hexane	9
Figure 1C	Male	5	16	2	A	100 mM Sucrose + 2 x Male	16
Figure 1C	Male	5	16	2	B	100 mM Sucrose + n-Hexane	11
Figure 1C	Male	5	17	2	A	100 mM Sucrose + 2 x Male	7
Figure 1C	Male	5	17	2	B	100 mM Sucrose + n-Hexane	12
Figure 1C	Male	5	18	2	A	100 mM Sucrose + 2 x Male	6
Figure 1C	Male	5	18	2	B	100 mM Sucrose + n-Hexane	9
Figure 1C	Male	5	19	2	A	100 mM Sucrose + 2 x Male	10
Figure 1C	Male	5	19	2	B	100 mM Sucrose + n-Hexane	3
Figure 1C	Male	5	20	2	A	100 mM Sucrose + 2 x Male	7
Figure 1C	Male	5	20	2	B	100 mM Sucrose + n-Hexane	2
Figure 1C	Male	6	1	3	A	100 mM Sucrose + 3 x Male	19
Figure 1C	Male	6	1	3	B	100 mM Sucrose + n-Hexane	14
Figure 1C	Male	6	2	3	A	100 mM Sucrose + 3 x Male	26
Figure 1C	Male	6	2	3	B	100 mM Sucrose + n-Hexane	4
Figure 1C	Male	6	3	3	A	100 mM Sucrose + 3 x Male	19
Figure 1C	Male	6	3	3	B	100 mM Sucrose + n-Hexane	14
Figure 1C	Male	6	4	3	A	100 mM Sucrose + 3 x Male	18
Figure 1C	Male	6	4	3	B	100 mM Sucrose + n-Hexane	5
Figure 1C	Male	6	5	3	A	100 mM Sucrose + 3 x Male	9
Figure 1C	Male	6	5	3	B	100 mM Sucrose + n-Hexane	6
Figure 1C	Male	6	6	3	A	100 mM Sucrose + 3 x Male	5
Figure 1C	Male	6	6	3	B	100 mM Sucrose + n-Hexane	2
Figure 1C	Male	6	7	3	A	100 mM Sucrose + 3 x Male	31
Figure 1C	Male	6	7	3	B	100 mM Sucrose + n-Hexane	4
Figure 1C	Male	6	8	3	A	100 mM Sucrose + 3 x Male	21
Figure 1C	Male	6	8	3	B	100 mM Sucrose + n-Hexane	6
Figure 1C	Male	6	9	3	A	100 mM Sucrose + 3 x Male	15
Figure 1C	Male	6	9	3	B	100 mM Sucrose + n-Hexane	12
Figure 1C	Male	6	10	3	A	100 mM Sucrose + 3 x Male	9
Figure 1C	Male	6	10	3	B	100 mM Sucrose + n-Hexane	5
Figure 1C	Male	6	11	3	A	100 mM Sucrose + 3 x Male	20
Figure 1C	Male	6	11	3	B	100 mM Sucrose + n-Hexane	9
Figure 1C	Male	6	12	3	A	100 mM Sucrose + 3 x Male	10
Figure 1C	Male	6	12	3	B	100 mM Sucrose + n-Hexane	4
Figure 1C	Male	6	13	3	A	100 mM Sucrose + 3 x Male	21
Figure 1C	Male	6	13	3	B	100 mM Sucrose + n-Hexane	8
Figure 1C	Male	6	14	3	A	100 mM Sucrose + 3 x Male	18
Figure 1C	Male	6	14	3	B	100 mM Sucrose + n-Hexane	10
Figure 1C	Male	6	15	3	A	100 mM Sucrose + 3 x Male	26
Figure 1C	Male	6	15	3	B	100 mM Sucrose + n-Hexane	8
Figure 1C	Male	6	16	3	A	100 mM Sucrose + 3 x Male	12
Figure 1C	Male	6	16	3	B	100 mM Sucrose + n-Hexane	12
Figure 1C	Male	6	17	3	A	100 mM Sucrose + 3 x Male	12
Figure 1C	Male	6	17	3	B	100 mM Sucrose + n-Hexane	3
Figure 1C	Male	6	18	3	A	100 mM Sucrose + 3 x Male	14
Figure 1C	Male	6	18	3	B	100 mM Sucrose + n-Hexane	7
Figure 1C	Male	6	19	3	A	100 mM Sucrose + 3 x Male	7
Figure 1C	Male	6	19	3	B	100 mM Sucrose + n-Hexane	13
Figure 1C	Male	6	20	3	A	100 mM Sucrose + 3 x Male	19
Figure 1C	Male	6	20	3	B	100 mM Sucrose + n-Hexane	10
Figure 1C	Male	7	1	4	A	100 mM Sucrose + 4 x Male	19
Figure 1C	Male	7	1	4	B	100 mM Sucrose + n-Hexane	7
Figure 1C	Male	7	2	4	A	100 mM Sucrose + 4 x Male	13
Figure 1C	Male	7	2	4	B	100 mM Sucrose + n-Hexane	6
Figure 1C	Male	7	3	4	A	100 mM Sucrose + 4 x Male	17
Figure 1C	Male	7	3	4	B	100 mM Sucrose + n-Hexane	5
Figure 1C	Male	7	4	4	A	100 mM Sucrose + 4 x Male	10
Figure 1C	Male	7	4	4	B	100 mM Sucrose + n-Hexane	7
Figure 1C	Male	7	5	4	A	100 mM Sucrose + 4 x Male	10
Figure 1C	Male	7	5	4	B	100 mM Sucrose + n-Hexane	8
Figure 1C	Male	7	6	4	A	100 mM Sucrose + 4 x Male	11
Figure 1C	Male	7	6	4	B	100 mM Sucrose + n-Hexane	9
Figure 1C	Male	7	7	4	A	100 mM Sucrose + 4 x Male	6
Figure 1C	Male	7	7	4	B	100 mM Sucrose + n-Hexane	11
Figure 1C	Male	7	8	4	A	100 mM Sucrose + 4 x Male	10
Figure 1C	Male	7	8	4	B	100 mM Sucrose + n-Hexane	11
Figure 1C	Male	7	9	4	A	100 mM Sucrose + 4 x Male	17
Figure 1C	Male	7	9	4	B	100 mM Sucrose + n-Hexane	14
Figure 1C	Male	7	10	4	A	100 mM Sucrose + 4 x Male	12
Figure 1C	Male	7	10	4	B	100 mM Sucrose + n-Hexane	12
Figure 1C	Male	7	11	4	A	100 mM Sucrose + 4 x Male	12
Figure 1C	Male	7	11	4	B	100 mM Sucrose + n-Hexane	10
Figure 1C	Male	7	12	4	A	100 mM Sucrose + 4 x Male	6
Figure 1C	Male	7	12	4	B	100 mM Sucrose + n-Hexane	1
Figure 1C	Male	7	13	4	A	100 mM Sucrose + 4 x Male	15
Figure 1C	Male	7	13	4	B	100 mM Sucrose + n-Hexane	17
Figure 1C	Male	7	14	4	A	100 mM Sucrose + 4 x Male	7
Figure 1C	Male	7	14	4	B	100 mM Sucrose + n-Hexane	10
Figure 1C	Male	7	15	4	A	100 mM Sucrose + 4 x Male	13
Figure 1C	Male	7	15	4	B	100 mM Sucrose + n-Hexane	8
Figure 1C	Male	7	16	4	A	100 mM Sucrose + 4 x Male	8
Figure 1C	Male	7	16	4	B	100 mM Sucrose + n-Hexane	7
Figure 1C	Male	7	17	4	A	100 mM Sucrose + 4 x Male	4
Figure 1C	Male	7	17	4	B	100 mM Sucrose + n-Hexane	11
Figure 1C	Male	7	18	4	A	100 mM Sucrose + 4 x Male	16
Figure 1C	Male	7	18	4	B	100 mM Sucrose + n-Hexane	14
Figure 1C	Male	7	19	4	A	100 mM Sucrose + 4 x Male	8
Figure 1C	Male	7	19	4	B	100 mM Sucrose + n-Hexane	10
Figure 1C	Male	7	20	4	A	100 mM Sucrose + 4 x Male	12
Figure 1C	Male	7	20	4	B	100 mM Sucrose + n-Hexane	10
Figure 1C	Male	8	1	5	A	100 mM Sucrose + 5 x Male	18
Figure 1C	Male	8	1	5	B	100 mM Sucrose + n-Hexane	16
Figure 1C	Male	8	2	5	A	100 mM Sucrose + 5 x Male	8
Figure 1C	Male	8	2	5	B	100 mM Sucrose + n-Hexane	10
Figure 1C	Male	8	3	5	A	100 mM Sucrose + 5 x Male	15
Figure 1C	Male	8	3	5	B	100 mM Sucrose + n-Hexane	3
Figure 1C	Male	8	4	5	A	100 mM Sucrose + 5 x Male	20
Figure 1C	Male	8	4	5	B	100 mM Sucrose + n-Hexane	2
Figure 1C	Male	8	5	5	A	100 mM Sucrose + 5 x Male	10
Figure 1C	Male	8	5	5	B	100 mM Sucrose + n-Hexane	18
Figure 1C	Male	8	6	5	A	100 mM Sucrose + 5 x Male	19
Figure 1C	Male	8	6	5	B	100 mM Sucrose + n-Hexane	12
Figure 1C	Male	8	7	5	A	100 mM Sucrose + 5 x Male	3
Figure 1C	Male	8	7	5	B	100 mM Sucrose + n-Hexane	16
Figure 1C	Male	8	8	5	A	100 mM Sucrose + 5 x Male	6
Figure 1C	Male	8	8	5	B	100 mM Sucrose + n-Hexane	9
Figure 1C	Male	8	9	5	A	100 mM Sucrose + 5 x Male	5
Figure 1C	Male	8	9	5	B	100 mM Sucrose + n-Hexane	20
Figure 1C	Male	8	10	5	A	100 mM Sucrose + 5 x Male	18
Figure 1C	Male	8	10	5	B	100 mM Sucrose + n-Hexane	10
Figure 1C	Male	8	11	5	A	100 mM Sucrose + 5 x Male	10
Figure 1C	Male	8	11	5	B	100 mM Sucrose + n-Hexane	4
Figure 1C	Male	8	12	5	A	100 mM Sucrose + 5 x Male	10
Figure 1C	Male	8	12	5	B	100 mM Sucrose + n-Hexane	3
Figure 1C	Male	8	13	5	A	100 mM Sucrose + 5 x Male	8
Figure 1C	Male	8	13	5	B	100 mM Sucrose + n-Hexane	16
Figure 1C	Male	8	14	5	A	100 mM Sucrose + 5 x Male	2
Figure 1C	Male	8	14	5	B	100 mM Sucrose + n-Hexane	17
Figure 1C	Male	8	15	5	A	100 mM Sucrose + 5 x Male	3
Figure 1C	Male	8	15	5	B	100 mM Sucrose + n-Hexane	12
Figure 1C	Male	8	16	5	A	100 mM Sucrose + 5 x Male	4
Figure 1C	Male	8	16	5	B	100 mM Sucrose + n-Hexane	17
Figure 1C	Male	8	17	5	A	100 mM Sucrose + 5 x Male	7
Figure 1C	Male	8	17	5	B	100 mM Sucrose + n-Hexane	12
Figure 1C	Male	8	18	5	A	100 mM Sucrose + 5 x Male	24
Figure 1C	Male	8	18	5	B	100 mM Sucrose + n-Hexane	8
Figure 1C	Male	8	19	5	A	100 mM Sucrose + 5 x Male	14
Figure 1C	Male	8	19	5	B	100 mM Sucrose + n-Hexane	6
Figure 1C	Male	8	20	5	A	100 mM Sucrose + 5 x Male	4
Figure 1C	Male	8	20	5	B	100 mM Sucrose + n-Hexane	4
Figure 1C	Male	9	1	6	A	100 mM Sucrose + 6 x Male	6
Figure 1C	Male	9	1	6	B	100 mM Sucrose + n-Hexane	17
Figure 1C	Male	9	2	6	A	100 mM Sucrose + 6 x Male	9
Figure 1C	Male	9	2	6	B	100 mM Sucrose + n-Hexane	4
Figure 1C	Male	9	3	6	A	100 mM Sucrose + 6 x Male	10
Figure 1C	Male	9	3	6	B	100 mM Sucrose + n-Hexane	2
Figure 1C	Male	9	4	6	A	100 mM Sucrose + 6 x Male	8
Figure 1C	Male	9	4	6	B	100 mM Sucrose + n-Hexane	12
Figure 1C	Male	9	5	6	A	100 mM Sucrose + 6 x Male	16
Figure 1C	Male	9	5	6	B	100 mM Sucrose + n-Hexane	3
Figure 1C	Male	9	6	6	A	100 mM Sucrose + 6 x Male	10
Figure 1C	Male	9	6	6	B	100 mM Sucrose + n-Hexane	25
Figure 1C	Male	9	7	6	A	100 mM Sucrose + 6 x Male	1
Figure 1C	Male	9	7	6	B	100 mM Sucrose + n-Hexane	8
Figure 1C	Male	9	8	6	A	100 mM Sucrose + 6 x Male	28
Figure 1C	Male	9	8	6	B	100 mM Sucrose + n-Hexane	5
Figure 1C	Male	9	9	6	A	100 mM Sucrose + 6 x Male	10
Figure 1C	Male	9	9	6	B	100 mM Sucrose + n-Hexane	14
Figure 1C	Male	9	10	6	A	100 mM Sucrose + 6 x Male	22
Figure 1C	Male	9	10	6	B	100 mM Sucrose + n-Hexane	7
Figure 1C	Male	9	11	6	A	100 mM Sucrose + 6 x Male	2
Figure 1C	Male	9	11	6	B	100 mM Sucrose + n-Hexane	30
Figure 1C	Male	9	12	6	A	100 mM Sucrose + 6 x Male	19
Figure 1C	Male	9	12	6	B	100 mM Sucrose + n-Hexane	11
Figure 1C	Male	9	13	6	A	100 mM Sucrose + 6 x Male	7
Figure 1C	Male	9	13	6	B	100 mM Sucrose + n-Hexane	15
Figure 1C	Male	9	14	6	A	100 mM Sucrose + 6 x Male	4
Figure 1C	Male	9	14	6	B	100 mM Sucrose + n-Hexane	14
Figure 1C	Male	9	15	6	A	100 mM Sucrose + 6 x Male	2
Figure 1C	Male	9	15	6	B	100 mM Sucrose + n-Hexane	17
Figure 1C	Male	9	16	6	A	100 mM Sucrose + 6 x Male	20
Figure 1C	Male	9	16	6	B	100 mM Sucrose + n-Hexane	4
Figure 1C	Male	9	17	6	A	100 mM Sucrose + 6 x Male	6
Figure 1C	Male	9	17	6	B	100 mM Sucrose + n-Hexane	9
Figure 1C	Male	9	18	6	A	100 mM Sucrose + 6 x Male	4
Figure 1C	Male	9	18	6	B	100 mM Sucrose + n-Hexane	4
Figure 1C	Male	9	19	6	A	100 mM Sucrose + 6 x Male	22
Figure 1C	Male	9	19	6	B	100 mM Sucrose + n-Hexane	5
Figure 1C	Male	9	20	6	A	100 mM Sucrose + 6 x Male	12
Figure 1C	Male	9	20	6	B	100 mM Sucrose + n-Hexane	17
Figure 1C	Male	10	1	12	A	100 mM Sucrose + 12 x Male	7
Figure 1C	Male	10	1	12	B	100 mM Sucrose + n-Hexane	13
Figure 1C	Male	10	2	12	A	100 mM Sucrose + 12 x Male	15
Figure 1C	Male	10	2	12	B	100 mM Sucrose + n-Hexane	10
Figure 1C	Male	10	3	12	A	100 mM Sucrose + 12 x Male	12
Figure 1C	Male	10	3	12	B	100 mM Sucrose + n-Hexane	14
Figure 1C	Male	10	4	12	A	100 mM Sucrose + 12 x Male	8
Figure 1C	Male	10	4	12	B	100 mM Sucrose + n-Hexane	15
Figure 1C	Male	10	5	12	A	100 mM Sucrose + 12 x Male	22
Figure 1C	Male	10	5	12	B	100 mM Sucrose + n-Hexane	7
Figure 1C	Male	10	6	12	A	100 mM Sucrose + 12 x Male	8
Figure 1C	Male	10	6	12	B	100 mM Sucrose + n-Hexane	2
Figure 1C	Male	10	7	12	A	100 mM Sucrose + 12 x Male	7
Figure 1C	Male	10	7	12	B	100 mM Sucrose + n-Hexane	3
Figure 1C	Male	10	8	12	A	100 mM Sucrose + 12 x Male	15
Figure 1C	Male	10	8	12	B	100 mM Sucrose + n-Hexane	18
Figure 1C	Male	10	9	12	A	100 mM Sucrose + 12 x Male	12
Figure 1C	Male	10	9	12	B	100 mM Sucrose + n-Hexane	8
Figure 1C	Male	10	10	12	A	100 mM Sucrose + 12 x Male	8
Figure 1C	Male	10	10	12	B	100 mM Sucrose + n-Hexane	13
Figure 1C	Male	10	11	12	A	100 mM Sucrose + 12 x Male	12
Figure 1C	Male	10	11	12	B	100 mM Sucrose + n-Hexane	3
Figure 1C	Male	10	12	12	A	100 mM Sucrose + 12 x Male	3
Figure 1C	Male	10	12	12	B	100 mM Sucrose + n-Hexane	17
Figure 1C	Male	10	13	12	A	100 mM Sucrose + 12 x Male	7
Figure 1C	Male	10	13	12	B	100 mM Sucrose + n-Hexane	16
Figure 1C	Male	10	14	12	A	100 mM Sucrose + 12 x Male	11
Figure 1C	Male	10	14	12	B	100 mM Sucrose + n-Hexane	4
Figure 1C	Male	10	15	12	A	100 mM Sucrose + 12 x Male	23
Figure 1C	Male	10	15	12	B	100 mM Sucrose + n-Hexane	7
Figure 1C	Male	10	16	12	A	100 mM Sucrose + 12 x Male	19
Figure 1C	Male	10	16	12	B	100 mM Sucrose + n-Hexane	4
Figure 1C	Male	10	17	12	A	100 mM Sucrose + 12 x Male	9
Figure 1C	Male	10	17	12	B	100 mM Sucrose + n-Hexane	4
Figure 1C	Male	10	18	12	A	100 mM Sucrose + 12 x Male	2
Figure 1C	Male	10	18	12	B	100 mM Sucrose + n-Hexane	18
Figure 1C	Male	10	19	12	A	100 mM Sucrose + 12 x Male	3
Figure 1C	Male	10	19	12	B	100 mM Sucrose + n-Hexane	18
Figure 1C	Male	10	20	12	A	100 mM Sucrose + 12 x Male	8
Figure 1C	Male	10	20	12	B	100 mM Sucrose + n-Hexane	16
Figure 1D	Mated female	1	1	0.125	A	100 mM Sucrose + 8.75 g/L Yeast + 0.125 x Mated female	8
Figure 1D	Mated female	1	1	0.125	B	100 mM Sucrose + 8.75 g/L Yeast + n-Hexane	9
Figure 1D	Mated female	1	2	0.125	A	100 mM Sucrose + 8.75 g/L Yeast + 0.125 x Mated female	10
Figure 1D	Mated female	1	2	0.125	B	100 mM Sucrose + 8.75 g/L Yeast + n-Hexane	4
Figure 1D	Mated female	1	3	0.125	A	100 mM Sucrose + 8.75 g/L Yeast + 0.125 x Mated female	16
Figure 1D	Mated female	1	3	0.125	B	100 mM Sucrose + 8.75 g/L Yeast + n-Hexane	6
Figure 1D	Mated female	1	4	0.125	A	100 mM Sucrose + 8.75 g/L Yeast + 0.125 x Mated female	7
Figure 1D	Mated female	1	4	0.125	B	100 mM Sucrose + 8.75 g/L Yeast + n-Hexane	7
Figure 1D	Mated female	1	5	0.125	A	100 mM Sucrose + 8.75 g/L Yeast + 0.125 x Mated female	8
Figure 1D	Mated female	1	5	0.125	B	100 mM Sucrose + 8.75 g/L Yeast + n-Hexane	13
Figure 1D	Mated female	1	6	0.125	A	100 mM Sucrose + 8.75 g/L Yeast + 0.125 x Mated female	17
Figure 1D	Mated female	1	6	0.125	B	100 mM Sucrose + 8.75 g/L Yeast + n-Hexane	15
Figure 1D	Mated female	1	7	0.125	A	100 mM Sucrose + 8.75 g/L Yeast + 0.125 x Mated female	12
Figure 1D	Mated female	1	7	0.125	B	100 mM Sucrose + 8.75 g/L Yeast + n-Hexane	16
Figure 1D	Mated female	1	8	0.125	A	100 mM Sucrose + 8.75 g/L Yeast + 0.125 x Mated female	19
Figure 1D	Mated female	1	8	0.125	B	100 mM Sucrose + 8.75 g/L Yeast + n-Hexane	8
Figure 1D	Mated female	1	9	0.125	A	100 mM Sucrose + 8.75 g/L Yeast + 0.125 x Mated female	18
Figure 1D	Mated female	1	9	0.125	B	100 mM Sucrose + 8.75 g/L Yeast + n-Hexane	11
Figure 1D	Mated female	1	10	0.125	A	100 mM Sucrose + 8.75 g/L Yeast + 0.125 x Mated female	11
Figure 1D	Mated female	1	10	0.125	B	100 mM Sucrose + 8.75 g/L Yeast + n-Hexane	5
Figure 1D	Mated female	1	11	0.125	A	100 mM Sucrose + 8.75 g/L Yeast + 0.125 x Mated female	10
Figure 1D	Mated female	1	11	0.125	B	100 mM Sucrose + 8.75 g/L Yeast + n-Hexane	7
Figure 1D	Mated female	1	12	0.125	A	100 mM Sucrose + 8.75 g/L Yeast + 0.125 x Mated female	14
Figure 1D	Mated female	1	12	0.125	B	100 mM Sucrose + 8.75 g/L Yeast + n-Hexane	16
Figure 1D	Mated female	1	13	0.125	A	100 mM Sucrose + 8.75 g/L Yeast + 0.125 x Mated female	25
Figure 1D	Mated female	1	13	0.125	B	100 mM Sucrose + 8.75 g/L Yeast + n-Hexane	7
Figure 1D	Mated female	1	14	0.125	A	100 mM Sucrose + 8.75 g/L Yeast + 0.125 x Mated female	8
Figure 1D	Mated female	1	14	0.125	B	100 mM Sucrose + 8.75 g/L Yeast + n-Hexane	6
Figure 1D	Mated female	1	15	0.125	A	100 mM Sucrose + 8.75 g/L Yeast + 0.125 x Mated female	5
Figure 1D	Mated female	1	15	0.125	B	100 mM Sucrose + 8.75 g/L Yeast + n-Hexane	14
Figure 1D	Mated female	1	16	0.125	A	100 mM Sucrose + 8.75 g/L Yeast + 0.125 x Mated female	15
Figure 1D	Mated female	1	16	0.125	B	100 mM Sucrose + 8.75 g/L Yeast + n-Hexane	7
Figure 1D	Mated female	1	17	0.125	A	100 mM Sucrose + 8.75 g/L Yeast + 0.125 x Mated female	15
Figure 1D	Mated female	1	17	0.125	B	100 mM Sucrose + 8.75 g/L Yeast + n-Hexane	13
Figure 1D	Mated female	1	18	0.125	A	100 mM Sucrose + 8.75 g/L Yeast + 0.125 x Mated female	19
Figure 1D	Mated female	1	18	0.125	B	100 mM Sucrose + 8.75 g/L Yeast + n-Hexane	11
Figure 1D	Mated female	1	19	0.125	A	100 mM Sucrose + 8.75 g/L Yeast + 0.125 x Mated female	9
Figure 1D	Mated female	1	19	0.125	B	100 mM Sucrose + 8.75 g/L Yeast + n-Hexane	5
Figure 1D	Mated female	1	20	0.125	A	100 mM Sucrose + 8.75 g/L Yeast + 0.125 x Mated female	12
Figure 1D	Mated female	1	20	0.125	B	100 mM Sucrose + 8.75 g/L Yeast + n-Hexane	3
Figure 1D	Mated female	2	1	0.25	A	100 mM Sucrose + 8.75 g/L Yeast + 0.25 x Mated female	17
Figure 1D	Mated female	2	1	0.25	B	100 mM Sucrose + 8.75 g/L Yeast + n-Hexane	14
Figure 1D	Mated female	2	2	0.25	A	100 mM Sucrose + 8.75 g/L Yeast + 0.25 x Mated female	7
Figure 1D	Mated female	2	2	0.25	B	100 mM Sucrose + 8.75 g/L Yeast + n-Hexane	8
Figure 1D	Mated female	2	3	0.25	A	100 mM Sucrose + 8.75 g/L Yeast + 0.25 x Mated female	17
Figure 1D	Mated female	2	3	0.25	B	100 mM Sucrose + 8.75 g/L Yeast + n-Hexane	13
Figure 1D	Mated female	2	4	0.25	A	100 mM Sucrose + 8.75 g/L Yeast + 0.25 x Mated female	4
Figure 1D	Mated female	2	4	0.25	B	100 mM Sucrose + 8.75 g/L Yeast + n-Hexane	6
Figure 1D	Mated female	2	5	0.25	A	100 mM Sucrose + 8.75 g/L Yeast + 0.25 x Mated female	10
Figure 1D	Mated female	2	5	0.25	B	100 mM Sucrose + 8.75 g/L Yeast + n-Hexane	6
Figure 1D	Mated female	2	6	0.25	A	100 mM Sucrose + 8.75 g/L Yeast + 0.25 x Mated female	5
Figure 1D	Mated female	2	6	0.25	B	100 mM Sucrose + 8.75 g/L Yeast + n-Hexane	11
Figure 1D	Mated female	2	7	0.25	A	100 mM Sucrose + 8.75 g/L Yeast + 0.25 x Mated female	15
Figure 1D	Mated female	2	7	0.25	B	100 mM Sucrose + 8.75 g/L Yeast + n-Hexane	13
Figure 1D	Mated female	2	8	0.25	A	100 mM Sucrose + 8.75 g/L Yeast + 0.25 x Mated female	16
Figure 1D	Mated female	2	8	0.25	B	100 mM Sucrose + 8.75 g/L Yeast + n-Hexane	11
Figure 1D	Mated female	2	9	0.25	A	100 mM Sucrose + 8.75 g/L Yeast + 0.25 x Mated female	12
Figure 1D	Mated female	2	9	0.25	B	100 mM Sucrose + 8.75 g/L Yeast + n-Hexane	8
Figure 1D	Mated female	2	10	0.25	A	100 mM Sucrose + 8.75 g/L Yeast + 0.25 x Mated female	7
Figure 1D	Mated female	2	10	0.25	B	100 mM Sucrose + 8.75 g/L Yeast + n-Hexane	10
Figure 1D	Mated female	2	11	0.25	A	100 mM Sucrose + 8.75 g/L Yeast + 0.25 x Mated female	14
Figure 1D	Mated female	2	11	0.25	B	100 mM Sucrose + 8.75 g/L Yeast + n-Hexane	5
Figure 1D	Mated female	2	12	0.25	A	100 mM Sucrose + 8.75 g/L Yeast + 0.25 x Mated female	9
Figure 1D	Mated female	2	12	0.25	B	100 mM Sucrose + 8.75 g/L Yeast + n-Hexane	8
Figure 1D	Mated female	2	13	0.25	A	100 mM Sucrose + 8.75 g/L Yeast + 0.25 x Mated female	16
Figure 1D	Mated female	2	13	0.25	B	100 mM Sucrose + 8.75 g/L Yeast + n-Hexane	8
Figure 1D	Mated female	2	14	0.25	A	100 mM Sucrose + 8.75 g/L Yeast + 0.25 x Mated female	10
Figure 1D	Mated female	2	14	0.25	B	100 mM Sucrose + 8.75 g/L Yeast + n-Hexane	15
Figure 1D	Mated female	2	15	0.25	A	100 mM Sucrose + 8.75 g/L Yeast + 0.25 x Mated female	3
Figure 1D	Mated female	2	15	0.25	B	100 mM Sucrose + 8.75 g/L Yeast + n-Hexane	4
Figure 1D	Mated female	2	16	0.25	A	100 mM Sucrose + 8.75 g/L Yeast + 0.25 x Mated female	15
Figure 1D	Mated female	2	16	0.25	B	100 mM Sucrose + 8.75 g/L Yeast + n-Hexane	9
Figure 1D	Mated female	2	17	0.25	A	100 mM Sucrose + 8.75 g/L Yeast + 0.25 x Mated female	22
Figure 1D	Mated female	2	17	0.25	B	100 mM Sucrose + 8.75 g/L Yeast + n-Hexane	13
Figure 1D	Mated female	2	18	0.25	A	100 mM Sucrose + 8.75 g/L Yeast + 0.25 x Mated female	26
Figure 1D	Mated female	2	18	0.25	B	100 mM Sucrose + 8.75 g/L Yeast + n-Hexane	7
Figure 1D	Mated female	2	19	0.25	A	100 mM Sucrose + 8.75 g/L Yeast + 0.25 x Mated female	18
Figure 1D	Mated female	2	19	0.25	B	100 mM Sucrose + 8.75 g/L Yeast + n-Hexane	7
Figure 1D	Mated female	2	20	0.25	A	100 mM Sucrose + 8.75 g/L Yeast + 0.25 x Mated female	16
Figure 1D	Mated female	2	20	0.25	B	100 mM Sucrose + 8.75 g/L Yeast + n-Hexane	3
Figure 1D	Mated female	3	1	0.5	A	100 mM Sucrose + 8.75 g/L Yeast + 0.50 x Mated female	13
Figure 1D	Mated female	3	1	0.5	B	100 mM Sucrose + 8.75 g/L Yeast + n-Hexane	9
Figure 1D	Mated female	3	2	0.5	A	100 mM Sucrose + 8.75 g/L Yeast + 0.50 x Mated female	17
Figure 1D	Mated female	3	2	0.5	B	100 mM Sucrose + 8.75 g/L Yeast + n-Hexane	11
Figure 1D	Mated female	3	3	0.5	A	100 mM Sucrose + 8.75 g/L Yeast + 0.50 x Mated female	15
Figure 1D	Mated female	3	3	0.5	B	100 mM Sucrose + 8.75 g/L Yeast + n-Hexane	6
Figure 1D	Mated female	3	4	0.5	A	100 mM Sucrose + 8.75 g/L Yeast + 0.50 x Mated female	7
Figure 1D	Mated female	3	4	0.5	B	100 mM Sucrose + 8.75 g/L Yeast + n-Hexane	7
Figure 1D	Mated female	3	5	0.5	A	100 mM Sucrose + 8.75 g/L Yeast + 0.50 x Mated female	11
Figure 1D	Mated female	3	5	0.5	B	100 mM Sucrose + 8.75 g/L Yeast + n-Hexane	4
Figure 1D	Mated female	3	6	0.5	A	100 mM Sucrose + 8.75 g/L Yeast + 0.50 x Mated female	7
Figure 1D	Mated female	3	6	0.5	B	100 mM Sucrose + 8.75 g/L Yeast + n-Hexane	15
Figure 1D	Mated female	3	7	0.5	A	100 mM Sucrose + 8.75 g/L Yeast + 0.50 x Mated female	12
Figure 1D	Mated female	3	7	0.5	B	100 mM Sucrose + 8.75 g/L Yeast + n-Hexane	3
Figure 1D	Mated female	3	8	0.5	A	100 mM Sucrose + 8.75 g/L Yeast + 0.50 x Mated female	16
Figure 1D	Mated female	3	8	0.5	B	100 mM Sucrose + 8.75 g/L Yeast + n-Hexane	20
Figure 1D	Mated female	3	9	0.5	A	100 mM Sucrose + 8.75 g/L Yeast + 0.50 x Mated female	22
Figure 1D	Mated female	3	9	0.5	B	100 mM Sucrose + 8.75 g/L Yeast + n-Hexane	16
Figure 1D	Mated female	3	10	0.5	A	100 mM Sucrose + 8.75 g/L Yeast + 0.50 x Mated female	9
Figure 1D	Mated female	3	10	0.5	B	100 mM Sucrose + 8.75 g/L Yeast + n-Hexane	7
Figure 1D	Mated female	3	11	0.5	A	100 mM Sucrose + 8.75 g/L Yeast + 0.50 x Mated female	15
Figure 1D	Mated female	3	11	0.5	B	100 mM Sucrose + 8.75 g/L Yeast + n-Hexane	14
Figure 1D	Mated female	3	12	0.5	A	100 mM Sucrose + 8.75 g/L Yeast + 0.50 x Mated female	8
Figure 1D	Mated female	3	12	0.5	B	100 mM Sucrose + 8.75 g/L Yeast + n-Hexane	10
Figure 1D	Mated female	3	13	0.5	A	100 mM Sucrose + 8.75 g/L Yeast + 0.50 x Mated female	3
Figure 1D	Mated female	3	13	0.5	B	100 mM Sucrose + 8.75 g/L Yeast + n-Hexane	7
Figure 1D	Mated female	3	14	0.5	A	100 mM Sucrose + 8.75 g/L Yeast + 0.50 x Mated female	4
Figure 1D	Mated female	3	14	0.5	B	100 mM Sucrose + 8.75 g/L Yeast + n-Hexane	4
Figure 1D	Mated female	3	15	0.5	A	100 mM Sucrose + 8.75 g/L Yeast + 0.50 x Mated female	16
Figure 1D	Mated female	3	15	0.5	B	100 mM Sucrose + 8.75 g/L Yeast + n-Hexane	5
Figure 1D	Mated female	3	16	0.5	A	100 mM Sucrose + 8.75 g/L Yeast + 0.50 x Mated female	7
Figure 1D	Mated female	3	16	0.5	B	100 mM Sucrose + 8.75 g/L Yeast + n-Hexane	5
Figure 1D	Mated female	3	17	0.5	A	100 mM Sucrose + 8.75 g/L Yeast + 0.50 x Mated female	9
Figure 1D	Mated female	3	17	0.5	B	100 mM Sucrose + 8.75 g/L Yeast + n-Hexane	14
Figure 1D	Mated female	3	18	0.5	A	100 mM Sucrose + 8.75 g/L Yeast + 0.50 x Mated female	15
Figure 1D	Mated female	3	18	0.5	B	100 mM Sucrose + 8.75 g/L Yeast + n-Hexane	7
Figure 1D	Mated female	3	19	0.5	A	100 mM Sucrose + 8.75 g/L Yeast + 0.50 x Mated female	8
Figure 1D	Mated female	3	19	0.5	B	100 mM Sucrose + 8.75 g/L Yeast + n-Hexane	3
Figure 1D	Mated female	3	20	0.5	A	100 mM Sucrose + 8.75 g/L Yeast + 0.50 x Mated female	16
Figure 1D	Mated female	3	20	0.5	B	100 mM Sucrose + 8.75 g/L Yeast + n-Hexane	10
Figure 1D	Mated female	4	1	1	A	100 mM Sucrose + 8.75 g/L Yeast + 1 x Mated Female	15
Figure 1D	Mated female	4	1	1	B	100 mM Sucrose + 8.75 g/L Yeast + n-Hexane	2
Figure 1D	Mated female	4	2	1	A	100 mM Sucrose + 8.75 g/L Yeast + 1 x Mated Female	6
Figure 1D	Mated female	4	2	1	B	100 mM Sucrose + 8.75 g/L Yeast + n-Hexane	10
Figure 1D	Mated female	4	3	1	A	100 mM Sucrose + 8.75 g/L Yeast + 1 x Mated Female	4
Figure 1D	Mated female	4	3	1	B	100 mM Sucrose + 8.75 g/L Yeast + n-Hexane	5
Figure 1D	Mated female	4	4	1	A	100 mM Sucrose + 8.75 g/L Yeast + 1 x Mated Female	9
Figure 1D	Mated female	4	4	1	B	100 mM Sucrose + 8.75 g/L Yeast + n-Hexane	2
Figure 1D	Mated female	4	5	1	A	100 mM Sucrose + 8.75 g/L Yeast + 1 x Mated Female	11
Figure 1D	Mated female	4	5	1	B	100 mM Sucrose + 8.75 g/L Yeast + n-Hexane	8
Figure 1D	Mated female	4	6	1	A	100 mM Sucrose + 8.75 g/L Yeast + 1 x Mated Female	9
Figure 1D	Mated female	4	6	1	B	100 mM Sucrose + 8.75 g/L Yeast + n-Hexane	8
Figure 1D	Mated female	4	7	1	A	100 mM Sucrose + 8.75 g/L Yeast + 1 x Mated Female	12
Figure 1D	Mated female	4	7	1	B	100 mM Sucrose + 8.75 g/L Yeast + n-Hexane	2
Figure 1D	Mated female	4	8	1	A	100 mM Sucrose + 8.75 g/L Yeast + 1 x Mated Female	10
Figure 1D	Mated female	4	8	1	B	100 mM Sucrose + 8.75 g/L Yeast + n-Hexane	18
Figure 1D	Mated female	4	9	1	A	100 mM Sucrose + 8.75 g/L Yeast + 1 x Mated Female	16
Figure 1D	Mated female	4	9	1	B	100 mM Sucrose + 8.75 g/L Yeast + n-Hexane	9
Figure 1D	Mated female	4	10	1	A	100 mM Sucrose + 8.75 g/L Yeast + 1 x Mated Female	9
Figure 1D	Mated female	4	10	1	B	100 mM Sucrose + 8.75 g/L Yeast + n-Hexane	13
Figure 1D	Mated female	4	11	1	A	100 mM Sucrose + 8.75 g/L Yeast + 1 x Mated Female	7
Figure 1D	Mated female	4	11	1	B	100 mM Sucrose + 8.75 g/L Yeast + n-Hexane	4
Figure 1D	Mated female	4	12	1	A	100 mM Sucrose + 8.75 g/L Yeast + 1 x Mated Female	9
Figure 1D	Mated female	4	12	1	B	100 mM Sucrose + 8.75 g/L Yeast + n-Hexane	2
Figure 1D	Mated female	4	13	1	A	100 mM Sucrose + 8.75 g/L Yeast + 1 x Mated Female	20
Figure 1D	Mated female	4	13	1	B	100 mM Sucrose + 8.75 g/L Yeast + n-Hexane	8
Figure 1D	Mated female	4	14	1	A	100 mM Sucrose + 8.75 g/L Yeast + 1 x Mated Female	6
Figure 1D	Mated female	4	14	1	B	100 mM Sucrose + 8.75 g/L Yeast + n-Hexane	8
Figure 1D	Mated female	4	15	1	A	100 mM Sucrose + 8.75 g/L Yeast + 1 x Mated Female	15
Figure 1D	Mated female	4	15	1	B	100 mM Sucrose + 8.75 g/L Yeast + n-Hexane	7
Figure 1D	Mated female	4	16	1	A	100 mM Sucrose + 8.75 g/L Yeast + 1 x Mated Female	11
Figure 1D	Mated female	4	16	1	B	100 mM Sucrose + 8.75 g/L Yeast + n-Hexane	5
Figure 1D	Mated female	4	17	1	A	100 mM Sucrose + 8.75 g/L Yeast + 1 x Mated Female	8
Figure 1D	Mated female	4	17	1	B	100 mM Sucrose + 8.75 g/L Yeast + n-Hexane	4
Figure 1D	Mated female	4	18	1	A	100 mM Sucrose + 8.75 g/L Yeast + 1 x Mated Female	26
Figure 1D	Mated female	4	18	1	B	100 mM Sucrose + 8.75 g/L Yeast + n-Hexane	8
Figure 1D	Mated female	4	19	1	A	100 mM Sucrose + 8.75 g/L Yeast + 1 x Mated Female	8
Figure 1D	Mated female	4	19	1	B	100 mM Sucrose + 8.75 g/L Yeast + n-Hexane	10
Figure 1D	Mated female	4	20	1	A	100 mM Sucrose + 8.75 g/L Yeast + 1 x Mated Female	17
Figure 1D	Mated female	4	20	1	B	100 mM Sucrose + 8.75 g/L Yeast + n-Hexane	4
Figure 1D	Mated female	5	1	2	A	100 mM Sucrose + 8.75 g/L Yeast + 2 x Mated female	5
Figure 1D	Mated female	5	1	2	B	100 mM Sucrose + 8.75 g/L Yeast + n-Hexane	7
Figure 1D	Mated female	5	2	2	A	100 mM Sucrose + 8.75 g/L Yeast + 2 x Mated female	6
Figure 1D	Mated female	5	2	2	B	100 mM Sucrose + 8.75 g/L Yeast + n-Hexane	9
Figure 1D	Mated female	5	3	2	A	100 mM Sucrose + 8.75 g/L Yeast + 2 x Mated female	20
Figure 1D	Mated female	5	3	2	B	100 mM Sucrose + 8.75 g/L Yeast + n-Hexane	6
Figure 1D	Mated female	5	4	2	A	100 mM Sucrose + 8.75 g/L Yeast + 2 x Mated female	21
Figure 1D	Mated female	5	4	2	B	100 mM Sucrose + 8.75 g/L Yeast + n-Hexane	8
Figure 1D	Mated female	5	5	2	A	100 mM Sucrose + 8.75 g/L Yeast + 2 x Mated female	6
Figure 1D	Mated female	5	5	2	B	100 mM Sucrose + 8.75 g/L Yeast + n-Hexane	5
Figure 1D	Mated female	5	6	2	A	100 mM Sucrose + 8.75 g/L Yeast + 2 x Mated female	9
Figure 1D	Mated female	5	6	2	B	100 mM Sucrose + 8.75 g/L Yeast + n-Hexane	11
Figure 1D	Mated female	5	7	2	A	100 mM Sucrose + 8.75 g/L Yeast + 2 x Mated female	20
Figure 1D	Mated female	5	7	2	B	100 mM Sucrose + 8.75 g/L Yeast + n-Hexane	7
Figure 1D	Mated female	5	8	2	A	100 mM Sucrose + 8.75 g/L Yeast + 2 x Mated female	7
Figure 1D	Mated female	5	8	2	B	100 mM Sucrose + 8.75 g/L Yeast + n-Hexane	4
Figure 1D	Mated female	5	9	2	A	100 mM Sucrose + 8.75 g/L Yeast + 2 x Mated female	13
Figure 1D	Mated female	5	9	2	B	100 mM Sucrose + 8.75 g/L Yeast + n-Hexane	15
Figure 1D	Mated female	5	10	2	A	100 mM Sucrose + 8.75 g/L Yeast + 2 x Mated female	14
Figure 1D	Mated female	5	10	2	B	100 mM Sucrose + 8.75 g/L Yeast + n-Hexane	7
Figure 1D	Mated female	5	11	2	A	100 mM Sucrose + 8.75 g/L Yeast + 2 x Mated female	15
Figure 1D	Mated female	5	11	2	B	100 mM Sucrose + 8.75 g/L Yeast + n-Hexane	8
Figure 1D	Mated female	5	12	2	A	100 mM Sucrose + 8.75 g/L Yeast + 2 x Mated female	6
Figure 1D	Mated female	5	12	2	B	100 mM Sucrose + 8.75 g/L Yeast + n-Hexane	12
Figure 1D	Mated female	5	13	2	A	100 mM Sucrose + 8.75 g/L Yeast + 2 x Mated female	16
Figure 1D	Mated female	5	13	2	B	100 mM Sucrose + 8.75 g/L Yeast + n-Hexane	5
Figure 1D	Mated female	5	14	2	A	100 mM Sucrose + 8.75 g/L Yeast + 2 x Mated female	13
Figure 1D	Mated female	5	14	2	B	100 mM Sucrose + 8.75 g/L Yeast + n-Hexane	4
Figure 1D	Mated female	5	15	2	A	100 mM Sucrose + 8.75 g/L Yeast + 2 x Mated female	8
Figure 1D	Mated female	5	15	2	B	100 mM Sucrose + 8.75 g/L Yeast + n-Hexane	3
Figure 1D	Mated female	5	16	2	A	100 mM Sucrose + 8.75 g/L Yeast + 2 x Mated female	7
Figure 1D	Mated female	5	16	2	B	100 mM Sucrose + 8.75 g/L Yeast + n-Hexane	8
Figure 1D	Mated female	5	17	2	A	100 mM Sucrose + 8.75 g/L Yeast + 2 x Mated female	10
Figure 1D	Mated female	5	17	2	B	100 mM Sucrose + 8.75 g/L Yeast + n-Hexane	9
Figure 1D	Mated female	5	18	2	A	100 mM Sucrose + 8.75 g/L Yeast + 2 x Mated female	11
Figure 1D	Mated female	5	18	2	B	100 mM Sucrose + 8.75 g/L Yeast + n-Hexane	2
Figure 1D	Mated female	5	19	2	A	100 mM Sucrose + 8.75 g/L Yeast + 2 x Mated female	10
Figure 1D	Mated female	5	19	2	B	100 mM Sucrose + 8.75 g/L Yeast + n-Hexane	7
Figure 1D	Mated female	5	20	2	A	100 mM Sucrose + 8.75 g/L Yeast + 2 x Mated female	9
Figure 1D	Mated female	5	20	2	B	100 mM Sucrose + 8.75 g/L Yeast + n-Hexane	7
Figure 1D	Mated female	6	1	3	A	100 mM Sucrose + 8.75 g/L Yeast + 3 x Mated female	5
Figure 1D	Mated female	6	1	3	B	100 mM Sucrose + 8.75 g/L Yeast + n-Hexane	7
Figure 1D	Mated female	6	2	3	A	100 mM Sucrose + 8.75 g/L Yeast + 3 x Mated female	6
Figure 1D	Mated female	6	2	3	B	100 mM Sucrose + 8.75 g/L Yeast + n-Hexane	2
Figure 1D	Mated female	6	3	3	A	100 mM Sucrose + 8.75 g/L Yeast + 3 x Mated female	10
Figure 1D	Mated female	6	3	3	B	100 mM Sucrose + 8.75 g/L Yeast + n-Hexane	3
Figure 1D	Mated female	6	4	3	A	100 mM Sucrose + 8.75 g/L Yeast + 3 x Mated female	5
Figure 1D	Mated female	6	4	3	B	100 mM Sucrose + 8.75 g/L Yeast + n-Hexane	6
Figure 1D	Mated female	6	5	3	A	100 mM Sucrose + 8.75 g/L Yeast + 3 x Mated female	20
Figure 1D	Mated female	6	5	3	B	100 mM Sucrose + 8.75 g/L Yeast + n-Hexane	5
Figure 1D	Mated female	6	6	3	A	100 mM Sucrose + 8.75 g/L Yeast + 3 x Mated female	5
Figure 1D	Mated female	6	6	3	B	100 mM Sucrose + 8.75 g/L Yeast + n-Hexane	7
Figure 1D	Mated female	6	7	3	A	100 mM Sucrose + 8.75 g/L Yeast + 3 x Mated female	15
Figure 1D	Mated female	6	7	3	B	100 mM Sucrose + 8.75 g/L Yeast + n-Hexane	14
Figure 1D	Mated female	6	8	3	A	100 mM Sucrose + 8.75 g/L Yeast + 3 x Mated female	14
Figure 1D	Mated female	6	8	3	B	100 mM Sucrose + 8.75 g/L Yeast + n-Hexane	5
Figure 1D	Mated female	6	9	3	A	100 mM Sucrose + 8.75 g/L Yeast + 3 x Mated female	2
Figure 1D	Mated female	6	9	3	B	100 mM Sucrose + 8.75 g/L Yeast + n-Hexane	5
Figure 1D	Mated female	6	10	3	A	100 mM Sucrose + 8.75 g/L Yeast + 3 x Mated female	6
Figure 1D	Mated female	6	10	3	B	100 mM Sucrose + 8.75 g/L Yeast + n-Hexane	7
Figure 1D	Mated female	6	11	3	A	100 mM Sucrose + 8.75 g/L Yeast + 3 x Mated female	4
Figure 1D	Mated female	6	11	3	B	100 mM Sucrose + 8.75 g/L Yeast + n-Hexane	2
Figure 1D	Mated female	6	12	3	A	100 mM Sucrose + 8.75 g/L Yeast + 3 x Mated female	4
Figure 1D	Mated female	6	12	3	B	100 mM Sucrose + 8.75 g/L Yeast + n-Hexane	7
Figure 1D	Mated female	6	13	3	A	100 mM Sucrose + 8.75 g/L Yeast + 3 x Mated female	7
Figure 1D	Mated female	6	13	3	B	100 mM Sucrose + 8.75 g/L Yeast + n-Hexane	13
Figure 1D	Mated female	6	14	3	A	100 mM Sucrose + 8.75 g/L Yeast + 3 x Mated female	6
Figure 1D	Mated female	6	14	3	B	100 mM Sucrose + 8.75 g/L Yeast + n-Hexane	5
Figure 1D	Mated female	6	15	3	A	100 mM Sucrose + 8.75 g/L Yeast + 3 x Mated female	25
Figure 1D	Mated female	6	15	3	B	100 mM Sucrose + 8.75 g/L Yeast + n-Hexane	3
Figure 1D	Mated female	6	16	3	A	100 mM Sucrose + 8.75 g/L Yeast + 3 x Mated female	11
Figure 1D	Mated female	6	16	3	B	100 mM Sucrose + 8.75 g/L Yeast + n-Hexane	11
Figure 1D	Mated female	6	17	3	A	100 mM Sucrose + 8.75 g/L Yeast + 3 x Mated female	17
Figure 1D	Mated female	6	17	3	B	100 mM Sucrose + 8.75 g/L Yeast + n-Hexane	14
Figure 1D	Mated female	6	18	3	A	100 mM Sucrose + 8.75 g/L Yeast + 3 x Mated female	9
Figure 1D	Mated female	6	18	3	B	100 mM Sucrose + 8.75 g/L Yeast + n-Hexane	12
Figure 1D	Mated female	6	19	3	A	100 mM Sucrose + 8.75 g/L Yeast + 3 x Mated female	7
Figure 1D	Mated female	6	19	3	B	100 mM Sucrose + 8.75 g/L Yeast + n-Hexane	5
Figure 1D	Mated female	6	20	3	A	100 mM Sucrose + 8.75 g/L Yeast + 3 x Mated female	19
Figure 1D	Mated female	6	20	3	B	100 mM Sucrose + 8.75 g/L Yeast + n-Hexane	15
Figure 1D	Mated female	7	1	4	A	100 mM Sucrose + 8.75 g/L Yeast + 4 x Mated female	14
Figure 1D	Mated female	7	1	4	B	100 mM Sucrose + 8.75 g/L Yeast + n-Hexane	7
Figure 1D	Mated female	7	2	4	A	100 mM Sucrose + 8.75 g/L Yeast + 4 x Mated female	6
Figure 1D	Mated female	7	2	4	B	100 mM Sucrose + 8.75 g/L Yeast + n-Hexane	8
Figure 1D	Mated female	7	3	4	A	100 mM Sucrose + 8.75 g/L Yeast + 4 x Mated female	9
Figure 1D	Mated female	7	3	4	B	100 mM Sucrose + 8.75 g/L Yeast + n-Hexane	16
Figure 1D	Mated female	7	4	4	A	100 mM Sucrose + 8.75 g/L Yeast + 4 x Mated female	9
Figure 1D	Mated female	7	4	4	B	100 mM Sucrose + 8.75 g/L Yeast + n-Hexane	8
Figure 1D	Mated female	7	5	4	A	100 mM Sucrose + 8.75 g/L Yeast + 4 x Mated female	4
Figure 1D	Mated female	7	5	4	B	100 mM Sucrose + 8.75 g/L Yeast + n-Hexane	11
Figure 1D	Mated female	7	6	4	A	100 mM Sucrose + 8.75 g/L Yeast + 4 x Mated female	16
Figure 1D	Mated female	7	6	4	B	100 mM Sucrose + 8.75 g/L Yeast + n-Hexane	5
Figure 1D	Mated female	7	7	4	A	100 mM Sucrose + 8.75 g/L Yeast + 4 x Mated female	9
Figure 1D	Mated female	7	7	4	B	100 mM Sucrose + 8.75 g/L Yeast + n-Hexane	7
Figure 1D	Mated female	7	8	4	A	100 mM Sucrose + 8.75 g/L Yeast + 4 x Mated female	12
Figure 1D	Mated female	7	8	4	B	100 mM Sucrose + 8.75 g/L Yeast + n-Hexane	7
Figure 1D	Mated female	7	9	4	A	100 mM Sucrose + 8.75 g/L Yeast + 4 x Mated female	17
Figure 1D	Mated female	7	9	4	B	100 mM Sucrose + 8.75 g/L Yeast + n-Hexane	8
Figure 1D	Mated female	7	10	4	A	100 mM Sucrose + 8.75 g/L Yeast + 4 x Mated female	7
Figure 1D	Mated female	7	10	4	B	100 mM Sucrose + 8.75 g/L Yeast + n-Hexane	7
Figure 1D	Mated female	7	11	4	A	100 mM Sucrose + 8.75 g/L Yeast + 4 x Mated female	8
Figure 1D	Mated female	7	11	4	B	100 mM Sucrose + 8.75 g/L Yeast + n-Hexane	6
Figure 1D	Mated female	7	12	4	A	100 mM Sucrose + 8.75 g/L Yeast + 4 x Mated female	7
Figure 1D	Mated female	7	12	4	B	100 mM Sucrose + 8.75 g/L Yeast + n-Hexane	8
Figure 1D	Mated female	7	13	4	A	100 mM Sucrose + 8.75 g/L Yeast + 4 x Mated female	15
Figure 1D	Mated female	7	13	4	B	100 mM Sucrose + 8.75 g/L Yeast + n-Hexane	7
Figure 1D	Mated female	7	14	4	A	100 mM Sucrose + 8.75 g/L Yeast + 4 x Mated female	23
Figure 1D	Mated female	7	14	4	B	100 mM Sucrose + 8.75 g/L Yeast + n-Hexane	6
Figure 1D	Mated female	7	15	4	A	100 mM Sucrose + 8.75 g/L Yeast + 4 x Mated female	12
Figure 1D	Mated female	7	15	4	B	100 mM Sucrose + 8.75 g/L Yeast + n-Hexane	8
Figure 1D	Mated female	7	16	4	A	100 mM Sucrose + 8.75 g/L Yeast + 4 x Mated female	28
Figure 1D	Mated female	7	16	4	B	100 mM Sucrose + 8.75 g/L Yeast + n-Hexane	5
Figure 1D	Mated female	7	17	4	A	100 mM Sucrose + 8.75 g/L Yeast + 4 x Mated female	9
Figure 1D	Mated female	7	17	4	B	100 mM Sucrose + 8.75 g/L Yeast + n-Hexane	27
Figure 1D	Mated female	7	18	4	A	100 mM Sucrose + 8.75 g/L Yeast + 4 x Mated female	4
Figure 1D	Mated female	7	18	4	B	100 mM Sucrose + 8.75 g/L Yeast + n-Hexane	9
Figure 1D	Mated female	7	19	4	A	100 mM Sucrose + 8.75 g/L Yeast + 4 x Mated female	24
Figure 1D	Mated female	7	19	4	B	100 mM Sucrose + 8.75 g/L Yeast + n-Hexane	18
Figure 1D	Mated female	7	20	4	A	100 mM Sucrose + 8.75 g/L Yeast + 4 x Mated female	7
Figure 1D	Mated female	7	20	4	B	100 mM Sucrose + 8.75 g/L Yeast + n-Hexane	16
Figure 1D	Mated female	8	1	5	A	100 mM Sucrose + 8.75 g/L Yeast + 5 x Mated female	14
Figure 1D	Mated female	8	1	5	B	100 mM Sucrose + 8.75 g/L Yeast + n-Hexane	8
Figure 1D	Mated female	8	2	5	A	100 mM Sucrose + 8.75 g/L Yeast + 5 x Mated female	9
Figure 1D	Mated female	8	2	5	B	100 mM Sucrose + 8.75 g/L Yeast + n-Hexane	9
Figure 1D	Mated female	8	3	5	A	100 mM Sucrose + 8.75 g/L Yeast + 5 x Mated female	5
Figure 1D	Mated female	8	3	5	B	100 mM Sucrose + 8.75 g/L Yeast + n-Hexane	17
Figure 1D	Mated female	8	4	5	A	100 mM Sucrose + 8.75 g/L Yeast + 5 x Mated female	6
Figure 1D	Mated female	8	4	5	B	100 mM Sucrose + 8.75 g/L Yeast + n-Hexane	2
Figure 1D	Mated female	8	5	5	A	100 mM Sucrose + 8.75 g/L Yeast + 5 x Mated female	15
Figure 1D	Mated female	8	5	5	B	100 mM Sucrose + 8.75 g/L Yeast + n-Hexane	4
Figure 1D	Mated female	8	6	5	A	100 mM Sucrose + 8.75 g/L Yeast + 5 x Mated female	10
Figure 1D	Mated female	8	6	5	B	100 mM Sucrose + 8.75 g/L Yeast + n-Hexane	13
Figure 1D	Mated female	8	7	5	A	100 mM Sucrose + 8.75 g/L Yeast + 5 x Mated female	4
Figure 1D	Mated female	8	7	5	B	100 mM Sucrose + 8.75 g/L Yeast + n-Hexane	7
Figure 1D	Mated female	8	8	5	A	100 mM Sucrose + 8.75 g/L Yeast + 5 x Mated female	14
Figure 1D	Mated female	8	8	5	B	100 mM Sucrose + 8.75 g/L Yeast + n-Hexane	10
Figure 1D	Mated female	8	9	5	A	100 mM Sucrose + 8.75 g/L Yeast + 5 x Mated female	6
Figure 1D	Mated female	8	9	5	B	100 mM Sucrose + 8.75 g/L Yeast + n-Hexane	19
Figure 1D	Mated female	8	10	5	A	100 mM Sucrose + 8.75 g/L Yeast + 5 x Mated female	3
Figure 1D	Mated female	8	10	5	B	100 mM Sucrose + 8.75 g/L Yeast + n-Hexane	2
Figure 1D	Mated female	8	11	5	A	100 mM Sucrose + 8.75 g/L Yeast + 5 x Mated female	16
Figure 1D	Mated female	8	11	5	B	100 mM Sucrose + 8.75 g/L Yeast + n-Hexane	5
Figure 1D	Mated female	8	12	5	A	100 mM Sucrose + 8.75 g/L Yeast + 5 x Mated female	3
Figure 1D	Mated female	8	12	5	B	100 mM Sucrose + 8.75 g/L Yeast + n-Hexane	7
Figure 1D	Mated female	8	13	5	A	100 mM Sucrose + 8.75 g/L Yeast + 5 x Mated female	4
Figure 1D	Mated female	8	13	5	B	100 mM Sucrose + 8.75 g/L Yeast + n-Hexane	22
Figure 1D	Mated female	8	14	5	A	100 mM Sucrose + 8.75 g/L Yeast + 5 x Mated female	7
Figure 1D	Mated female	8	14	5	B	100 mM Sucrose + 8.75 g/L Yeast + n-Hexane	9
Figure 1D	Mated female	8	15	5	A	100 mM Sucrose + 8.75 g/L Yeast + 5 x Mated female	8
Figure 1D	Mated female	8	15	5	B	100 mM Sucrose + 8.75 g/L Yeast + n-Hexane	3
Figure 1D	Mated female	8	16	5	A	100 mM Sucrose + 8.75 g/L Yeast + 5 x Mated female	17
Figure 1D	Mated female	8	16	5	B	100 mM Sucrose + 8.75 g/L Yeast + n-Hexane	9
Figure 1D	Mated female	8	17	5	A	100 mM Sucrose + 8.75 g/L Yeast + 5 x Mated female	19
Figure 1D	Mated female	8	17	5	B	100 mM Sucrose + 8.75 g/L Yeast + n-Hexane	12
Figure 1D	Mated female	8	18	5	A	100 mM Sucrose + 8.75 g/L Yeast + 5 x Mated female	4
Figure 1D	Mated female	8	18	5	B	100 mM Sucrose + 8.75 g/L Yeast + n-Hexane	5
Figure 1D	Mated female	8	19	5	A	100 mM Sucrose + 8.75 g/L Yeast + 5 x Mated female	6
Figure 1D	Mated female	8	19	5	B	100 mM Sucrose + 8.75 g/L Yeast + n-Hexane	8
Figure 1D	Mated female	8	20	5	A	100 mM Sucrose + 8.75 g/L Yeast + 5 x Mated female	6
Figure 1D	Mated female	8	20	5	B	100 mM Sucrose + 8.75 g/L Yeast + n-Hexane	4
Figure 1D	Mated female	9	1	6	A	100 mM Sucrose + 8.75 g/L Yeast + 6 x Mated female	9
Figure 1D	Mated female	9	1	6	B	100 mM Sucrose + 8.75 g/L Yeast + n-Hexane	7
Figure 1D	Mated female	9	2	6	A	100 mM Sucrose + 8.75 g/L Yeast + 6 x Mated female	3
Figure 1D	Mated female	9	2	6	B	100 mM Sucrose + 8.75 g/L Yeast + n-Hexane	11
Figure 1D	Mated female	9	3	6	A	100 mM Sucrose + 8.75 g/L Yeast + 6 x Mated female	13
Figure 1D	Mated female	9	3	6	B	100 mM Sucrose + 8.75 g/L Yeast + n-Hexane	9
Figure 1D	Mated female	9	4	6	A	100 mM Sucrose + 8.75 g/L Yeast + 6 x Mated female	8
Figure 1D	Mated female	9	4	6	B	100 mM Sucrose + 8.75 g/L Yeast + n-Hexane	5
Figure 1D	Mated female	9	5	6	A	100 mM Sucrose + 8.75 g/L Yeast + 6 x Mated female	11
Figure 1D	Mated female	9	5	6	B	100 mM Sucrose + 8.75 g/L Yeast + n-Hexane	3
Figure 1D	Mated female	9	6	6	A	100 mM Sucrose + 8.75 g/L Yeast + 6 x Mated female	5
Figure 1D	Mated female	9	6	6	B	100 mM Sucrose + 8.75 g/L Yeast + n-Hexane	9
Figure 1D	Mated female	9	7	6	A	100 mM Sucrose + 8.75 g/L Yeast + 6 x Mated female	6
Figure 1D	Mated female	9	7	6	B	100 mM Sucrose + 8.75 g/L Yeast + n-Hexane	9
Figure 1D	Mated female	9	8	6	A	100 mM Sucrose + 8.75 g/L Yeast + 6 x Mated female	7
Figure 1D	Mated female	9	8	6	B	100 mM Sucrose + 8.75 g/L Yeast + n-Hexane	12
Figure 1D	Mated female	9	9	6	A	100 mM Sucrose + 8.75 g/L Yeast + 6 x Mated female	10
Figure 1D	Mated female	9	9	6	B	100 mM Sucrose + 8.75 g/L Yeast + n-Hexane	2
Figure 1D	Mated female	9	10	6	A	100 mM Sucrose + 8.75 g/L Yeast + 6 x Mated female	7
Figure 1D	Mated female	9	10	6	B	100 mM Sucrose + 8.75 g/L Yeast + n-Hexane	13
Figure 1D	Mated female	9	11	6	A	100 mM Sucrose + 8.75 g/L Yeast + 6 x Mated female	5
Figure 1D	Mated female	9	11	6	B	100 mM Sucrose + 8.75 g/L Yeast + n-Hexane	3
Figure 1D	Mated female	9	12	6	A	100 mM Sucrose + 8.75 g/L Yeast + 6 x Mated female	5
Figure 1D	Mated female	9	12	6	B	100 mM Sucrose + 8.75 g/L Yeast + n-Hexane	6
Figure 1D	Mated female	9	13	6	A	100 mM Sucrose + 8.75 g/L Yeast + 6 x Mated female	12
Figure 1D	Mated female	9	13	6	B	100 mM Sucrose + 8.75 g/L Yeast + n-Hexane	6
Figure 1D	Mated female	9	14	6	A	100 mM Sucrose + 8.75 g/L Yeast + 6 x Mated female	12
Figure 1D	Mated female	9	14	6	B	100 mM Sucrose + 8.75 g/L Yeast + n-Hexane	9
Figure 1D	Mated female	9	15	6	A	100 mM Sucrose + 8.75 g/L Yeast + 6 x Mated female	5
Figure 1D	Mated female	9	15	6	B	100 mM Sucrose + 8.75 g/L Yeast + n-Hexane	13
Figure 1D	Mated female	9	16	6	A	100 mM Sucrose + 8.75 g/L Yeast + 6 x Mated female	4
Figure 1D	Mated female	9	16	6	B	100 mM Sucrose + 8.75 g/L Yeast + n-Hexane	7
Figure 1D	Mated female	9	17	6	A	100 mM Sucrose + 8.75 g/L Yeast + 6 x Mated female	8
Figure 1D	Mated female	9	17	6	B	100 mM Sucrose + 8.75 g/L Yeast + n-Hexane	5
Figure 1D	Mated female	9	18	6	A	100 mM Sucrose + 8.75 g/L Yeast + 6 x Mated female	9
Figure 1D	Mated female	9	18	6	B	100 mM Sucrose + 8.75 g/L Yeast + n-Hexane	8
Figure 1D	Mated female	9	19	6	A	100 mM Sucrose + 8.75 g/L Yeast + 6 x Mated female	14
Figure 1D	Mated female	9	19	6	B	100 mM Sucrose + 8.75 g/L Yeast + n-Hexane	18
Figure 1D	Mated female	9	20	6	A	100 mM Sucrose + 8.75 g/L Yeast + 6 x Mated female	11
Figure 1D	Mated female	9	20	6	B	100 mM Sucrose + 8.75 g/L Yeast + n-Hexane	9
Figure 1D	Mated female	10	1	12	A	100 mM Sucrose + 8.75 g/L Yeast + 12 x Mated female	16
Figure 1D	Mated female	10	1	12	B	100 mM Sucrose + 8.75 g/L Yeast + n-Hexane	11
Figure 1D	Mated female	10	2	12	A	100 mM Sucrose + 8.75 g/L Yeast + 12 x Mated female	15
Figure 1D	Mated female	10	2	12	B	100 mM Sucrose + 8.75 g/L Yeast + n-Hexane	4
Figure 1D	Mated female	10	3	12	A	100 mM Sucrose + 8.75 g/L Yeast + 12 x Mated female	12
Figure 1D	Mated female	10	3	12	B	100 mM Sucrose + 8.75 g/L Yeast + n-Hexane	11
Figure 1D	Mated female	10	4	12	A	100 mM Sucrose + 8.75 g/L Yeast + 12 x Mated female	2
Figure 1D	Mated female	10	4	12	B	100 mM Sucrose + 8.75 g/L Yeast + n-Hexane	5
Figure 1D	Mated female	10	5	12	A	100 mM Sucrose + 8.75 g/L Yeast + 12 x Mated female	3
Figure 1D	Mated female	10	5	12	B	100 mM Sucrose + 8.75 g/L Yeast + n-Hexane	13
Figure 1D	Mated female	10	6	12	A	100 mM Sucrose + 8.75 g/L Yeast + 12 x Mated female	4
Figure 1D	Mated female	10	6	12	B	100 mM Sucrose + 8.75 g/L Yeast + n-Hexane	9
Figure 1D	Mated female	10	7	12	A	100 mM Sucrose + 8.75 g/L Yeast + 12 x Mated female	4
Figure 1D	Mated female	10	7	12	B	100 mM Sucrose + 8.75 g/L Yeast + n-Hexane	4
Figure 1D	Mated female	10	8	12	A	100 mM Sucrose + 8.75 g/L Yeast + 12 x Mated female	9
Figure 1D	Mated female	10	8	12	B	100 mM Sucrose + 8.75 g/L Yeast + n-Hexane	3
Figure 1D	Mated female	10	9	12	A	100 mM Sucrose + 8.75 g/L Yeast + 12 x Mated female	8
Figure 1D	Mated female	10	9	12	B	100 mM Sucrose + 8.75 g/L Yeast + n-Hexane	9
Figure 1D	Mated female	10	10	12	A	100 mM Sucrose + 8.75 g/L Yeast + 12 x Mated female	20
Figure 1D	Mated female	10	10	12	B	100 mM Sucrose + 8.75 g/L Yeast + n-Hexane	6
Figure 1D	Mated female	10	11	12	A	100 mM Sucrose + 8.75 g/L Yeast + 12 x Mated female	8
Figure 1D	Mated female	10	11	12	B	100 mM Sucrose + 8.75 g/L Yeast + n-Hexane	3
Figure 1D	Mated female	10	12	12	A	100 mM Sucrose + 8.75 g/L Yeast + 12 x Mated female	3
Figure 1D	Mated female	10	12	12	B	100 mM Sucrose + 8.75 g/L Yeast + n-Hexane	6
Figure 1D	Mated female	10	13	12	A	100 mM Sucrose + 8.75 g/L Yeast + 12 x Mated female	17
Figure 1D	Mated female	10	13	12	B	100 mM Sucrose + 8.75 g/L Yeast + n-Hexane	14
Figure 1D	Mated female	10	14	12	A	100 mM Sucrose + 8.75 g/L Yeast + 12 x Mated female	9
Figure 1D	Mated female	10	14	12	B	100 mM Sucrose + 8.75 g/L Yeast + n-Hexane	17
Figure 1D	Mated female	10	15	12	A	100 mM Sucrose + 8.75 g/L Yeast + 12 x Mated female	5
Figure 1D	Mated female	10	15	12	B	100 mM Sucrose + 8.75 g/L Yeast + n-Hexane	3
Figure 1D	Mated female	10	16	12	A	100 mM Sucrose + 8.75 g/L Yeast + 12 x Mated female	14
Figure 1D	Mated female	10	16	12	B	100 mM Sucrose + 8.75 g/L Yeast + n-Hexane	8
Figure 1D	Mated female	10	17	12	A	100 mM Sucrose + 8.75 g/L Yeast + 12 x Mated female	5
Figure 1D	Mated female	10	17	12	B	100 mM Sucrose + 8.75 g/L Yeast + n-Hexane	18
Figure 1D	Mated female	10	18	12	A	100 mM Sucrose + 8.75 g/L Yeast + 12 x Mated female	8
Figure 1D	Mated female	10	18	12	B	100 mM Sucrose + 8.75 g/L Yeast + n-Hexane	16
Figure 1D	Mated female	10	19	12	A	100 mM Sucrose + 8.75 g/L Yeast + 12 x Mated female	22
Figure 1D	Mated female	10	19	12	B	100 mM Sucrose + 8.75 g/L Yeast + n-Hexane	14
Figure 1D	Mated female	10	20	12	A	100 mM Sucrose + 8.75 g/L Yeast + 12 x Mated female	10
Figure 1D	Mated female	10	20	12	B	100 mM Sucrose + 8.75 g/L Yeast + n-Hexane	15
Figure 1D	Male	1	1	0.125	A	100 mM Sucrose + 8.75 g/L Yeast + 0.125 x Male	10
Figure 1D	Male	1	1	0.125	B	100 mM Sucrose + 8.75 g/L Yeast + n-Hexane	8
Figure 1D	Male	1	2	0.125	A	100 mM Sucrose + 8.75 g/L Yeast + 0.125 x Male	13
Figure 1D	Male	1	2	0.125	B	100 mM Sucrose + 8.75 g/L Yeast + n-Hexane	14
Figure 1D	Male	1	3	0.125	A	100 mM Sucrose + 8.75 g/L Yeast + 0.125 x Male	12
Figure 1D	Male	1	3	0.125	B	100 mM Sucrose + 8.75 g/L Yeast + n-Hexane	8
Figure 1D	Male	1	4	0.125	A	100 mM Sucrose + 8.75 g/L Yeast + 0.125 x Male	17
Figure 1D	Male	1	4	0.125	B	100 mM Sucrose + 8.75 g/L Yeast + n-Hexane	8
Figure 1D	Male	1	5	0.125	A	100 mM Sucrose + 8.75 g/L Yeast + 0.125 x Male	22
Figure 1D	Male	1	5	0.125	B	100 mM Sucrose + 8.75 g/L Yeast + n-Hexane	9
Figure 1D	Male	1	6	0.125	A	100 mM Sucrose + 8.75 g/L Yeast + 0.125 x Male	20
Figure 1D	Male	1	6	0.125	B	100 mM Sucrose + 8.75 g/L Yeast + n-Hexane	14
Figure 1D	Male	1	7	0.125	A	100 mM Sucrose + 8.75 g/L Yeast + 0.125 x Male	15
Figure 1D	Male	1	7	0.125	B	100 mM Sucrose + 8.75 g/L Yeast + n-Hexane	7
Figure 1D	Male	1	8	0.125	A	100 mM Sucrose + 8.75 g/L Yeast + 0.125 x Male	12
Figure 1D	Male	1	8	0.125	B	100 mM Sucrose + 8.75 g/L Yeast + n-Hexane	16
Figure 1D	Male	1	9	0.125	A	100 mM Sucrose + 8.75 g/L Yeast + 0.125 x Male	16
Figure 1D	Male	1	9	0.125	B	100 mM Sucrose + 8.75 g/L Yeast + n-Hexane	9
Figure 1D	Male	1	10	0.125	A	100 mM Sucrose + 8.75 g/L Yeast + 0.125 x Male	5
Figure 1D	Male	1	10	0.125	B	100 mM Sucrose + 8.75 g/L Yeast + n-Hexane	8
Figure 1D	Male	1	11	0.125	A	100 mM Sucrose + 8.75 g/L Yeast + 0.125 x Male	7
Figure 1D	Male	1	11	0.125	B	100 mM Sucrose + 8.75 g/L Yeast + n-Hexane	5
Figure 1D	Male	1	12	0.125	A	100 mM Sucrose + 8.75 g/L Yeast + 0.125 x Male	18
Figure 1D	Male	1	12	0.125	B	100 mM Sucrose + 8.75 g/L Yeast + n-Hexane	10
Figure 1D	Male	1	13	0.125	A	100 mM Sucrose + 8.75 g/L Yeast + 0.125 x Male	9
Figure 1D	Male	1	13	0.125	B	100 mM Sucrose + 8.75 g/L Yeast + n-Hexane	15
Figure 1D	Male	1	14	0.125	A	100 mM Sucrose + 8.75 g/L Yeast + 0.125 x Male	11
Figure 1D	Male	1	14	0.125	B	100 mM Sucrose + 8.75 g/L Yeast + n-Hexane	23
Figure 1D	Male	1	15	0.125	A	100 mM Sucrose + 8.75 g/L Yeast + 0.125 x Male	20
Figure 1D	Male	1	15	0.125	B	100 mM Sucrose + 8.75 g/L Yeast + n-Hexane	5
Figure 1D	Male	1	16	0.125	A	100 mM Sucrose + 8.75 g/L Yeast + 0.125 x Male	12
Figure 1D	Male	1	16	0.125	B	100 mM Sucrose + 8.75 g/L Yeast + n-Hexane	8
Figure 1D	Male	1	17	0.125	A	100 mM Sucrose + 8.75 g/L Yeast + 0.125 x Male	11
Figure 1D	Male	1	17	0.125	B	100 mM Sucrose + 8.75 g/L Yeast + n-Hexane	7
Figure 1D	Male	1	18	0.125	A	100 mM Sucrose + 8.75 g/L Yeast + 0.125 x Male	23
Figure 1D	Male	1	18	0.125	B	100 mM Sucrose + 8.75 g/L Yeast + n-Hexane	16
Figure 1D	Male	1	19	0.125	A	100 mM Sucrose + 8.75 g/L Yeast + 0.125 x Male	8
Figure 1D	Male	1	19	0.125	B	100 mM Sucrose + 8.75 g/L Yeast + n-Hexane	6
Figure 1D	Male	1	20	0.125	A	100 mM Sucrose + 8.75 g/L Yeast + 0.125 x Male	5
Figure 1D	Male	1	20	0.125	B	100 mM Sucrose + 8.75 g/L Yeast + n-Hexane	5
Figure 1D	Male	2	1	0.25	A	100 mM Sucrose + 8.75 g/L Yeast + 0.25 x Male	6
Figure 1D	Male	2	1	0.25	B	100 mM Sucrose + 8.75 g/L Yeast + n-Hexane	13
Figure 1D	Male	2	2	0.25	A	100 mM Sucrose + 8.75 g/L Yeast + 0.25 x Male	7
Figure 1D	Male	2	2	0.25	B	100 mM Sucrose + 8.75 g/L Yeast + n-Hexane	17
Figure 1D	Male	2	3	0.25	A	100 mM Sucrose + 8.75 g/L Yeast + 0.25 x Male	4
Figure 1D	Male	2	3	0.25	B	100 mM Sucrose + 8.75 g/L Yeast + n-Hexane	7
Figure 1D	Male	2	4	0.25	A	100 mM Sucrose + 8.75 g/L Yeast + 0.25 x Male	16
Figure 1D	Male	2	4	0.25	B	100 mM Sucrose + 8.75 g/L Yeast + n-Hexane	11
Figure 1D	Male	2	5	0.25	A	100 mM Sucrose + 8.75 g/L Yeast + 0.25 x Male	17
Figure 1D	Male	2	5	0.25	B	100 mM Sucrose + 8.75 g/L Yeast + n-Hexane	8
Figure 1D	Male	2	6	0.25	A	100 mM Sucrose + 8.75 g/L Yeast + 0.25 x Male	9
Figure 1D	Male	2	6	0.25	B	100 mM Sucrose + 8.75 g/L Yeast + n-Hexane	7
Figure 1D	Male	2	7	0.25	A	100 mM Sucrose + 8.75 g/L Yeast + 0.25 x Male	11
Figure 1D	Male	2	7	0.25	B	100 mM Sucrose + 8.75 g/L Yeast + n-Hexane	4
Figure 1D	Male	2	8	0.25	A	100 mM Sucrose + 8.75 g/L Yeast + 0.25 x Male	24
Figure 1D	Male	2	8	0.25	B	100 mM Sucrose + 8.75 g/L Yeast + n-Hexane	10
Figure 1D	Male	2	9	0.25	A	100 mM Sucrose + 8.75 g/L Yeast + 0.25 x Male	4
Figure 1D	Male	2	9	0.25	B	100 mM Sucrose + 8.75 g/L Yeast + n-Hexane	5
Figure 1D	Male	2	10	0.25	A	100 mM Sucrose + 8.75 g/L Yeast + 0.25 x Male	9
Figure 1D	Male	2	10	0.25	B	100 mM Sucrose + 8.75 g/L Yeast + n-Hexane	5
Figure 1D	Male	2	11	0.25	A	100 mM Sucrose + 8.75 g/L Yeast + 0.25 x Male	19
Figure 1D	Male	2	11	0.25	B	100 mM Sucrose + 8.75 g/L Yeast + n-Hexane	12
Figure 1D	Male	2	12	0.25	A	100 mM Sucrose + 8.75 g/L Yeast + 0.25 x Male	10
Figure 1D	Male	2	12	0.25	B	100 mM Sucrose + 8.75 g/L Yeast + n-Hexane	6
Figure 1D	Male	2	13	0.25	A	100 mM Sucrose + 8.75 g/L Yeast + 0.25 x Male	8
Figure 1D	Male	2	13	0.25	B	100 mM Sucrose + 8.75 g/L Yeast + n-Hexane	6
Figure 1D	Male	2	14	0.25	A	100 mM Sucrose + 8.75 g/L Yeast + 0.25 x Male	11
Figure 1D	Male	2	14	0.25	B	100 mM Sucrose + 8.75 g/L Yeast + n-Hexane	14
Figure 1D	Male	2	15	0.25	A	100 mM Sucrose + 8.75 g/L Yeast + 0.25 x Male	4
Figure 1D	Male	2	15	0.25	B	100 mM Sucrose + 8.75 g/L Yeast + n-Hexane	2
Figure 1D	Male	2	16	0.25	A	100 mM Sucrose + 8.75 g/L Yeast + 0.25 x Male	15
Figure 1D	Male	2	16	0.25	B	100 mM Sucrose + 8.75 g/L Yeast + n-Hexane	6
Figure 1D	Male	2	17	0.25	A	100 mM Sucrose + 8.75 g/L Yeast + 0.25 x Male	10
Figure 1D	Male	2	17	0.25	B	100 mM Sucrose + 8.75 g/L Yeast + n-Hexane	14
Figure 1D	Male	2	18	0.25	A	100 mM Sucrose + 8.75 g/L Yeast + 0.25 x Male	9
Figure 1D	Male	2	18	0.25	B	100 mM Sucrose + 8.75 g/L Yeast + n-Hexane	5
Figure 1D	Male	2	19	0.25	A	100 mM Sucrose + 8.75 g/L Yeast + 0.25 x Male	20
Figure 1D	Male	2	19	0.25	B	100 mM Sucrose + 8.75 g/L Yeast + n-Hexane	6
Figure 1D	Male	2	20	0.25	A	100 mM Sucrose + 8.75 g/L Yeast + 0.25 x Male	16
Figure 1D	Male	2	20	0.25	B	100 mM Sucrose + 8.75 g/L Yeast + n-Hexane	4
Figure 1D	Male	3	1	0.5	A	100 mM Sucrose + 8.75 g/L Yeast + 0.50 x Male	20
Figure 1D	Male	3	1	0.5	B	100 mM Sucrose + 8.75 g/L Yeast + n-Hexane	11
Figure 1D	Male	3	2	0.5	A	100 mM Sucrose + 8.75 g/L Yeast + 0.50 x Male	14
Figure 1D	Male	3	2	0.5	B	100 mM Sucrose + 8.75 g/L Yeast + n-Hexane	17
Figure 1D	Male	3	3	0.5	A	100 mM Sucrose + 8.75 g/L Yeast + 0.50 x Male	20
Figure 1D	Male	3	3	0.5	B	100 mM Sucrose + 8.75 g/L Yeast + n-Hexane	11
Figure 1D	Male	3	4	0.5	A	100 mM Sucrose + 8.75 g/L Yeast + 0.50 x Male	10
Figure 1D	Male	3	4	0.5	B	100 mM Sucrose + 8.75 g/L Yeast + n-Hexane	7
Figure 1D	Male	3	5	0.5	A	100 mM Sucrose + 8.75 g/L Yeast + 0.50 x Male	7
Figure 1D	Male	3	5	0.5	B	100 mM Sucrose + 8.75 g/L Yeast + n-Hexane	16
Figure 1D	Male	3	6	0.5	A	100 mM Sucrose + 8.75 g/L Yeast + 0.50 x Male	9
Figure 1D	Male	3	6	0.5	B	100 mM Sucrose + 8.75 g/L Yeast + n-Hexane	13
Figure 1D	Male	3	7	0.5	A	100 mM Sucrose + 8.75 g/L Yeast + 0.50 x Male	6
Figure 1D	Male	3	7	0.5	B	100 mM Sucrose + 8.75 g/L Yeast + n-Hexane	6
Figure 1D	Male	3	8	0.5	A	100 mM Sucrose + 8.75 g/L Yeast + 0.50 x Male	7
Figure 1D	Male	3	8	0.5	B	100 mM Sucrose + 8.75 g/L Yeast + n-Hexane	8
Figure 1D	Male	3	9	0.5	A	100 mM Sucrose + 8.75 g/L Yeast + 0.50 x Male	18
Figure 1D	Male	3	9	0.5	B	100 mM Sucrose + 8.75 g/L Yeast + n-Hexane	17
Figure 1D	Male	3	10	0.5	A	100 mM Sucrose + 8.75 g/L Yeast + 0.50 x Male	17
Figure 1D	Male	3	10	0.5	B	100 mM Sucrose + 8.75 g/L Yeast + n-Hexane	8
Figure 1D	Male	3	11	0.5	A	100 mM Sucrose + 8.75 g/L Yeast + 0.50 x Male	9
Figure 1D	Male	3	11	0.5	B	100 mM Sucrose + 8.75 g/L Yeast + n-Hexane	7
Figure 1D	Male	3	12	0.5	A	100 mM Sucrose + 8.75 g/L Yeast + 0.50 x Male	22
Figure 1D	Male	3	12	0.5	B	100 mM Sucrose + 8.75 g/L Yeast + n-Hexane	16
Figure 1D	Male	3	13	0.5	A	100 mM Sucrose + 8.75 g/L Yeast + 0.50 x Male	15
Figure 1D	Male	3	13	0.5	B	100 mM Sucrose + 8.75 g/L Yeast + n-Hexane	7
Figure 1D	Male	3	14	0.5	A	100 mM Sucrose + 8.75 g/L Yeast + 0.50 x Male	15
Figure 1D	Male	3	14	0.5	B	100 mM Sucrose + 8.75 g/L Yeast + n-Hexane	11
Figure 1D	Male	3	15	0.5	A	100 mM Sucrose + 8.75 g/L Yeast + 0.50 x Male	15
Figure 1D	Male	3	15	0.5	B	100 mM Sucrose + 8.75 g/L Yeast + n-Hexane	6
Figure 1D	Male	3	16	0.5	A	100 mM Sucrose + 8.75 g/L Yeast + 0.50 x Male	6
Figure 1D	Male	3	16	0.5	B	100 mM Sucrose + 8.75 g/L Yeast + n-Hexane	6
Figure 1D	Male	3	17	0.5	A	100 mM Sucrose + 8.75 g/L Yeast + 0.50 x Male	16
Figure 1D	Male	3	17	0.5	B	100 mM Sucrose + 8.75 g/L Yeast + n-Hexane	3
Figure 1D	Male	3	18	0.5	A	100 mM Sucrose + 8.75 g/L Yeast + 0.50 x Male	25
Figure 1D	Male	3	18	0.5	B	100 mM Sucrose + 8.75 g/L Yeast + n-Hexane	19
Figure 1D	Male	3	19	0.5	A	100 mM Sucrose + 8.75 g/L Yeast + 0.50 x Male	7
Figure 1D	Male	3	19	0.5	B	100 mM Sucrose + 8.75 g/L Yeast + n-Hexane	8
Figure 1D	Male	3	20	0.5	A	100 mM Sucrose + 8.75 g/L Yeast + 0.50 x Male	19
Figure 1D	Male	3	20	0.5	B	100 mM Sucrose + 8.75 g/L Yeast + n-Hexane	15
Figure 1D	Male	4	1	1	A	100 mM Sucrose + 8.75 g/L Yeast + 1 x Male	8
Figure 1D	Male	4	1	1	B	100 mM Sucrose + 8.75 g/L Yeast + n-Hexane	14
Figure 1D	Male	4	2	1	A	100 mM Sucrose + 8.75 g/L Yeast + 1 x Male	3
Figure 1D	Male	4	2	1	B	100 mM Sucrose + 8.75 g/L Yeast + n-Hexane	15
Figure 1D	Male	4	3	1	A	100 mM Sucrose + 8.75 g/L Yeast + 1 x Male	6
Figure 1D	Male	4	3	1	B	100 mM Sucrose + 8.75 g/L Yeast + n-Hexane	17
Figure 1D	Male	4	4	1	A	100 mM Sucrose + 8.75 g/L Yeast + 1 x Male	10
Figure 1D	Male	4	4	1	B	100 mM Sucrose + 8.75 g/L Yeast + n-Hexane	9
Figure 1D	Male	4	5	1	A	100 mM Sucrose + 8.75 g/L Yeast + 1 x Male	14
Figure 1D	Male	4	5	1	B	100 mM Sucrose + 8.75 g/L Yeast + n-Hexane	8
Figure 1D	Male	4	6	1	A	100 mM Sucrose + 8.75 g/L Yeast + 1 x Male	22
Figure 1D	Male	4	6	1	B	100 mM Sucrose + 8.75 g/L Yeast + n-Hexane	2
Figure 1D	Male	4	7	1	A	100 mM Sucrose + 8.75 g/L Yeast + 1 x Male	5
Figure 1D	Male	4	7	1	B	100 mM Sucrose + 8.75 g/L Yeast + n-Hexane	15
Figure 1D	Male	4	8	1	A	100 mM Sucrose + 8.75 g/L Yeast + 1 x Male	6
Figure 1D	Male	4	8	1	B	100 mM Sucrose + 8.75 g/L Yeast + n-Hexane	12
Figure 1D	Male	4	9	1	A	100 mM Sucrose + 8.75 g/L Yeast + 1 x Male	20
Figure 1D	Male	4	9	1	B	100 mM Sucrose + 8.75 g/L Yeast + n-Hexane	9
Figure 1D	Male	4	10	1	A	100 mM Sucrose + 8.75 g/L Yeast + 1 x Male	17
Figure 1D	Male	4	10	1	B	100 mM Sucrose + 8.75 g/L Yeast + n-Hexane	7
Figure 1D	Male	4	11	1	A	100 mM Sucrose + 8.75 g/L Yeast + 1 x Male	4
Figure 1D	Male	4	11	1	B	100 mM Sucrose + 8.75 g/L Yeast + n-Hexane	19
Figure 1D	Male	4	12	1	A	100 mM Sucrose + 8.75 g/L Yeast + 1 x Male	11
Figure 1D	Male	4	12	1	B	100 mM Sucrose + 8.75 g/L Yeast + n-Hexane	6
Figure 1D	Male	4	13	1	A	100 mM Sucrose + 8.75 g/L Yeast + 1 x Male	9
Figure 1D	Male	4	13	1	B	100 mM Sucrose + 8.75 g/L Yeast + n-Hexane	4
Figure 1D	Male	4	14	1	A	100 mM Sucrose + 8.75 g/L Yeast + 1 x Male	9
Figure 1D	Male	4	14	1	B	100 mM Sucrose + 8.75 g/L Yeast + n-Hexane	8
Figure 1D	Male	4	15	1	A	100 mM Sucrose + 8.75 g/L Yeast + 1 x Male	10
Figure 1D	Male	4	15	1	B	100 mM Sucrose + 8.75 g/L Yeast + n-Hexane	11
Figure 1D	Male	4	16	1	A	100 mM Sucrose + 8.75 g/L Yeast + 1 x Male	10
Figure 1D	Male	4	16	1	B	100 mM Sucrose + 8.75 g/L Yeast + n-Hexane	15
Figure 1D	Male	4	17	1	A	100 mM Sucrose + 8.75 g/L Yeast + 1 x Male	6
Figure 1D	Male	4	17	1	B	100 mM Sucrose + 8.75 g/L Yeast + n-Hexane	4
Figure 1D	Male	4	18	1	A	100 mM Sucrose + 8.75 g/L Yeast + 1 x Male	10
Figure 1D	Male	4	18	1	B	100 mM Sucrose + 8.75 g/L Yeast + n-Hexane	8
Figure 1D	Male	4	19	1	A	100 mM Sucrose + 8.75 g/L Yeast + 1 x Male	11
Figure 1D	Male	4	19	1	B	100 mM Sucrose + 8.75 g/L Yeast + n-Hexane	4
Figure 1D	Male	4	20	1	A	100 mM Sucrose + 8.75 g/L Yeast + 1 x Male	2
Figure 1D	Male	4	20	1	B	100 mM Sucrose + 8.75 g/L Yeast + n-Hexane	16
Figure 1D	Male	5	1	2	A	100 mM Sucrose + 8.75 g/L Yeast + 2 x Male	4
Figure 1D	Male	5	1	2	B	100 mM Sucrose + 8.75 g/L Yeast + n-Hexane	4
Figure 1D	Male	5	2	2	A	100 mM Sucrose + 8.75 g/L Yeast + 2 x Male	16
Figure 1D	Male	5	2	2	B	100 mM Sucrose + 8.75 g/L Yeast + n-Hexane	11
Figure 1D	Male	5	3	2	A	100 mM Sucrose + 8.75 g/L Yeast + 2 x Male	7
Figure 1D	Male	5	3	2	B	100 mM Sucrose + 8.75 g/L Yeast + n-Hexane	14
Figure 1D	Male	5	4	2	A	100 mM Sucrose + 8.75 g/L Yeast + 2 x Male	7
Figure 1D	Male	5	4	2	B	100 mM Sucrose + 8.75 g/L Yeast + n-Hexane	8
Figure 1D	Male	5	5	2	A	100 mM Sucrose + 8.75 g/L Yeast + 2 x Male	14
Figure 1D	Male	5	5	2	B	100 mM Sucrose + 8.75 g/L Yeast + n-Hexane	12
Figure 1D	Male	5	6	2	A	100 mM Sucrose + 8.75 g/L Yeast + 2 x Male	8
Figure 1D	Male	5	6	2	B	100 mM Sucrose + 8.75 g/L Yeast + n-Hexane	13
Figure 1D	Male	5	7	2	A	100 mM Sucrose + 8.75 g/L Yeast + 2 x Male	12
Figure 1D	Male	5	7	2	B	100 mM Sucrose + 8.75 g/L Yeast + n-Hexane	26
Figure 1D	Male	5	8	2	A	100 mM Sucrose + 8.75 g/L Yeast + 2 x Male	17
Figure 1D	Male	5	8	2	B	100 mM Sucrose + 8.75 g/L Yeast + n-Hexane	16
Figure 1D	Male	5	9	2	A	100 mM Sucrose + 8.75 g/L Yeast + 2 x Male	12
Figure 1D	Male	5	9	2	B	100 mM Sucrose + 8.75 g/L Yeast + n-Hexane	13
Figure 1D	Male	5	10	2	A	100 mM Sucrose + 8.75 g/L Yeast + 2 x Male	2
Figure 1D	Male	5	10	2	B	100 mM Sucrose + 8.75 g/L Yeast + n-Hexane	7
Figure 1D	Male	5	11	2	A	100 mM Sucrose + 8.75 g/L Yeast + 2 x Male	15
Figure 1D	Male	5	11	2	B	100 mM Sucrose + 8.75 g/L Yeast + n-Hexane	9
Figure 1D	Male	5	12	2	A	100 mM Sucrose + 8.75 g/L Yeast + 2 x Male	15
Figure 1D	Male	5	12	2	B	100 mM Sucrose + 8.75 g/L Yeast + n-Hexane	11
Figure 1D	Male	5	13	2	A	100 mM Sucrose + 8.75 g/L Yeast + 2 x Male	3
Figure 1D	Male	5	13	2	B	100 mM Sucrose + 8.75 g/L Yeast + n-Hexane	17
Figure 1D	Male	5	14	2	A	100 mM Sucrose + 8.75 g/L Yeast + 2 x Male	6
Figure 1D	Male	5	14	2	B	100 mM Sucrose + 8.75 g/L Yeast + n-Hexane	5
Figure 1D	Male	5	15	2	A	100 mM Sucrose + 8.75 g/L Yeast + 2 x Male	18
Figure 1D	Male	5	15	2	B	100 mM Sucrose + 8.75 g/L Yeast + n-Hexane	7
Figure 1D	Male	5	16	2	A	100 mM Sucrose + 8.75 g/L Yeast + 2 x Male	9
Figure 1D	Male	5	16	2	B	100 mM Sucrose + 8.75 g/L Yeast + n-Hexane	11
Figure 1D	Male	5	17	2	A	100 mM Sucrose + 8.75 g/L Yeast + 2 x Male	14
Figure 1D	Male	5	17	2	B	100 mM Sucrose + 8.75 g/L Yeast + n-Hexane	13
Figure 1D	Male	5	18	2	A	100 mM Sucrose + 8.75 g/L Yeast + 2 x Male	11
Figure 1D	Male	5	18	2	B	100 mM Sucrose + 8.75 g/L Yeast + n-Hexane	12
Figure 1D	Male	5	19	2	A	100 mM Sucrose + 8.75 g/L Yeast + 2 x Male	7
Figure 1D	Male	5	19	2	B	100 mM Sucrose + 8.75 g/L Yeast + n-Hexane	7
Figure 1D	Male	5	20	2	A	100 mM Sucrose + 8.75 g/L Yeast + 2 x Male	12
Figure 1D	Male	5	20	2	B	100 mM Sucrose + 8.75 g/L Yeast + n-Hexane	11
Figure 1D	Male	6	1	3	A	100 mM Sucrose + 8.75 g/L Yeast + 3 x Male	4
Figure 1D	Male	6	1	3	B	100 mM Sucrose + 8.75 g/L Yeast + n-Hexane	17
Figure 1D	Male	6	2	3	A	100 mM Sucrose + 8.75 g/L Yeast + 3 x Male	8
Figure 1D	Male	6	2	3	B	100 mM Sucrose + 8.75 g/L Yeast + n-Hexane	3
Figure 1D	Male	6	3	3	A	100 mM Sucrose + 8.75 g/L Yeast + 3 x Male	3
Figure 1D	Male	6	3	3	B	100 mM Sucrose + 8.75 g/L Yeast + n-Hexane	9
Figure 1D	Male	6	4	3	A	100 mM Sucrose + 8.75 g/L Yeast + 3 x Male	14
Figure 1D	Male	6	4	3	B	100 mM Sucrose + 8.75 g/L Yeast + n-Hexane	9
Figure 1D	Male	6	5	3	A	100 mM Sucrose + 8.75 g/L Yeast + 3 x Male	6
Figure 1D	Male	6	5	3	B	100 mM Sucrose + 8.75 g/L Yeast + n-Hexane	4
Figure 1D	Male	6	6	3	A	100 mM Sucrose + 8.75 g/L Yeast + 3 x Male	6
Figure 1D	Male	6	6	3	B	100 mM Sucrose + 8.75 g/L Yeast + n-Hexane	5
Figure 1D	Male	6	7	3	A	100 mM Sucrose + 8.75 g/L Yeast + 3 x Male	9
Figure 1D	Male	6	7	3	B	100 mM Sucrose + 8.75 g/L Yeast + n-Hexane	9
Figure 1D	Male	6	8	3	A	100 mM Sucrose + 8.75 g/L Yeast + 3 x Male	16
Figure 1D	Male	6	8	3	B	100 mM Sucrose + 8.75 g/L Yeast + n-Hexane	8
Figure 1D	Male	6	9	3	A	100 mM Sucrose + 8.75 g/L Yeast + 3 x Male	7
Figure 1D	Male	6	9	3	B	100 mM Sucrose + 8.75 g/L Yeast + n-Hexane	22
Figure 1D	Male	6	10	3	A	100 mM Sucrose + 8.75 g/L Yeast + 3 x Male	11
Figure 1D	Male	6	10	3	B	100 mM Sucrose + 8.75 g/L Yeast + n-Hexane	16
Figure 1D	Male	6	11	3	A	100 mM Sucrose + 8.75 g/L Yeast + 3 x Male	7
Figure 1D	Male	6	11	3	B	100 mM Sucrose + 8.75 g/L Yeast + n-Hexane	15
Figure 1D	Male	6	12	3	A	100 mM Sucrose + 8.75 g/L Yeast + 3 x Male	9
Figure 1D	Male	6	12	3	B	100 mM Sucrose + 8.75 g/L Yeast + n-Hexane	6
Figure 1D	Male	6	13	3	A	100 mM Sucrose + 8.75 g/L Yeast + 3 x Male	17
Figure 1D	Male	6	13	3	B	100 mM Sucrose + 8.75 g/L Yeast + n-Hexane	5
Figure 1D	Male	6	14	3	A	100 mM Sucrose + 8.75 g/L Yeast + 3 x Male	14
Figure 1D	Male	6	14	3	B	100 mM Sucrose + 8.75 g/L Yeast + n-Hexane	3
Figure 1D	Male	6	15	3	A	100 mM Sucrose + 8.75 g/L Yeast + 3 x Male	4
Figure 1D	Male	6	15	3	B	100 mM Sucrose + 8.75 g/L Yeast + n-Hexane	27
Figure 1D	Male	6	16	3	A	100 mM Sucrose + 8.75 g/L Yeast + 3 x Male	4
Figure 1D	Male	6	16	3	B	100 mM Sucrose + 8.75 g/L Yeast + n-Hexane	5
Figure 1D	Male	6	17	3	A	100 mM Sucrose + 8.75 g/L Yeast + 3 x Male	7
Figure 1D	Male	6	17	3	B	100 mM Sucrose + 8.75 g/L Yeast + n-Hexane	10
Figure 1D	Male	6	18	3	A	100 mM Sucrose + 8.75 g/L Yeast + 3 x Male	17
Figure 1D	Male	6	18	3	B	100 mM Sucrose + 8.75 g/L Yeast + n-Hexane	22
Figure 1D	Male	6	19	3	A	100 mM Sucrose + 8.75 g/L Yeast + 3 x Male	11
Figure 1D	Male	6	19	3	B	100 mM Sucrose + 8.75 g/L Yeast + n-Hexane	14
Figure 1D	Male	6	20	3	A	100 mM Sucrose + 8.75 g/L Yeast + 3 x Male	9
Figure 1D	Male	6	20	3	B	100 mM Sucrose + 8.75 g/L Yeast + n-Hexane	7
Figure 1D	Male	7	1	4	A	100 mM Sucrose + 8.75 g/L Yeast + 4 x Male	16
Figure 1D	Male	7	1	4	B	100 mM Sucrose + 8.75 g/L Yeast + n-Hexane	5
Figure 1D	Male	7	2	4	A	100 mM Sucrose + 8.75 g/L Yeast + 4 x Male	5
Figure 1D	Male	7	2	4	B	100 mM Sucrose + 8.75 g/L Yeast + n-Hexane	17
Figure 1D	Male	7	3	4	A	100 mM Sucrose + 8.75 g/L Yeast + 4 x Male	10
Figure 1D	Male	7	3	4	B	100 mM Sucrose + 8.75 g/L Yeast + n-Hexane	5
Figure 1D	Male	7	4	4	A	100 mM Sucrose + 8.75 g/L Yeast + 4 x Male	11
Figure 1D	Male	7	4	4	B	100 mM Sucrose + 8.75 g/L Yeast + n-Hexane	15
Figure 1D	Male	7	5	4	A	100 mM Sucrose + 8.75 g/L Yeast + 4 x Male	10
Figure 1D	Male	7	5	4	B	100 mM Sucrose + 8.75 g/L Yeast + n-Hexane	10
Figure 1D	Male	7	6	4	A	100 mM Sucrose + 8.75 g/L Yeast + 4 x Male	13
Figure 1D	Male	7	6	4	B	100 mM Sucrose + 8.75 g/L Yeast + n-Hexane	18
Figure 1D	Male	7	7	4	A	100 mM Sucrose + 8.75 g/L Yeast + 4 x Male	7
Figure 1D	Male	7	7	4	B	100 mM Sucrose + 8.75 g/L Yeast + n-Hexane	13
Figure 1D	Male	7	8	4	A	100 mM Sucrose + 8.75 g/L Yeast + 4 x Male	20
Figure 1D	Male	7	8	4	B	100 mM Sucrose + 8.75 g/L Yeast + n-Hexane	7
Figure 1D	Male	7	9	4	A	100 mM Sucrose + 8.75 g/L Yeast + 4 x Male	13
Figure 1D	Male	7	9	4	B	100 mM Sucrose + 8.75 g/L Yeast + n-Hexane	4
Figure 1D	Male	7	10	4	A	100 mM Sucrose + 8.75 g/L Yeast + 4 x Male	3
Figure 1D	Male	7	10	4	B	100 mM Sucrose + 8.75 g/L Yeast + n-Hexane	12
Figure 1D	Male	7	11	4	A	100 mM Sucrose + 8.75 g/L Yeast + 4 x Male	16
Figure 1D	Male	7	11	4	B	100 mM Sucrose + 8.75 g/L Yeast + n-Hexane	17
Figure 1D	Male	7	12	4	A	100 mM Sucrose + 8.75 g/L Yeast + 4 x Male	8
Figure 1D	Male	7	12	4	B	100 mM Sucrose + 8.75 g/L Yeast + n-Hexane	14
Figure 1D	Male	7	13	4	A	100 mM Sucrose + 8.75 g/L Yeast + 4 x Male	5
Figure 1D	Male	7	13	4	B	100 mM Sucrose + 8.75 g/L Yeast + n-Hexane	5
Figure 1D	Male	7	14	4	A	100 mM Sucrose + 8.75 g/L Yeast + 4 x Male	8
Figure 1D	Male	7	14	4	B	100 mM Sucrose + 8.75 g/L Yeast + n-Hexane	11
Figure 1D	Male	7	15	4	A	100 mM Sucrose + 8.75 g/L Yeast + 4 x Male	6
Figure 1D	Male	7	15	4	B	100 mM Sucrose + 8.75 g/L Yeast + n-Hexane	18
Figure 1D	Male	7	16	4	A	100 mM Sucrose + 8.75 g/L Yeast + 4 x Male	9
Figure 1D	Male	7	16	4	B	100 mM Sucrose + 8.75 g/L Yeast + n-Hexane	20
Figure 1D	Male	7	17	4	A	100 mM Sucrose + 8.75 g/L Yeast + 4 x Male	10
Figure 1D	Male	7	17	4	B	100 mM Sucrose + 8.75 g/L Yeast + n-Hexane	13
Figure 1D	Male	7	18	4	A	100 mM Sucrose + 8.75 g/L Yeast + 4 x Male	12
Figure 1D	Male	7	18	4	B	100 mM Sucrose + 8.75 g/L Yeast + n-Hexane	8
Figure 1D	Male	7	19	4	A	100 mM Sucrose + 8.75 g/L Yeast + 4 x Male	6
Figure 1D	Male	7	19	4	B	100 mM Sucrose + 8.75 g/L Yeast + n-Hexane	6
Figure 1D	Male	7	20	4	A	100 mM Sucrose + 8.75 g/L Yeast + 4 x Male	14
Figure 1D	Male	7	20	4	B	100 mM Sucrose + 8.75 g/L Yeast + n-Hexane	16
Figure 1D	Male	8	1	5	A	100 mM Sucrose + 8.75 g/L Yeast + 5 x Male	7
Figure 1D	Male	8	1	5	B	100 mM Sucrose + 8.75 g/L Yeast + n-Hexane	2
Figure 1D	Male	8	2	5	A	100 mM Sucrose + 8.75 g/L Yeast + 5 x Male	3
Figure 1D	Male	8	2	5	B	100 mM Sucrose + 8.75 g/L Yeast + n-Hexane	13
Figure 1D	Male	8	3	5	A	100 mM Sucrose + 8.75 g/L Yeast + 5 x Male	13
Figure 1D	Male	8	3	5	B	100 mM Sucrose + 8.75 g/L Yeast + n-Hexane	16
Figure 1D	Male	8	4	5	A	100 mM Sucrose + 8.75 g/L Yeast + 5 x Male	9
Figure 1D	Male	8	4	5	B	100 mM Sucrose + 8.75 g/L Yeast + n-Hexane	14
Figure 1D	Male	8	5	5	A	100 mM Sucrose + 8.75 g/L Yeast + 5 x Male	20
Figure 1D	Male	8	5	5	B	100 mM Sucrose + 8.75 g/L Yeast + n-Hexane	8
Figure 1D	Male	8	6	5	A	100 mM Sucrose + 8.75 g/L Yeast + 5 x Male	17
Figure 1D	Male	8	6	5	B	100 mM Sucrose + 8.75 g/L Yeast + n-Hexane	15
Figure 1D	Male	8	7	5	A	100 mM Sucrose + 8.75 g/L Yeast + 5 x Male	7
Figure 1D	Male	8	7	5	B	100 mM Sucrose + 8.75 g/L Yeast + n-Hexane	9
Figure 1D	Male	8	8	5	A	100 mM Sucrose + 8.75 g/L Yeast + 5 x Male	2
Figure 1D	Male	8	8	5	B	100 mM Sucrose + 8.75 g/L Yeast + n-Hexane	9
Figure 1D	Male	8	9	5	A	100 mM Sucrose + 8.75 g/L Yeast + 5 x Male	6
Figure 1D	Male	8	9	5	B	100 mM Sucrose + 8.75 g/L Yeast + n-Hexane	27
Figure 1D	Male	8	10	5	A	100 mM Sucrose + 8.75 g/L Yeast + 5 x Male	4
Figure 1D	Male	8	10	5	B	100 mM Sucrose + 8.75 g/L Yeast + n-Hexane	16
Figure 1D	Male	8	11	5	A	100 mM Sucrose + 8.75 g/L Yeast + 5 x Male	12
Figure 1D	Male	8	11	5	B	100 mM Sucrose + 8.75 g/L Yeast + n-Hexane	6
Figure 1D	Male	8	12	5	A	100 mM Sucrose + 8.75 g/L Yeast + 5 x Male	5
Figure 1D	Male	8	12	5	B	100 mM Sucrose + 8.75 g/L Yeast + n-Hexane	5
Figure 1D	Male	8	13	5	A	100 mM Sucrose + 8.75 g/L Yeast + 5 x Male	9
Figure 1D	Male	8	13	5	B	100 mM Sucrose + 8.75 g/L Yeast + n-Hexane	10
Figure 1D	Male	8	14	5	A	100 mM Sucrose + 8.75 g/L Yeast + 5 x Male	5
Figure 1D	Male	8	14	5	B	100 mM Sucrose + 8.75 g/L Yeast + n-Hexane	14
Figure 1D	Male	8	15	5	A	100 mM Sucrose + 8.75 g/L Yeast + 5 x Male	5
Figure 1D	Male	8	15	5	B	100 mM Sucrose + 8.75 g/L Yeast + n-Hexane	2
Figure 1D	Male	8	16	5	A	100 mM Sucrose + 8.75 g/L Yeast + 5 x Male	10
Figure 1D	Male	8	16	5	B	100 mM Sucrose + 8.75 g/L Yeast + n-Hexane	18
Figure 1D	Male	8	17	5	A	100 mM Sucrose + 8.75 g/L Yeast + 5 x Male	4
Figure 1D	Male	8	17	5	B	100 mM Sucrose + 8.75 g/L Yeast + n-Hexane	7
Figure 1D	Male	8	18	5	A	100 mM Sucrose + 8.75 g/L Yeast + 5 x Male	19
Figure 1D	Male	8	18	5	B	100 mM Sucrose + 8.75 g/L Yeast + n-Hexane	11
Figure 1D	Male	8	19	5	A	100 mM Sucrose + 8.75 g/L Yeast + 5 x Male	12
Figure 1D	Male	8	19	5	B	100 mM Sucrose + 8.75 g/L Yeast + n-Hexane	14
Figure 1D	Male	8	20	5	A	100 mM Sucrose + 8.75 g/L Yeast + 5 x Male	8
Figure 1D	Male	8	20	5	B	100 mM Sucrose + 8.75 g/L Yeast + n-Hexane	7
Figure 1D	Male	9	1	6	A	100 mM Sucrose + 8.75 g/L Yeast + 6 x Male	8
Figure 1D	Male	9	1	6	B	100 mM Sucrose + 8.75 g/L Yeast + n-Hexane	8
Figure 1D	Male	9	2	6	A	100 mM Sucrose + 8.75 g/L Yeast + 6 x Male	4
Figure 1D	Male	9	2	6	B	100 mM Sucrose + 8.75 g/L Yeast + n-Hexane	10
Figure 1D	Male	9	3	6	A	100 mM Sucrose + 8.75 g/L Yeast + 6 x Male	7
Figure 1D	Male	9	3	6	B	100 mM Sucrose + 8.75 g/L Yeast + n-Hexane	16
Figure 1D	Male	9	4	6	A	100 mM Sucrose + 8.75 g/L Yeast + 6 x Male	8
Figure 1D	Male	9	4	6	B	100 mM Sucrose + 8.75 g/L Yeast + n-Hexane	15
Figure 1D	Male	9	5	6	A	100 mM Sucrose + 8.75 g/L Yeast + 6 x Male	9
Figure 1D	Male	9	5	6	B	100 mM Sucrose + 8.75 g/L Yeast + n-Hexane	17
Figure 1D	Male	9	6	6	A	100 mM Sucrose + 8.75 g/L Yeast + 6 x Male	8
Figure 1D	Male	9	6	6	B	100 mM Sucrose + 8.75 g/L Yeast + n-Hexane	4
Figure 1D	Male	9	7	6	A	100 mM Sucrose + 8.75 g/L Yeast + 6 x Male	7
Figure 1D	Male	9	7	6	B	100 mM Sucrose + 8.75 g/L Yeast + n-Hexane	15
Figure 1D	Male	9	8	6	A	100 mM Sucrose + 8.75 g/L Yeast + 6 x Male	8
Figure 1D	Male	9	8	6	B	100 mM Sucrose + 8.75 g/L Yeast + n-Hexane	8
Figure 1D	Male	9	9	6	A	100 mM Sucrose + 8.75 g/L Yeast + 6 x Male	15
Figure 1D	Male	9	9	6	B	100 mM Sucrose + 8.75 g/L Yeast + n-Hexane	17
Figure 1D	Male	9	10	6	A	100 mM Sucrose + 8.75 g/L Yeast + 6 x Male	20
Figure 1D	Male	9	10	6	B	100 mM Sucrose + 8.75 g/L Yeast + n-Hexane	16
Figure 1D	Male	9	11	6	A	100 mM Sucrose + 8.75 g/L Yeast + 6 x Male	14
Figure 1D	Male	9	11	6	B	100 mM Sucrose + 8.75 g/L Yeast + n-Hexane	12
Figure 1D	Male	9	12	6	A	100 mM Sucrose + 8.75 g/L Yeast + 6 x Male	4
Figure 1D	Male	9	12	6	B	100 mM Sucrose + 8.75 g/L Yeast + n-Hexane	7
Figure 1D	Male	9	13	6	A	100 mM Sucrose + 8.75 g/L Yeast + 6 x Male	5
Figure 1D	Male	9	13	6	B	100 mM Sucrose + 8.75 g/L Yeast + n-Hexane	9
Figure 1D	Male	9	14	6	A	100 mM Sucrose + 8.75 g/L Yeast + 6 x Male	9
Figure 1D	Male	9	14	6	B	100 mM Sucrose + 8.75 g/L Yeast + n-Hexane	8
Figure 1D	Male	9	15	6	A	100 mM Sucrose + 8.75 g/L Yeast + 6 x Male	8
Figure 1D	Male	9	15	6	B	100 mM Sucrose + 8.75 g/L Yeast + n-Hexane	4
Figure 1D	Male	9	16	6	A	100 mM Sucrose + 8.75 g/L Yeast + 6 x Male	10
Figure 1D	Male	9	16	6	B	100 mM Sucrose + 8.75 g/L Yeast + n-Hexane	13
Figure 1D	Male	9	17	6	A	100 mM Sucrose + 8.75 g/L Yeast + 6 x Male	18
Figure 1D	Male	9	17	6	B	100 mM Sucrose + 8.75 g/L Yeast + n-Hexane	22
Figure 1D	Male	9	18	6	A	100 mM Sucrose + 8.75 g/L Yeast + 6 x Male	8
Figure 1D	Male	9	18	6	B	100 mM Sucrose + 8.75 g/L Yeast + n-Hexane	12
Figure 1D	Male	9	19	6	A	100 mM Sucrose + 8.75 g/L Yeast + 6 x Male	6
Figure 1D	Male	9	19	6	B	100 mM Sucrose + 8.75 g/L Yeast + n-Hexane	10
Figure 1D	Male	9	20	6	A	100 mM Sucrose + 8.75 g/L Yeast + 6 x Male	9
Figure 1D	Male	9	20	6	B	100 mM Sucrose + 8.75 g/L Yeast + n-Hexane	15
Figure 1D	Male	10	1	12	A	100 mM Sucrose + 8.75 g/L Yeast + 12 x Male	7
Figure 1D	Male	10	1	12	B	100 mM Sucrose + 8.75 g/L Yeast + n-Hexane	10
Figure 1D	Male	10	2	12	A	100 mM Sucrose + 8.75 g/L Yeast + 12 x Male	22
Figure 1D	Male	10	2	12	B	100 mM Sucrose + 8.75 g/L Yeast + n-Hexane	10
Figure 1D	Male	10	3	12	A	100 mM Sucrose + 8.75 g/L Yeast + 12 x Male	2
Figure 1D	Male	10	3	12	B	100 mM Sucrose + 8.75 g/L Yeast + n-Hexane	5
Figure 1D	Male	10	4	12	A	100 mM Sucrose + 8.75 g/L Yeast + 12 x Male	7
Figure 1D	Male	10	4	12	B	100 mM Sucrose + 8.75 g/L Yeast + n-Hexane	7
Figure 1D	Male	10	5	12	A	100 mM Sucrose + 8.75 g/L Yeast + 12 x Male	12
Figure 1D	Male	10	5	12	B	100 mM Sucrose + 8.75 g/L Yeast + n-Hexane	9
Figure 1D	Male	10	6	12	A	100 mM Sucrose + 8.75 g/L Yeast + 12 x Male	8
Figure 1D	Male	10	6	12	B	100 mM Sucrose + 8.75 g/L Yeast + n-Hexane	14
Figure 1D	Male	10	7	12	A	100 mM Sucrose + 8.75 g/L Yeast + 12 x Male	8
Figure 1D	Male	10	7	12	B	100 mM Sucrose + 8.75 g/L Yeast + n-Hexane	15
Figure 1D	Male	10	8	12	A	100 mM Sucrose + 8.75 g/L Yeast + 12 x Male	8
Figure 1D	Male	10	8	12	B	100 mM Sucrose + 8.75 g/L Yeast + n-Hexane	19
Figure 1D	Male	10	9	12	A	100 mM Sucrose + 8.75 g/L Yeast + 12 x Male	13
Figure 1D	Male	10	9	12	B	100 mM Sucrose + 8.75 g/L Yeast + n-Hexane	9
Figure 1D	Male	10	10	12	A	100 mM Sucrose + 8.75 g/L Yeast + 12 x Male	4
Figure 1D	Male	10	10	12	B	100 mM Sucrose + 8.75 g/L Yeast + n-Hexane	15
Figure 1D	Male	10	11	12	A	100 mM Sucrose + 8.75 g/L Yeast + 12 x Male	9
Figure 1D	Male	10	11	12	B	100 mM Sucrose + 8.75 g/L Yeast + n-Hexane	8
Figure 1D	Male	10	12	12	A	100 mM Sucrose + 8.75 g/L Yeast + 12 x Male	14
Figure 1D	Male	10	12	12	B	100 mM Sucrose + 8.75 g/L Yeast + n-Hexane	8
Figure 1D	Male	10	13	12	A	100 mM Sucrose + 8.75 g/L Yeast + 12 x Male	7
Figure 1D	Male	10	13	12	B	100 mM Sucrose + 8.75 g/L Yeast + n-Hexane	16
Figure 1D	Male	10	14	12	A	100 mM Sucrose + 8.75 g/L Yeast + 12 x Male	5
Figure 1D	Male	10	14	12	B	100 mM Sucrose + 8.75 g/L Yeast + n-Hexane	14
Figure 1D	Male	10	15	12	A	100 mM Sucrose + 8.75 g/L Yeast + 12 x Male	6
Figure 1D	Male	10	15	12	B	100 mM Sucrose + 8.75 g/L Yeast + n-Hexane	19
Figure 1D	Male	10	16	12	A	100 mM Sucrose + 8.75 g/L Yeast + 12 x Male	4
Figure 1D	Male	10	16	12	B	100 mM Sucrose + 8.75 g/L Yeast + n-Hexane	8
Figure 1D	Male	10	17	12	A	100 mM Sucrose + 8.75 g/L Yeast + 12 x Male	17
Figure 1D	Male	10	17	12	B	100 mM Sucrose + 8.75 g/L Yeast + n-Hexane	14
Figure 1D	Male	10	18	12	A	100 mM Sucrose + 8.75 g/L Yeast + 12 x Male	10
Figure 1D	Male	10	18	12	B	100 mM Sucrose + 8.75 g/L Yeast + n-Hexane	21
Figure 1D	Male	10	19	12	A	100 mM Sucrose + 8.75 g/L Yeast + 12 x Male	5
Figure 1D	Male	10	19	12	B	100 mM Sucrose + 8.75 g/L Yeast + n-Hexane	9
Figure 1D	Male	10	20	12	A	100 mM Sucrose + 8.75 g/L Yeast + 12 x Male	5
Figure 1D	Male	10	20	12	B	100 mM Sucrose + 8.75 g/L Yeast + n-Hexane	6
