# Supplementary material for: Aggregation pheromones have a non-linear effect on oviposition behavior in Drosophila melanogaster
Source: Nat Commun. 2023 Mar 20;14:1544. doi: 10.1038/s41467-023-37046-2 (PMC10027874; doi:10.1038/s41467-023-37046-2)
Supplement: Supplementary file 4 — Source Data [file 41467_2023_37046_MOESM4_ESM.zip › Verschut_etal_Source_Data/Verschut_etal_Figure_3_Behavioral_data.csv]

Figure	Pheromones	Treatment	Replicate	cVA (ng)	Option	Resource	Eggs
Figure 3C	cVA + Heptanal	1	1	560	A	100 mM Sucrose + 560 ng cVA | 100 ng Heptanal	9
Figure 3C	cVA + Heptanal	1	1	560	B	100 mM Sucrose + n-Hexane	1
Figure 3C	cVA + Heptanal	1	2	560	A	100 mM Sucrose + 560 ng cVA | 100 ng Heptanal	16
Figure 3C	cVA + Heptanal	1	2	560	B	100 mM Sucrose + n-Hexane	3
Figure 3C	cVA + Heptanal	1	3	560	A	100 mM Sucrose + 560 ng cVA | 100 ng Heptanal	10
Figure 3C	cVA + Heptanal	1	3	560	B	100 mM Sucrose + n-Hexane	3
Figure 3C	cVA + Heptanal	1	4	560	A	100 mM Sucrose + 560 ng cVA | 100 ng Heptanal	4
Figure 3C	cVA + Heptanal	1	4	560	B	100 mM Sucrose + n-Hexane	6
Figure 3C	cVA + Heptanal	1	5	560	A	100 mM Sucrose + 560 ng cVA | 100 ng Heptanal	17
Figure 3C	cVA + Heptanal	1	5	560	B	100 mM Sucrose + n-Hexane	8
Figure 3C	cVA + Heptanal	1	6	560	A	100 mM Sucrose + 560 ng cVA | 100 ng Heptanal	9
Figure 3C	cVA + Heptanal	1	6	560	B	100 mM Sucrose + n-Hexane	14
Figure 3C	cVA + Heptanal	1	7	560	A	100 mM Sucrose + 560 ng cVA | 100 ng Heptanal	25
Figure 3C	cVA + Heptanal	1	7	560	B	100 mM Sucrose + n-Hexane	4
Figure 3C	cVA + Heptanal	1	8	560	A	100 mM Sucrose + 560 ng cVA | 100 ng Heptanal	10
Figure 3C	cVA + Heptanal	1	8	560	B	100 mM Sucrose + n-Hexane	17
Figure 3C	cVA + Heptanal	1	9	560	A	100 mM Sucrose + 560 ng cVA | 100 ng Heptanal	12
Figure 3C	cVA + Heptanal	1	9	560	B	100 mM Sucrose + n-Hexane	4
Figure 3C	cVA + Heptanal	1	10	560	A	100 mM Sucrose + 560 ng cVA | 100 ng Heptanal	15
Figure 3C	cVA + Heptanal	1	10	560	B	100 mM Sucrose + n-Hexane	6
Figure 3C	cVA + Heptanal	1	11	560	A	100 mM Sucrose + 560 ng cVA | 100 ng Heptanal	9
Figure 3C	cVA + Heptanal	1	11	560	B	100 mM Sucrose + n-Hexane	4
Figure 3C	cVA + Heptanal	1	12	560	A	100 mM Sucrose + 560 ng cVA | 100 ng Heptanal	16
Figure 3C	cVA + Heptanal	1	12	560	B	100 mM Sucrose + n-Hexane	7
Figure 3C	cVA + Heptanal	1	13	560	A	100 mM Sucrose + 560 ng cVA | 100 ng Heptanal	12
Figure 3C	cVA + Heptanal	1	13	560	B	100 mM Sucrose + n-Hexane	4
Figure 3C	cVA + Heptanal	1	14	560	A	100 mM Sucrose + 560 ng cVA | 100 ng Heptanal	10
Figure 3C	cVA + Heptanal	1	14	560	B	100 mM Sucrose + n-Hexane	12
Figure 3C	cVA + Heptanal	1	15	560	A	100 mM Sucrose + 560 ng cVA | 100 ng Heptanal	19
Figure 3C	cVA + Heptanal	1	15	560	B	100 mM Sucrose + n-Hexane	11
Figure 3C	cVA + Heptanal	1	16	560	A	100 mM Sucrose + 560 ng cVA | 100 ng Heptanal	9
Figure 3C	cVA + Heptanal	1	16	560	B	100 mM Sucrose + n-Hexane	6
Figure 3C	cVA + Heptanal	1	17	560	A	100 mM Sucrose + 560 ng cVA | 100 ng Heptanal	15
Figure 3C	cVA + Heptanal	1	17	560	B	100 mM Sucrose + n-Hexane	11
Figure 3C	cVA + Heptanal	1	18	560	A	100 mM Sucrose + 560 ng cVA | 100 ng Heptanal	8
Figure 3C	cVA + Heptanal	1	18	560	B	100 mM Sucrose + n-Hexane	14
Figure 3C	cVA + Heptanal	1	19	560	A	100 mM Sucrose + 560 ng cVA | 100 ng Heptanal	18
Figure 3C	cVA + Heptanal	1	19	560	B	100 mM Sucrose + n-Hexane	13
Figure 3C	cVA + Heptanal	1	20	560	A	100 mM Sucrose + 560 ng cVA | 100 ng Heptanal	4
Figure 3C	cVA + Heptanal	1	20	560	B	100 mM Sucrose + n-Hexane	9
Figure 3C	cVA + Heptanal	2	1	1680	A	100 mM Sucrose + 1680 ng cVA | 300 ng Heptanal	9
Figure 3C	cVA + Heptanal	2	1	1680	B	100 mM Sucrose + n-Hexane	8
Figure 3C	cVA + Heptanal	2	2	1680	A	100 mM Sucrose + 1680 ng cVA | 300 ng Heptanal	13
Figure 3C	cVA + Heptanal	2	2	1680	B	100 mM Sucrose + n-Hexane	6
Figure 3C	cVA + Heptanal	2	3	1680	A	100 mM Sucrose + 1680 ng cVA | 300 ng Heptanal	6
Figure 3C	cVA + Heptanal	2	3	1680	B	100 mM Sucrose + n-Hexane	10
Figure 3C	cVA + Heptanal	2	4	1680	A	100 mM Sucrose + 1680 ng cVA | 300 ng Heptanal	16
Figure 3C	cVA + Heptanal	2	4	1680	B	100 mM Sucrose + n-Hexane	10
Figure 3C	cVA + Heptanal	2	5	1680	A	100 mM Sucrose + 1680 ng cVA | 300 ng Heptanal	17
Figure 3C	cVA + Heptanal	2	5	1680	B	100 mM Sucrose + n-Hexane	5
Figure 3C	cVA + Heptanal	2	6	1680	A	100 mM Sucrose + 1680 ng cVA | 300 ng Heptanal	8
Figure 3C	cVA + Heptanal	2	6	1680	B	100 mM Sucrose + n-Hexane	16
Figure 3C	cVA + Heptanal	2	7	1680	A	100 mM Sucrose + 1680 ng cVA | 300 ng Heptanal	8
Figure 3C	cVA + Heptanal	2	7	1680	B	100 mM Sucrose + n-Hexane	10
Figure 3C	cVA + Heptanal	2	8	1680	A	100 mM Sucrose + 1680 ng cVA | 300 ng Heptanal	12
Figure 3C	cVA + Heptanal	2	8	1680	B	100 mM Sucrose + n-Hexane	2
Figure 3C	cVA + Heptanal	2	9	1680	A	100 mM Sucrose + 1680 ng cVA | 300 ng Heptanal	7
Figure 3C	cVA + Heptanal	2	9	1680	B	100 mM Sucrose + n-Hexane	3
Figure 3C	cVA + Heptanal	2	10	1680	A	100 mM Sucrose + 1680 ng cVA | 300 ng Heptanal	7
Figure 3C	cVA + Heptanal	2	10	1680	B	100 mM Sucrose + n-Hexane	2
Figure 3C	cVA + Heptanal	2	11	1680	A	100 mM Sucrose + 1680 ng cVA | 300 ng Heptanal	21
Figure 3C	cVA + Heptanal	2	11	1680	B	100 mM Sucrose + n-Hexane	10
Figure 3C	cVA + Heptanal	2	12	1680	A	100 mM Sucrose + 1680 ng cVA | 300 ng Heptanal	11
Figure 3C	cVA + Heptanal	2	12	1680	B	100 mM Sucrose + n-Hexane	2
Figure 3C	cVA + Heptanal	2	13	1680	A	100 mM Sucrose + 1680 ng cVA | 300 ng Heptanal	6
Figure 3C	cVA + Heptanal	2	13	1680	B	100 mM Sucrose + n-Hexane	1
Figure 3C	cVA + Heptanal	2	14	1680	A	100 mM Sucrose + 1680 ng cVA | 300 ng Heptanal	12
Figure 3C	cVA + Heptanal	2	14	1680	B	100 mM Sucrose + n-Hexane	7
Figure 3C	cVA + Heptanal	2	15	1680	A	100 mM Sucrose + 1680 ng cVA | 300 ng Heptanal	17
Figure 3C	cVA + Heptanal	2	15	1680	B	100 mM Sucrose + n-Hexane	5
Figure 3C	cVA + Heptanal	2	16	1680	A	100 mM Sucrose + 1680 ng cVA | 300 ng Heptanal	17
Figure 3C	cVA + Heptanal	2	16	1680	B	100 mM Sucrose + n-Hexane	14
Figure 3C	cVA + Heptanal	2	17	1680	A	100 mM Sucrose + 1680 ng cVA | 300 ng Heptanal	5
Figure 3C	cVA + Heptanal	2	17	1680	B	100 mM Sucrose + n-Hexane	13
Figure 3C	cVA + Heptanal	2	18	1680	A	100 mM Sucrose + 1680 ng cVA | 300 ng Heptanal	10
Figure 3C	cVA + Heptanal	2	18	1680	B	100 mM Sucrose + n-Hexane	14
Figure 3C	cVA + Heptanal	2	19	1680	A	100 mM Sucrose + 1680 ng cVA | 300 ng Heptanal	15
Figure 3C	cVA + Heptanal	2	19	1680	B	100 mM Sucrose + n-Hexane	9
Figure 3C	cVA + Heptanal	2	20	1680	A	100 mM Sucrose + 1680 ng cVA | 300 ng Heptanal	22
Figure 3C	cVA + Heptanal	2	20	1680	B	100 mM Sucrose + n-Hexane	11
Figure 3C	cVA + Heptanal	3	1	3360	A	100 mM Sucrose + 3360 ng cVA | 600 ng Heptanal	1
Figure 3C	cVA + Heptanal	3	1	3360	B	100 mM Sucrose + n-Hexane	15
Figure 3C	cVA + Heptanal	3	2	3360	A	100 mM Sucrose + 3360 ng cVA | 600 ng Heptanal	4
Figure 3C	cVA + Heptanal	3	2	3360	B	100 mM Sucrose + n-Hexane	4
Figure 3C	cVA + Heptanal	3	3	3360	A	100 mM Sucrose + 3360 ng cVA | 600 ng Heptanal	9
Figure 3C	cVA + Heptanal	3	3	3360	B	100 mM Sucrose + n-Hexane	2
Figure 3C	cVA + Heptanal	3	4	3360	A	100 mM Sucrose + 3360 ng cVA | 600 ng Heptanal	7
Figure 3C	cVA + Heptanal	3	4	3360	B	100 mM Sucrose + n-Hexane	12
Figure 3C	cVA + Heptanal	3	5	3360	A	100 mM Sucrose + 3360 ng cVA | 600 ng Heptanal	13
Figure 3C	cVA + Heptanal	3	5	3360	B	100 mM Sucrose + n-Hexane	18
Figure 3C	cVA + Heptanal	3	6	3360	A	100 mM Sucrose + 3360 ng cVA | 600 ng Heptanal	20
Figure 3C	cVA + Heptanal	3	6	3360	B	100 mM Sucrose + n-Hexane	6
Figure 3C	cVA + Heptanal	3	7	3360	A	100 mM Sucrose + 3360 ng cVA | 600 ng Heptanal	16
Figure 3C	cVA + Heptanal	3	7	3360	B	100 mM Sucrose + n-Hexane	11
Figure 3C	cVA + Heptanal	3	8	3360	A	100 mM Sucrose + 3360 ng cVA | 600 ng Heptanal	3
Figure 3C	cVA + Heptanal	3	8	3360	B	100 mM Sucrose + n-Hexane	10
Figure 3C	cVA + Heptanal	3	9	3360	A	100 mM Sucrose + 3360 ng cVA | 600 ng Heptanal	2
Figure 3C	cVA + Heptanal	3	9	3360	B	100 mM Sucrose + n-Hexane	14
Figure 3C	cVA + Heptanal	3	10	3360	A	100 mM Sucrose + 3360 ng cVA | 600 ng Heptanal	8
Figure 3C	cVA + Heptanal	3	10	3360	B	100 mM Sucrose + n-Hexane	12
Figure 3C	cVA + Heptanal	3	11	3360	A	100 mM Sucrose + 3360 ng cVA | 600 ng Heptanal	12
Figure 3C	cVA + Heptanal	3	11	3360	B	100 mM Sucrose + n-Hexane	6
Figure 3C	cVA + Heptanal	3	12	3360	A	100 mM Sucrose + 3360 ng cVA | 600 ng Heptanal	14
Figure 3C	cVA + Heptanal	3	12	3360	B	100 mM Sucrose + n-Hexane	12
Figure 3C	cVA + Heptanal	3	13	3360	A	100 mM Sucrose + 3360 ng cVA | 600 ng Heptanal	8
Figure 3C	cVA + Heptanal	3	13	3360	B	100 mM Sucrose + n-Hexane	11
Figure 3C	cVA + Heptanal	3	14	3360	A	100 mM Sucrose + 3360 ng cVA | 600 ng Heptanal	7
Figure 3C	cVA + Heptanal	3	14	3360	B	100 mM Sucrose + n-Hexane	8
Figure 3C	cVA + Heptanal	3	15	3360	A	100 mM Sucrose + 3360 ng cVA | 600 ng Heptanal	12
Figure 3C	cVA + Heptanal	3	15	3360	B	100 mM Sucrose + n-Hexane	2
Figure 3C	cVA + Heptanal	3	16	3360	A	100 mM Sucrose + 3360 ng cVA | 600 ng Heptanal	14
Figure 3C	cVA + Heptanal	3	16	3360	B	100 mM Sucrose + n-Hexane	12
Figure 3C	cVA + Heptanal	3	17	3360	A	100 mM Sucrose + 3360 ng cVA | 600 ng Heptanal	8
Figure 3C	cVA + Heptanal	3	17	3360	B	100 mM Sucrose + n-Hexane	23
Figure 3C	cVA + Heptanal	3	18	3360	A	100 mM Sucrose + 3360 ng cVA | 600 ng Heptanal	5
Figure 3C	cVA + Heptanal	3	18	3360	B	100 mM Sucrose + n-Hexane	5
Figure 3C	cVA + Heptanal	3	19	3360	A	100 mM Sucrose + 3360 ng cVA | 600 ng Heptanal	9
Figure 3C	cVA + Heptanal	3	19	3360	B	100 mM Sucrose + n-Hexane	7
Figure 3C	cVA + Heptanal	3	20	3360	A	100 mM Sucrose + 3360 ng cVA | 600 ng Heptanal	12
Figure 3C	cVA + Heptanal	3	20	3360	B	100 mM Sucrose + n-Hexane	8
Figure 3C	cVA + Hexadecanal	1	1	560	A	100 mM Sucrose + 560 ng cVA | 210 ng Hexadecanal	5
Figure 3C	cVA + Hexadecanal	1	1	560	B	100 mM Sucrose + n-Hexane	5
Figure 3C	cVA + Hexadecanal	1	2	560	A	100 mM Sucrose + 560 ng cVA | 210 ng Hexadecanal	6
Figure 3C	cVA + Hexadecanal	1	2	560	B	100 mM Sucrose + n-Hexane	9
Figure 3C	cVA + Hexadecanal	1	3	560	A	100 mM Sucrose + 560 ng cVA | 210 ng Hexadecanal	20
Figure 3C	cVA + Hexadecanal	1	3	560	B	100 mM Sucrose + n-Hexane	5
Figure 3C	cVA + Hexadecanal	1	4	560	A	100 mM Sucrose + 560 ng cVA | 210 ng Hexadecanal	11
Figure 3C	cVA + Hexadecanal	1	4	560	B	100 mM Sucrose + n-Hexane	10
Figure 3C	cVA + Hexadecanal	1	5	560	A	100 mM Sucrose + 560 ng cVA | 210 ng Hexadecanal	13
Figure 3C	cVA + Hexadecanal	1	5	560	B	100 mM Sucrose + n-Hexane	1
Figure 3C	cVA + Hexadecanal	1	6	560	A	100 mM Sucrose + 560 ng cVA | 210 ng Hexadecanal	10
Figure 3C	cVA + Hexadecanal	1	6	560	B	100 mM Sucrose + n-Hexane	2
Figure 3C	cVA + Hexadecanal	1	7	560	A	100 mM Sucrose + 560 ng cVA | 210 ng Hexadecanal	6
Figure 3C	cVA + Hexadecanal	1	7	560	B	100 mM Sucrose + n-Hexane	9
Figure 3C	cVA + Hexadecanal	1	8	560	A	100 mM Sucrose + 560 ng cVA | 210 ng Hexadecanal	12
Figure 3C	cVA + Hexadecanal	1	8	560	B	100 mM Sucrose + n-Hexane	7
Figure 3C	cVA + Hexadecanal	1	9	560	A	100 mM Sucrose + 560 ng cVA | 210 ng Hexadecanal	2
Figure 3C	cVA + Hexadecanal	1	9	560	B	100 mM Sucrose + n-Hexane	8
Figure 3C	cVA + Hexadecanal	1	10	560	A	100 mM Sucrose + 560 ng cVA | 210 ng Hexadecanal	3
Figure 3C	cVA + Hexadecanal	1	10	560	B	100 mM Sucrose + n-Hexane	5
Figure 3C	cVA + Hexadecanal	1	11	560	A	100 mM Sucrose + 560 ng cVA | 210 ng Hexadecanal	5
Figure 3C	cVA + Hexadecanal	1	11	560	B	100 mM Sucrose + n-Hexane	9
Figure 3C	cVA + Hexadecanal	1	12	560	A	100 mM Sucrose + 560 ng cVA | 210 ng Hexadecanal	9
Figure 3C	cVA + Hexadecanal	1	12	560	B	100 mM Sucrose + n-Hexane	9
Figure 3C	cVA + Hexadecanal	1	13	560	A	100 mM Sucrose + 560 ng cVA | 210 ng Hexadecanal	13
Figure 3C	cVA + Hexadecanal	1	13	560	B	100 mM Sucrose + n-Hexane	5
Figure 3C	cVA + Hexadecanal	1	14	560	A	100 mM Sucrose + 560 ng cVA | 210 ng Hexadecanal	12
Figure 3C	cVA + Hexadecanal	1	14	560	B	100 mM Sucrose + n-Hexane	6
Figure 3C	cVA + Hexadecanal	1	15	560	A	100 mM Sucrose + 560 ng cVA | 210 ng Hexadecanal	2
Figure 3C	cVA + Hexadecanal	1	15	560	B	100 mM Sucrose + n-Hexane	10
Figure 3C	cVA + Hexadecanal	1	16	560	A	100 mM Sucrose + 560 ng cVA | 210 ng Hexadecanal	19
Figure 3C	cVA + Hexadecanal	1	16	560	B	100 mM Sucrose + n-Hexane	17
Figure 3C	cVA + Hexadecanal	1	17	560	A	100 mM Sucrose + 560 ng cVA | 210 ng Hexadecanal	7
Figure 3C	cVA + Hexadecanal	1	17	560	B	100 mM Sucrose + n-Hexane	6
Figure 3C	cVA + Hexadecanal	1	18	560	A	100 mM Sucrose + 560 ng cVA | 210 ng Hexadecanal	7
Figure 3C	cVA + Hexadecanal	1	18	560	B	100 mM Sucrose + n-Hexane	15
Figure 3C	cVA + Hexadecanal	1	19	560	A	100 mM Sucrose + 560 ng cVA | 210 ng Hexadecanal	7
Figure 3C	cVA + Hexadecanal	1	19	560	B	100 mM Sucrose + n-Hexane	9
Figure 3C	cVA + Hexadecanal	1	20	560	A	100 mM Sucrose + 560 ng cVA | 210 ng Hexadecanal	8
Figure 3C	cVA + Hexadecanal	1	20	560	B	100 mM Sucrose + n-Hexane	2
Figure 3C	cVA + Hexadecanal	2	1	1680	A	100 mM Sucrose + 1680 ng cVA | 630 ng Hexadecanal	1
Figure 3C	cVA + Hexadecanal	2	1	1680	B	100 mM Sucrose + n-Hexane	20
Figure 3C	cVA + Hexadecanal	2	2	1680	A	100 mM Sucrose + 1680 ng cVA | 630 ng Hexadecanal	8
Figure 3C	cVA + Hexadecanal	2	2	1680	B	100 mM Sucrose + n-Hexane	2
Figure 3C	cVA + Hexadecanal	2	3	1680	A	100 mM Sucrose + 1680 ng cVA | 630 ng Hexadecanal	7
Figure 3C	cVA + Hexadecanal	2	3	1680	B	100 mM Sucrose + n-Hexane	7
Figure 3C	cVA + Hexadecanal	2	4	1680	A	100 mM Sucrose + 1680 ng cVA | 630 ng Hexadecanal	10
Figure 3C	cVA + Hexadecanal	2	4	1680	B	100 mM Sucrose + n-Hexane	2
Figure 3C	cVA + Hexadecanal	2	5	1680	A	100 mM Sucrose + 1680 ng cVA | 630 ng Hexadecanal	11
Figure 3C	cVA + Hexadecanal	2	5	1680	B	100 mM Sucrose + n-Hexane	11
Figure 3C	cVA + Hexadecanal	2	6	1680	A	100 mM Sucrose + 1680 ng cVA | 630 ng Hexadecanal	14
Figure 3C	cVA + Hexadecanal	2	6	1680	B	100 mM Sucrose + n-Hexane	5
Figure 3C	cVA + Hexadecanal	2	7	1680	A	100 mM Sucrose + 1680 ng cVA | 630 ng Hexadecanal	4
Figure 3C	cVA + Hexadecanal	2	7	1680	B	100 mM Sucrose + n-Hexane	12
Figure 3C	cVA + Hexadecanal	2	8	1680	A	100 mM Sucrose + 1680 ng cVA | 630 ng Hexadecanal	9
Figure 3C	cVA + Hexadecanal	2	8	1680	B	100 mM Sucrose + n-Hexane	16
Figure 3C	cVA + Hexadecanal	2	9	1680	A	100 mM Sucrose + 1680 ng cVA | 630 ng Hexadecanal	3
Figure 3C	cVA + Hexadecanal	2	9	1680	B	100 mM Sucrose + n-Hexane	4
Figure 3C	cVA + Hexadecanal	2	10	1680	A	100 mM Sucrose + 1680 ng cVA | 630 ng Hexadecanal	14
Figure 3C	cVA + Hexadecanal	2	10	1680	B	100 mM Sucrose + n-Hexane	5
Figure 3C	cVA + Hexadecanal	2	11	1680	A	100 mM Sucrose + 1680 ng cVA | 630 ng Hexadecanal	10
Figure 3C	cVA + Hexadecanal	2	11	1680	B	100 mM Sucrose + n-Hexane	3
Figure 3C	cVA + Hexadecanal	2	12	1680	A	100 mM Sucrose + 1680 ng cVA | 630 ng Hexadecanal	4
Figure 3C	cVA + Hexadecanal	2	12	1680	B	100 mM Sucrose + n-Hexane	12
Figure 3C	cVA + Hexadecanal	2	13	1680	A	100 mM Sucrose + 1680 ng cVA | 630 ng Hexadecanal	7
Figure 3C	cVA + Hexadecanal	2	13	1680	B	100 mM Sucrose + n-Hexane	18
Figure 3C	cVA + Hexadecanal	2	14	1680	A	100 mM Sucrose + 1680 ng cVA | 630 ng Hexadecanal	5
Figure 3C	cVA + Hexadecanal	2	14	1680	B	100 mM Sucrose + n-Hexane	3
Figure 3C	cVA + Hexadecanal	2	15	1680	A	100 mM Sucrose + 1680 ng cVA | 630 ng Hexadecanal	15
Figure 3C	cVA + Hexadecanal	2	15	1680	B	100 mM Sucrose + n-Hexane	6
Figure 3C	cVA + Hexadecanal	2	16	1680	A	100 mM Sucrose + 1680 ng cVA | 630 ng Hexadecanal	8
Figure 3C	cVA + Hexadecanal	2	16	1680	B	100 mM Sucrose + n-Hexane	13
Figure 3C	cVA + Hexadecanal	2	17	1680	A	100 mM Sucrose + 1680 ng cVA | 630 ng Hexadecanal	12
Figure 3C	cVA + Hexadecanal	2	17	1680	B	100 mM Sucrose + n-Hexane	15
Figure 3C	cVA + Hexadecanal	2	18	1680	A	100 mM Sucrose + 1680 ng cVA | 630 ng Hexadecanal	16
Figure 3C	cVA + Hexadecanal	2	18	1680	B	100 mM Sucrose + n-Hexane	14
Figure 3C	cVA + Hexadecanal	2	19	1680	A	100 mM Sucrose + 1680 ng cVA | 630 ng Hexadecanal	7
Figure 3C	cVA + Hexadecanal	2	19	1680	B	100 mM Sucrose + n-Hexane	5
Figure 3C	cVA + Hexadecanal	2	20	1680	A	100 mM Sucrose + 1680 ng cVA | 630 ng Hexadecanal	15
Figure 3C	cVA + Hexadecanal	2	20	1680	B	100 mM Sucrose + n-Hexane	8
Figure 3C	cVA + Hexadecanal	3	1	3360	A	100 mM Sucrose + 3360 ng cVA | 1260 ng Hexadecanal	8
Figure 3C	cVA + Hexadecanal	3	1	3360	B	100 mM Sucrose + n-Hexane	10
Figure 3C	cVA + Hexadecanal	3	2	3360	A	100 mM Sucrose + 3360 ng cVA | 1260 ng Hexadecanal	2
Figure 3C	cVA + Hexadecanal	3	2	3360	B	100 mM Sucrose + n-Hexane	9
Figure 3C	cVA + Hexadecanal	3	3	3360	A	100 mM Sucrose + 3360 ng cVA | 1260 ng Hexadecanal	7
Figure 3C	cVA + Hexadecanal	3	3	3360	B	100 mM Sucrose + n-Hexane	1
Figure 3C	cVA + Hexadecanal	3	4	3360	A	100 mM Sucrose + 3360 ng cVA | 1260 ng Hexadecanal	10
Figure 3C	cVA + Hexadecanal	3	4	3360	B	100 mM Sucrose + n-Hexane	6
Figure 3C	cVA + Hexadecanal	3	5	3360	A	100 mM Sucrose + 3360 ng cVA | 1260 ng Hexadecanal	9
Figure 3C	cVA + Hexadecanal	3	5	3360	B	100 mM Sucrose + n-Hexane	4
Figure 3C	cVA + Hexadecanal	3	6	3360	A	100 mM Sucrose + 3360 ng cVA | 1260 ng Hexadecanal	2
Figure 3C	cVA + Hexadecanal	3	6	3360	B	100 mM Sucrose + n-Hexane	15
Figure 3C	cVA + Hexadecanal	3	7	3360	A	100 mM Sucrose + 3360 ng cVA | 1260 ng Hexadecanal	17
Figure 3C	cVA + Hexadecanal	3	7	3360	B	100 mM Sucrose + n-Hexane	10
Figure 3C	cVA + Hexadecanal	3	8	3360	A	100 mM Sucrose + 3360 ng cVA | 1260 ng Hexadecanal	4
Figure 3C	cVA + Hexadecanal	3	8	3360	B	100 mM Sucrose + n-Hexane	18
Figure 3C	cVA + Hexadecanal	3	9	3360	A	100 mM Sucrose + 3360 ng cVA | 1260 ng Hexadecanal	20
Figure 3C	cVA + Hexadecanal	3	9	3360	B	100 mM Sucrose + n-Hexane	4
Figure 3C	cVA + Hexadecanal	3	10	3360	A	100 mM Sucrose + 3360 ng cVA | 1260 ng Hexadecanal	6
Figure 3C	cVA + Hexadecanal	3	10	3360	B	100 mM Sucrose + n-Hexane	8
Figure 3C	cVA + Hexadecanal	3	11	3360	A	100 mM Sucrose + 3360 ng cVA | 1260 ng Hexadecanal	4
Figure 3C	cVA + Hexadecanal	3	11	3360	B	100 mM Sucrose + n-Hexane	20
Figure 3C	cVA + Hexadecanal	3	12	3360	A	100 mM Sucrose + 3360 ng cVA | 1260 ng Hexadecanal	7
Figure 3C	cVA + Hexadecanal	3	12	3360	B	100 mM Sucrose + n-Hexane	5
Figure 3C	cVA + Hexadecanal	3	13	3360	A	100 mM Sucrose + 3360 ng cVA | 1260 ng Hexadecanal	10
Figure 3C	cVA + Hexadecanal	3	13	3360	B	100 mM Sucrose + n-Hexane	8
Figure 3C	cVA + Hexadecanal	3	14	3360	A	100 mM Sucrose + 3360 ng cVA | 1260 ng Hexadecanal	4
Figure 3C	cVA + Hexadecanal	3	14	3360	B	100 mM Sucrose + n-Hexane	18
Figure 3C	cVA + Hexadecanal	3	15	3360	A	100 mM Sucrose + 3360 ng cVA | 1260 ng Hexadecanal	4
Figure 3C	cVA + Hexadecanal	3	15	3360	B	100 mM Sucrose + n-Hexane	15
Figure 3C	cVA + Hexadecanal	3	16	3360	A	100 mM Sucrose + 3360 ng cVA | 1260 ng Hexadecanal	3
Figure 3C	cVA + Hexadecanal	3	16	3360	B	100 mM Sucrose + n-Hexane	6
Figure 3C	cVA + Hexadecanal	3	17	3360	A	100 mM Sucrose + 3360 ng cVA | 1260 ng Hexadecanal	11
Figure 3C	cVA + Hexadecanal	3	17	3360	B	100 mM Sucrose + n-Hexane	13
Figure 3C	cVA + Hexadecanal	3	18	3360	A	100 mM Sucrose + 3360 ng cVA | 1260 ng Hexadecanal	7
Figure 3C	cVA + Hexadecanal	3	18	3360	B	100 mM Sucrose + n-Hexane	3
Figure 3C	cVA + Hexadecanal	3	19	3360	A	100 mM Sucrose + 3360 ng cVA | 1260 ng Hexadecanal	5
Figure 3C	cVA + Hexadecanal	3	19	3360	B	100 mM Sucrose + n-Hexane	17
Figure 3C	cVA + Hexadecanal	3	20	3360	A	100 mM Sucrose + 3360 ng cVA | 1260 ng Hexadecanal	5
Figure 3C	cVA + Hexadecanal	3	20	3360	B	100 mM Sucrose + n-Hexane	5
Figure 3C	cVA + Heptanoic acid	1	1	560	A	100 mM Sucrose + 560 ng cVA | 115 ng Heptanoic acid	7
Figure 3C	cVA + Heptanoic acid	1	1	560	B	100 mM Sucrose + n-Hexane	10
Figure 3C	cVA + Heptanoic acid	1	2	560	A	100 mM Sucrose + 560 ng cVA | 115 ng Heptanoic acid	13
Figure 3C	cVA + Heptanoic acid	1	2	560	B	100 mM Sucrose + n-Hexane	2
Figure 3C	cVA + Heptanoic acid	1	3	560	A	100 mM Sucrose + 560 ng cVA | 115 ng Heptanoic acid	5
Figure 3C	cVA + Heptanoic acid	1	3	560	B	100 mM Sucrose + n-Hexane	6
Figure 3C	cVA + Heptanoic acid	1	4	560	A	100 mM Sucrose + 560 ng cVA | 115 ng Heptanoic acid	3
Figure 3C	cVA + Heptanoic acid	1	4	560	B	100 mM Sucrose + n-Hexane	16
Figure 3C	cVA + Heptanoic acid	1	5	560	A	100 mM Sucrose + 560 ng cVA | 115 ng Heptanoic acid	4
Figure 3C	cVA + Heptanoic acid	1	5	560	B	100 mM Sucrose + n-Hexane	15
Figure 3C	cVA + Heptanoic acid	1	6	560	A	100 mM Sucrose + 560 ng cVA | 115 ng Heptanoic acid	7
Figure 3C	cVA + Heptanoic acid	1	6	560	B	100 mM Sucrose + n-Hexane	12
Figure 3C	cVA + Heptanoic acid	1	7	560	A	100 mM Sucrose + 560 ng cVA | 115 ng Heptanoic acid	1
Figure 3C	cVA + Heptanoic acid	1	7	560	B	100 mM Sucrose + n-Hexane	10
Figure 3C	cVA + Heptanoic acid	1	8	560	A	100 mM Sucrose + 560 ng cVA | 115 ng Heptanoic acid	12
Figure 3C	cVA + Heptanoic acid	1	8	560	B	100 mM Sucrose + n-Hexane	4
Figure 3C	cVA + Heptanoic acid	1	9	560	A	100 mM Sucrose + 560 ng cVA | 115 ng Heptanoic acid	10
Figure 3C	cVA + Heptanoic acid	1	9	560	B	100 mM Sucrose + n-Hexane	9
Figure 3C	cVA + Heptanoic acid	1	10	560	A	100 mM Sucrose + 560 ng cVA | 115 ng Heptanoic acid	6
Figure 3C	cVA + Heptanoic acid	1	10	560	B	100 mM Sucrose + n-Hexane	3
Figure 3C	cVA + Heptanoic acid	1	11	560	A	100 mM Sucrose + 560 ng cVA | 115 ng Heptanoic acid	8
Figure 3C	cVA + Heptanoic acid	1	11	560	B	100 mM Sucrose + n-Hexane	12
Figure 3C	cVA + Heptanoic acid	1	12	560	A	100 mM Sucrose + 560 ng cVA | 115 ng Heptanoic acid	24
Figure 3C	cVA + Heptanoic acid	1	12	560	B	100 mM Sucrose + n-Hexane	7
Figure 3C	cVA + Heptanoic acid	1	13	560	A	100 mM Sucrose + 560 ng cVA | 115 ng Heptanoic acid	6
Figure 3C	cVA + Heptanoic acid	1	13	560	B	100 mM Sucrose + n-Hexane	2
Figure 3C	cVA + Heptanoic acid	1	14	560	A	100 mM Sucrose + 560 ng cVA | 115 ng Heptanoic acid	10
Figure 3C	cVA + Heptanoic acid	1	14	560	B	100 mM Sucrose + n-Hexane	9
Figure 3C	cVA + Heptanoic acid	1	15	560	A	100 mM Sucrose + 560 ng cVA | 115 ng Heptanoic acid	10
Figure 3C	cVA + Heptanoic acid	1	15	560	B	100 mM Sucrose + n-Hexane	23
Figure 3C	cVA + Heptanoic acid	1	16	560	A	100 mM Sucrose + 560 ng cVA | 115 ng Heptanoic acid	11
Figure 3C	cVA + Heptanoic acid	1	16	560	B	100 mM Sucrose + n-Hexane	16
Figure 3C	cVA + Heptanoic acid	1	17	560	A	100 mM Sucrose + 560 ng cVA | 115 ng Heptanoic acid	9
Figure 3C	cVA + Heptanoic acid	1	17	560	B	100 mM Sucrose + n-Hexane	8
Figure 3C	cVA + Heptanoic acid	1	18	560	A	100 mM Sucrose + 560 ng cVA | 115 ng Heptanoic acid	5
Figure 3C	cVA + Heptanoic acid	1	18	560	B	100 mM Sucrose + n-Hexane	6
Figure 3C	cVA + Heptanoic acid	1	19	560	A	100 mM Sucrose + 560 ng cVA | 115 ng Heptanoic acid	10
Figure 3C	cVA + Heptanoic acid	1	19	560	B	100 mM Sucrose + n-Hexane	7
Figure 3C	cVA + Heptanoic acid	1	20	560	A	100 mM Sucrose + 560 ng cVA | 115 ng Heptanoic acid	8
Figure 3C	cVA + Heptanoic acid	1	20	560	B	100 mM Sucrose + n-Hexane	6
Figure 3C	cVA + Heptanoic acid	2	1	1680	A	100 mM Sucrose + 1680 ng cVA | 345 ng Heptanoic acid	8
Figure 3C	cVA + Heptanoic acid	2	1	1680	B	100 mM Sucrose + n-Hexane	4
Figure 3C	cVA + Heptanoic acid	2	2	1680	A	100 mM Sucrose + 1680 ng cVA | 345 ng Heptanoic acid	14
Figure 3C	cVA + Heptanoic acid	2	2	1680	B	100 mM Sucrose + n-Hexane	5
Figure 3C	cVA + Heptanoic acid	2	3	1680	A	100 mM Sucrose + 1680 ng cVA | 345 ng Heptanoic acid	22
Figure 3C	cVA + Heptanoic acid	2	3	1680	B	100 mM Sucrose + n-Hexane	10
Figure 3C	cVA + Heptanoic acid	2	4	1680	A	100 mM Sucrose + 1680 ng cVA | 345 ng Heptanoic acid	5
Figure 3C	cVA + Heptanoic acid	2	4	1680	B	100 mM Sucrose + n-Hexane	13
Figure 3C	cVA + Heptanoic acid	2	5	1680	A	100 mM Sucrose + 1680 ng cVA | 345 ng Heptanoic acid	7
Figure 3C	cVA + Heptanoic acid	2	5	1680	B	100 mM Sucrose + n-Hexane	16
Figure 3C	cVA + Heptanoic acid	2	6	1680	A	100 mM Sucrose + 1680 ng cVA | 345 ng Heptanoic acid	5
Figure 3C	cVA + Heptanoic acid	2	6	1680	B	100 mM Sucrose + n-Hexane	5
Figure 3C	cVA + Heptanoic acid	2	7	1680	A	100 mM Sucrose + 1680 ng cVA | 345 ng Heptanoic acid	12
Figure 3C	cVA + Heptanoic acid	2	7	1680	B	100 mM Sucrose + n-Hexane	2
Figure 3C	cVA + Heptanoic acid	2	8	1680	A	100 mM Sucrose + 1680 ng cVA | 345 ng Heptanoic acid	18
Figure 3C	cVA + Heptanoic acid	2	8	1680	B	100 mM Sucrose + n-Hexane	7
Figure 3C	cVA + Heptanoic acid	2	9	1680	A	100 mM Sucrose + 1680 ng cVA | 345 ng Heptanoic acid	14
Figure 3C	cVA + Heptanoic acid	2	9	1680	B	100 mM Sucrose + n-Hexane	5
Figure 3C	cVA + Heptanoic acid	2	10	1680	A	100 mM Sucrose + 1680 ng cVA | 345 ng Heptanoic acid	13
Figure 3C	cVA + Heptanoic acid	2	10	1680	B	100 mM Sucrose + n-Hexane	2
Figure 3C	cVA + Heptanoic acid	2	11	1680	A	100 mM Sucrose + 1680 ng cVA | 345 ng Heptanoic acid	1
Figure 3C	cVA + Heptanoic acid	2	11	1680	B	100 mM Sucrose + n-Hexane	9
Figure 3C	cVA + Heptanoic acid	2	12	1680	A	100 mM Sucrose + 1680 ng cVA | 345 ng Heptanoic acid	2
Figure 3C	cVA + Heptanoic acid	2	12	1680	B	100 mM Sucrose + n-Hexane	17
Figure 3C	cVA + Heptanoic acid	2	13	1680	A	100 mM Sucrose + 1680 ng cVA | 345 ng Heptanoic acid	12
Figure 3C	cVA + Heptanoic acid	2	13	1680	B	100 mM Sucrose + n-Hexane	8
Figure 3C	cVA + Heptanoic acid	2	14	1680	A	100 mM Sucrose + 1680 ng cVA | 345 ng Heptanoic acid	17
Figure 3C	cVA + Heptanoic acid	2	14	1680	B	100 mM Sucrose + n-Hexane	10
Figure 3C	cVA + Heptanoic acid	2	15	1680	A	100 mM Sucrose + 1680 ng cVA | 345 ng Heptanoic acid	15
Figure 3C	cVA + Heptanoic acid	2	15	1680	B	100 mM Sucrose + n-Hexane	8
Figure 3C	cVA + Heptanoic acid	2	16	1680	A	100 mM Sucrose + 1680 ng cVA | 345 ng Heptanoic acid	5
Figure 3C	cVA + Heptanoic acid	2	16	1680	B	100 mM Sucrose + n-Hexane	9
Figure 3C	cVA + Heptanoic acid	2	17	1680	A	100 mM Sucrose + 1680 ng cVA | 345 ng Heptanoic acid	9
Figure 3C	cVA + Heptanoic acid	2	17	1680	B	100 mM Sucrose + n-Hexane	14
Figure 3C	cVA + Heptanoic acid	2	18	1680	A	100 mM Sucrose + 1680 ng cVA | 345 ng Heptanoic acid	7
Figure 3C	cVA + Heptanoic acid	2	18	1680	B	100 mM Sucrose + n-Hexane	2
Figure 3C	cVA + Heptanoic acid	2	19	1680	A	100 mM Sucrose + 1680 ng cVA | 345 ng Heptanoic acid	20
Figure 3C	cVA + Heptanoic acid	2	19	1680	B	100 mM Sucrose + n-Hexane	17
Figure 3C	cVA + Heptanoic acid	2	20	1680	A	100 mM Sucrose + 1680 ng cVA | 345 ng Heptanoic acid	5
Figure 3C	cVA + Heptanoic acid	2	20	1680	B	100 mM Sucrose + n-Hexane	10
Figure 3C	cVA + Heptanoic acid	3	1	3360	A	100 mM Sucrose + 3360 ng cVA | 690 ng Heptanoic acid	10
Figure 3C	cVA + Heptanoic acid	3	1	3360	B	100 mM Sucrose + n-Hexane	3
Figure 3C	cVA + Heptanoic acid	3	2	3360	A	100 mM Sucrose + 3360 ng cVA | 690 ng Heptanoic acid	11
Figure 3C	cVA + Heptanoic acid	3	2	3360	B	100 mM Sucrose + n-Hexane	5
Figure 3C	cVA + Heptanoic acid	3	3	3360	A	100 mM Sucrose + 3360 ng cVA | 690 ng Heptanoic acid	10
Figure 3C	cVA + Heptanoic acid	3	3	3360	B	100 mM Sucrose + n-Hexane	11
Figure 3C	cVA + Heptanoic acid	3	4	3360	A	100 mM Sucrose + 3360 ng cVA | 690 ng Heptanoic acid	9
Figure 3C	cVA + Heptanoic acid	3	4	3360	B	100 mM Sucrose + n-Hexane	7
Figure 3C	cVA + Heptanoic acid	3	5	3360	A	100 mM Sucrose + 3360 ng cVA | 690 ng Heptanoic acid	7
Figure 3C	cVA + Heptanoic acid	3	5	3360	B	100 mM Sucrose + n-Hexane	5
Figure 3C	cVA + Heptanoic acid	3	6	3360	A	100 mM Sucrose + 3360 ng cVA | 690 ng Heptanoic acid	1
Figure 3C	cVA + Heptanoic acid	3	6	3360	B	100 mM Sucrose + n-Hexane	9
Figure 3C	cVA + Heptanoic acid	3	7	3360	A	100 mM Sucrose + 3360 ng cVA | 690 ng Heptanoic acid	8
Figure 3C	cVA + Heptanoic acid	3	7	3360	B	100 mM Sucrose + n-Hexane	9
Figure 3C	cVA + Heptanoic acid	3	8	3360	A	100 mM Sucrose + 3360 ng cVA | 690 ng Heptanoic acid	8
Figure 3C	cVA + Heptanoic acid	3	8	3360	B	100 mM Sucrose + n-Hexane	7
Figure 3C	cVA + Heptanoic acid	3	9	3360	A	100 mM Sucrose + 3360 ng cVA | 690 ng Heptanoic acid	3
Figure 3C	cVA + Heptanoic acid	3	9	3360	B	100 mM Sucrose + n-Hexane	7
Figure 3C	cVA + Heptanoic acid	3	10	3360	A	100 mM Sucrose + 3360 ng cVA | 690 ng Heptanoic acid	10
Figure 3C	cVA + Heptanoic acid	3	10	3360	B	100 mM Sucrose + n-Hexane	4
Figure 3C	cVA + Heptanoic acid	3	11	3360	A	100 mM Sucrose + 3360 ng cVA | 690 ng Heptanoic acid	1
Figure 3C	cVA + Heptanoic acid	3	11	3360	B	100 mM Sucrose + n-Hexane	7
Figure 3C	cVA + Heptanoic acid	3	12	3360	A	100 mM Sucrose + 3360 ng cVA | 690 ng Heptanoic acid	10
Figure 3C	cVA + Heptanoic acid	3	12	3360	B	100 mM Sucrose + n-Hexane	3
Figure 3C	cVA + Heptanoic acid	3	13	3360	A	100 mM Sucrose + 3360 ng cVA | 690 ng Heptanoic acid	5
Figure 3C	cVA + Heptanoic acid	3	13	3360	B	100 mM Sucrose + n-Hexane	14
Figure 3C	cVA + Heptanoic acid	3	14	3360	A	100 mM Sucrose + 3360 ng cVA | 690 ng Heptanoic acid	6
Figure 3C	cVA + Heptanoic acid	3	14	3360	B	100 mM Sucrose + n-Hexane	4
Figure 3C	cVA + Heptanoic acid	3	15	3360	A	100 mM Sucrose + 3360 ng cVA | 690 ng Heptanoic acid	2
Figure 3C	cVA + Heptanoic acid	3	15	3360	B	100 mM Sucrose + n-Hexane	8
Figure 3C	cVA + Heptanoic acid	3	16	3360	A	100 mM Sucrose + 3360 ng cVA | 690 ng Heptanoic acid	14
Figure 3C	cVA + Heptanoic acid	3	16	3360	B	100 mM Sucrose + n-Hexane	13
Figure 3C	cVA + Heptanoic acid	3	17	3360	A	100 mM Sucrose + 3360 ng cVA | 690 ng Heptanoic acid	2
Figure 3C	cVA + Heptanoic acid	3	17	3360	B	100 mM Sucrose + n-Hexane	9
Figure 3C	cVA + Heptanoic acid	3	18	3360	A	100 mM Sucrose + 3360 ng cVA | 690 ng Heptanoic acid	19
Figure 3C	cVA + Heptanoic acid	3	18	3360	B	100 mM Sucrose + n-Hexane	4
Figure 3C	cVA + Heptanoic acid	3	19	3360	A	100 mM Sucrose + 3360 ng cVA | 690 ng Heptanoic acid	7
Figure 3C	cVA + Heptanoic acid	3	19	3360	B	100 mM Sucrose + n-Hexane	5
Figure 3C	cVA + Heptanoic acid	3	20	3360	A	100 mM Sucrose + 3360 ng cVA | 690 ng Heptanoic acid	4
Figure 3C	cVA + Heptanoic acid	3	20	3360	B	100 mM Sucrose + n-Hexane	8
Figure 3C	cVA + Palmitic acid	1	1	560	A	100 mM Sucrose + 560 ng cVA | 220 ng Palmitic acid	5
Figure 3C	cVA + Palmitic acid	1	1	560	B	100 mM Sucrose + n-Hexane	8
Figure 3C	cVA + Palmitic acid	1	2	560	A	100 mM Sucrose + 560 ng cVA | 220 ng Palmitic acid	11
Figure 3C	cVA + Palmitic acid	1	2	560	B	100 mM Sucrose + n-Hexane	19
Figure 3C	cVA + Palmitic acid	1	3	560	A	100 mM Sucrose + 560 ng cVA | 220 ng Palmitic acid	17
Figure 3C	cVA + Palmitic acid	1	3	560	B	100 mM Sucrose + n-Hexane	9
Figure 3C	cVA + Palmitic acid	1	4	560	A	100 mM Sucrose + 560 ng cVA | 220 ng Palmitic acid	12
Figure 3C	cVA + Palmitic acid	1	4	560	B	100 mM Sucrose + n-Hexane	16
Figure 3C	cVA + Palmitic acid	1	5	560	A	100 mM Sucrose + 560 ng cVA | 220 ng Palmitic acid	2
Figure 3C	cVA + Palmitic acid	1	5	560	B	100 mM Sucrose + n-Hexane	7
Figure 3C	cVA + Palmitic acid	1	6	560	A	100 mM Sucrose + 560 ng cVA | 220 ng Palmitic acid	8
Figure 3C	cVA + Palmitic acid	1	6	560	B	100 mM Sucrose + n-Hexane	17
Figure 3C	cVA + Palmitic acid	1	7	560	A	100 mM Sucrose + 560 ng cVA | 220 ng Palmitic acid	7
Figure 3C	cVA + Palmitic acid	1	7	560	B	100 mM Sucrose + n-Hexane	10
Figure 3C	cVA + Palmitic acid	1	8	560	A	100 mM Sucrose + 560 ng cVA | 220 ng Palmitic acid	13
Figure 3C	cVA + Palmitic acid	1	8	560	B	100 mM Sucrose + n-Hexane	10
Figure 3C	cVA + Palmitic acid	1	9	560	A	100 mM Sucrose + 560 ng cVA | 220 ng Palmitic acid	4
Figure 3C	cVA + Palmitic acid	1	9	560	B	100 mM Sucrose + n-Hexane	18
Figure 3C	cVA + Palmitic acid	1	10	560	A	100 mM Sucrose + 560 ng cVA | 220 ng Palmitic acid	19
Figure 3C	cVA + Palmitic acid	1	10	560	B	100 mM Sucrose + n-Hexane	3
Figure 3C	cVA + Palmitic acid	1	11	560	A	100 mM Sucrose + 560 ng cVA | 220 ng Palmitic acid	8
Figure 3C	cVA + Palmitic acid	1	11	560	B	100 mM Sucrose + n-Hexane	12
Figure 3C	cVA + Palmitic acid	1	12	560	A	100 mM Sucrose + 560 ng cVA | 220 ng Palmitic acid	22
Figure 3C	cVA + Palmitic acid	1	12	560	B	100 mM Sucrose + n-Hexane	8
Figure 3C	cVA + Palmitic acid	1	13	560	A	100 mM Sucrose + 560 ng cVA | 220 ng Palmitic acid	6
Figure 3C	cVA + Palmitic acid	1	13	560	B	100 mM Sucrose + n-Hexane	17
Figure 3C	cVA + Palmitic acid	1	14	560	A	100 mM Sucrose + 560 ng cVA | 220 ng Palmitic acid	2
Figure 3C	cVA + Palmitic acid	1	14	560	B	100 mM Sucrose + n-Hexane	6
Figure 3C	cVA + Palmitic acid	1	15	560	A	100 mM Sucrose + 560 ng cVA | 220 ng Palmitic acid	5
Figure 3C	cVA + Palmitic acid	1	15	560	B	100 mM Sucrose + n-Hexane	16
Figure 3C	cVA + Palmitic acid	1	16	560	A	100 mM Sucrose + 560 ng cVA | 220 ng Palmitic acid	7
Figure 3C	cVA + Palmitic acid	1	16	560	B	100 mM Sucrose + n-Hexane	15
Figure 3C	cVA + Palmitic acid	1	17	560	A	100 mM Sucrose + 560 ng cVA | 220 ng Palmitic acid	6
Figure 3C	cVA + Palmitic acid	1	17	560	B	100 mM Sucrose + n-Hexane	8
Figure 3C	cVA + Palmitic acid	1	18	560	A	100 mM Sucrose + 560 ng cVA | 220 ng Palmitic acid	15
Figure 3C	cVA + Palmitic acid	1	18	560	B	100 mM Sucrose + n-Hexane	4
Figure 3C	cVA + Palmitic acid	1	19	560	A	100 mM Sucrose + 560 ng cVA | 220 ng Palmitic acid	8
Figure 3C	cVA + Palmitic acid	1	19	560	B	100 mM Sucrose + n-Hexane	6
Figure 3C	cVA + Palmitic acid	1	20	560	A	100 mM Sucrose + 560 ng cVA | 220 ng Palmitic acid	9
Figure 3C	cVA + Palmitic acid	1	20	560	B	100 mM Sucrose + n-Hexane	27
Figure 3C	cVA + Palmitic acid	2	1	1680	A	100 mM Sucrose + 1680 ng cVA | 660 ng Palmitic acid	7
Figure 3C	cVA + Palmitic acid	2	1	1680	B	100 mM Sucrose + n-Hexane	4
Figure 3C	cVA + Palmitic acid	2	2	1680	A	100 mM Sucrose + 1680 ng cVA | 660 ng Palmitic acid	10
Figure 3C	cVA + Palmitic acid	2	2	1680	B	100 mM Sucrose + n-Hexane	8
Figure 3C	cVA + Palmitic acid	2	3	1680	A	100 mM Sucrose + 1680 ng cVA | 660 ng Palmitic acid	9
Figure 3C	cVA + Palmitic acid	2	3	1680	B	100 mM Sucrose + n-Hexane	11
Figure 3C	cVA + Palmitic acid	2	4	1680	A	100 mM Sucrose + 1680 ng cVA | 660 ng Palmitic acid	2
Figure 3C	cVA + Palmitic acid	2	4	1680	B	100 mM Sucrose + n-Hexane	6
Figure 3C	cVA + Palmitic acid	2	5	1680	A	100 mM Sucrose + 1680 ng cVA | 660 ng Palmitic acid	8
Figure 3C	cVA + Palmitic acid	2	5	1680	B	100 mM Sucrose + n-Hexane	4
Figure 3C	cVA + Palmitic acid	2	6	1680	A	100 mM Sucrose + 1680 ng cVA | 660 ng Palmitic acid	6
Figure 3C	cVA + Palmitic acid	2	6	1680	B	100 mM Sucrose + n-Hexane	9
Figure 3C	cVA + Palmitic acid	2	7	1680	A	100 mM Sucrose + 1680 ng cVA | 660 ng Palmitic acid	4
Figure 3C	cVA + Palmitic acid	2	7	1680	B	100 mM Sucrose + n-Hexane	10
Figure 3C	cVA + Palmitic acid	2	8	1680	A	100 mM Sucrose + 1680 ng cVA | 660 ng Palmitic acid	2
Figure 3C	cVA + Palmitic acid	2	8	1680	B	100 mM Sucrose + n-Hexane	14
Figure 3C	cVA + Palmitic acid	2	9	1680	A	100 mM Sucrose + 1680 ng cVA | 660 ng Palmitic acid	17
Figure 3C	cVA + Palmitic acid	2	9	1680	B	100 mM Sucrose + n-Hexane	10
Figure 3C	cVA + Palmitic acid	2	10	1680	A	100 mM Sucrose + 1680 ng cVA | 660 ng Palmitic acid	13
Figure 3C	cVA + Palmitic acid	2	10	1680	B	100 mM Sucrose + n-Hexane	5
Figure 3C	cVA + Palmitic acid	2	11	1680	A	100 mM Sucrose + 1680 ng cVA | 660 ng Palmitic acid	13
Figure 3C	cVA + Palmitic acid	2	11	1680	B	100 mM Sucrose + n-Hexane	5
Figure 3C	cVA + Palmitic acid	2	12	1680	A	100 mM Sucrose + 1680 ng cVA | 660 ng Palmitic acid	7
Figure 3C	cVA + Palmitic acid	2	12	1680	B	100 mM Sucrose + n-Hexane	18
Figure 3C	cVA + Palmitic acid	2	13	1680	A	100 mM Sucrose + 1680 ng cVA | 660 ng Palmitic acid	13
Figure 3C	cVA + Palmitic acid	2	13	1680	B	100 mM Sucrose + n-Hexane	14
Figure 3C	cVA + Palmitic acid	2	14	1680	A	100 mM Sucrose + 1680 ng cVA | 660 ng Palmitic acid	10
Figure 3C	cVA + Palmitic acid	2	14	1680	B	100 mM Sucrose + n-Hexane	3
Figure 3C	cVA + Palmitic acid	2	15	1680	A	100 mM Sucrose + 1680 ng cVA | 660 ng Palmitic acid	5
Figure 3C	cVA + Palmitic acid	2	15	1680	B	100 mM Sucrose + n-Hexane	8
Figure 3C	cVA + Palmitic acid	2	16	1680	A	100 mM Sucrose + 1680 ng cVA | 660 ng Palmitic acid	2
Figure 3C	cVA + Palmitic acid	2	16	1680	B	100 mM Sucrose + n-Hexane	10
Figure 3C	cVA + Palmitic acid	2	17	1680	A	100 mM Sucrose + 1680 ng cVA | 660 ng Palmitic acid	17
Figure 3C	cVA + Palmitic acid	2	17	1680	B	100 mM Sucrose + n-Hexane	19
Figure 3C	cVA + Palmitic acid	2	18	1680	A	100 mM Sucrose + 1680 ng cVA | 660 ng Palmitic acid	5
Figure 3C	cVA + Palmitic acid	2	18	1680	B	100 mM Sucrose + n-Hexane	17
Figure 3C	cVA + Palmitic acid	2	19	1680	A	100 mM Sucrose + 1680 ng cVA | 660 ng Palmitic acid	10
Figure 3C	cVA + Palmitic acid	2	19	1680	B	100 mM Sucrose + n-Hexane	7
Figure 3C	cVA + Palmitic acid	2	20	1680	A	100 mM Sucrose + 1680 ng cVA | 660 ng Palmitic acid	4
Figure 3C	cVA + Palmitic acid	2	20	1680	B	100 mM Sucrose + n-Hexane	3
Figure 3C	cVA + Palmitic acid	3	1	3360	A	100 mM Sucrose + 3360 ng cVA | 1320 ng Palmitic acid	7
Figure 3C	cVA + Palmitic acid	3	1	3360	B	100 mM Sucrose + n-Hexane	15
Figure 3C	cVA + Palmitic acid	3	2	3360	A	100 mM Sucrose + 3360 ng cVA | 1320 ng Palmitic acid	8
Figure 3C	cVA + Palmitic acid	3	2	3360	B	100 mM Sucrose + n-Hexane	16
Figure 3C	cVA + Palmitic acid	3	3	3360	A	100 mM Sucrose + 3360 ng cVA | 1320 ng Palmitic acid	15
Figure 3C	cVA + Palmitic acid	3	3	3360	B	100 mM Sucrose + n-Hexane	12
Figure 3C	cVA + Palmitic acid	3	4	3360	A	100 mM Sucrose + 3360 ng cVA | 1320 ng Palmitic acid	11
Figure 3C	cVA + Palmitic acid	3	4	3360	B	100 mM Sucrose + n-Hexane	3
Figure 3C	cVA + Palmitic acid	3	5	3360	A	100 mM Sucrose + 3360 ng cVA | 1320 ng Palmitic acid	11
Figure 3C	cVA + Palmitic acid	3	5	3360	B	100 mM Sucrose + n-Hexane	15
Figure 3C	cVA + Palmitic acid	3	6	3360	A	100 mM Sucrose + 3360 ng cVA | 1320 ng Palmitic acid	7
Figure 3C	cVA + Palmitic acid	3	6	3360	B	100 mM Sucrose + n-Hexane	2
Figure 3C	cVA + Palmitic acid	3	7	3360	A	100 mM Sucrose + 3360 ng cVA | 1320 ng Palmitic acid	3
Figure 3C	cVA + Palmitic acid	3	7	3360	B	100 mM Sucrose + n-Hexane	22
Figure 3C	cVA + Palmitic acid	3	8	3360	A	100 mM Sucrose + 3360 ng cVA | 1320 ng Palmitic acid	8
Figure 3C	cVA + Palmitic acid	3	8	3360	B	100 mM Sucrose + n-Hexane	10
Figure 3C	cVA + Palmitic acid	3	9	3360	A	100 mM Sucrose + 3360 ng cVA | 1320 ng Palmitic acid	16
Figure 3C	cVA + Palmitic acid	3	9	3360	B	100 mM Sucrose + n-Hexane	11
Figure 3C	cVA + Palmitic acid	3	10	3360	A	100 mM Sucrose + 3360 ng cVA | 1320 ng Palmitic acid	4
Figure 3C	cVA + Palmitic acid	3	10	3360	B	100 mM Sucrose + n-Hexane	13
Figure 3C	cVA + Palmitic acid	3	11	3360	A	100 mM Sucrose + 3360 ng cVA | 1320 ng Palmitic acid	6
Figure 3C	cVA + Palmitic acid	3	11	3360	B	100 mM Sucrose + n-Hexane	4
Figure 3C	cVA + Palmitic acid	3	12	3360	A	100 mM Sucrose + 3360 ng cVA | 1320 ng Palmitic acid	8
Figure 3C	cVA + Palmitic acid	3	12	3360	B	100 mM Sucrose + n-Hexane	3
Figure 3C	cVA + Palmitic acid	3	13	3360	A	100 mM Sucrose + 3360 ng cVA | 1320 ng Palmitic acid	8
Figure 3C	cVA + Palmitic acid	3	13	3360	B	100 mM Sucrose + n-Hexane	25
Figure 3C	cVA + Palmitic acid	3	14	3360	A	100 mM Sucrose + 3360 ng cVA | 1320 ng Palmitic acid	3
Figure 3C	cVA + Palmitic acid	3	14	3360	B	100 mM Sucrose + n-Hexane	8
Figure 3C	cVA + Palmitic acid	3	15	3360	A	100 mM Sucrose + 3360 ng cVA | 1320 ng Palmitic acid	7
Figure 3C	cVA + Palmitic acid	3	15	3360	B	100 mM Sucrose + n-Hexane	16
Figure 3C	cVA + Palmitic acid	3	16	3360	A	100 mM Sucrose + 3360 ng cVA | 1320 ng Palmitic acid	11
Figure 3C	cVA + Palmitic acid	3	16	3360	B	100 mM Sucrose + n-Hexane	11
Figure 3C	cVA + Palmitic acid	3	17	3360	A	100 mM Sucrose + 3360 ng cVA | 1320 ng Palmitic acid	7
Figure 3C	cVA + Palmitic acid	3	17	3360	B	100 mM Sucrose + n-Hexane	14
Figure 3C	cVA + Palmitic acid	3	18	3360	A	100 mM Sucrose + 3360 ng cVA | 1320 ng Palmitic acid	9
Figure 3C	cVA + Palmitic acid	3	18	3360	B	100 mM Sucrose + n-Hexane	4
Figure 3C	cVA + Palmitic acid	3	19	3360	A	100 mM Sucrose + 3360 ng cVA | 1320 ng Palmitic acid	5
Figure 3C	cVA + Palmitic acid	3	19	3360	B	100 mM Sucrose + n-Hexane	4
Figure 3C	cVA + Palmitic acid	3	20	3360	A	100 mM Sucrose + 3360 ng cVA | 1320 ng Palmitic acid	6
Figure 3C	cVA + Palmitic acid	3	20	3360	B	100 mM Sucrose + n-Hexane	19
Figure 3D	cVA + 7-T	1	1	560	A	100 mM Sucrose + 560 ng cVA | 280 ng 7-T	16
Figure 3D	cVA + 7-T	1	1	560	B	100 mM Sucrose + n-Hexane	10
Figure 3D	cVA + 7-T	1	2	560	A	100 mM Sucrose + 560 ng cVA | 280 ng 7-T	11
Figure 3D	cVA + 7-T	1	2	560	B	100 mM Sucrose + n-Hexane	1
Figure 3D	cVA + 7-T	1	3	560	A	100 mM Sucrose + 560 ng cVA | 280 ng 7-T	13
Figure 3D	cVA + 7-T	1	3	560	B	100 mM Sucrose + n-Hexane	2
Figure 3D	cVA + 7-T	1	4	560	A	100 mM Sucrose + 560 ng cVA | 280 ng 7-T	27
Figure 3D	cVA + 7-T	1	4	560	B	100 mM Sucrose + n-Hexane	3
Figure 3D	cVA + 7-T	1	5	560	A	100 mM Sucrose + 560 ng cVA | 280 ng 7-T	6
Figure 3D	cVA + 7-T	1	5	560	B	100 mM Sucrose + n-Hexane	14
Figure 3D	cVA + 7-T	1	6	560	A	100 mM Sucrose + 560 ng cVA | 280 ng 7-T	12
Figure 3D	cVA + 7-T	1	6	560	B	100 mM Sucrose + n-Hexane	8
Figure 3D	cVA + 7-T	1	7	560	A	100 mM Sucrose + 560 ng cVA | 280 ng 7-T	16
Figure 3D	cVA + 7-T	1	7	560	B	100 mM Sucrose + n-Hexane	5
Figure 3D	cVA + 7-T	1	8	560	A	100 mM Sucrose + 560 ng cVA | 280 ng 7-T	13
Figure 3D	cVA + 7-T	1	8	560	B	100 mM Sucrose + n-Hexane	7
Figure 3D	cVA + 7-T	1	9	560	A	100 mM Sucrose + 560 ng cVA | 280 ng 7-T	19
Figure 3D	cVA + 7-T	1	9	560	B	100 mM Sucrose + n-Hexane	2
Figure 3D	cVA + 7-T	1	10	560	A	100 mM Sucrose + 560 ng cVA | 280 ng 7-T	9
Figure 3D	cVA + 7-T	1	10	560	B	100 mM Sucrose + n-Hexane	3
Figure 3D	cVA + 7-T	1	11	560	A	100 mM Sucrose + 560 ng cVA | 280 ng 7-T	10
Figure 3D	cVA + 7-T	1	11	560	B	100 mM Sucrose + n-Hexane	7
Figure 3D	cVA + 7-T	1	12	560	A	100 mM Sucrose + 560 ng cVA | 280 ng 7-T	12
Figure 3D	cVA + 7-T	1	12	560	B	100 mM Sucrose + n-Hexane	5
Figure 3D	cVA + 7-T	1	13	560	A	100 mM Sucrose + 560 ng cVA | 280 ng 7-T	22
Figure 3D	cVA + 7-T	1	13	560	B	100 mM Sucrose + n-Hexane	10
Figure 3D	cVA + 7-T	1	14	560	A	100 mM Sucrose + 560 ng cVA | 280 ng 7-T	7
Figure 3D	cVA + 7-T	1	14	560	B	100 mM Sucrose + n-Hexane	5
Figure 3D	cVA + 7-T	1	15	560	A	100 mM Sucrose + 560 ng cVA | 280 ng 7-T	20
Figure 3D	cVA + 7-T	1	15	560	B	100 mM Sucrose + n-Hexane	7
Figure 3D	cVA + 7-T	1	16	560	A	100 mM Sucrose + 560 ng cVA | 280 ng 7-T	18
Figure 3D	cVA + 7-T	1	16	560	B	100 mM Sucrose + n-Hexane	11
Figure 3D	cVA + 7-T	1	17	560	A	100 mM Sucrose + 560 ng cVA | 280 ng 7-T	3
Figure 3D	cVA + 7-T	1	17	560	B	100 mM Sucrose + n-Hexane	14
Figure 3D	cVA + 7-T	1	18	560	A	100 mM Sucrose + 560 ng cVA | 280 ng 7-T	12
Figure 3D	cVA + 7-T	1	18	560	B	100 mM Sucrose + n-Hexane	7
Figure 3D	cVA + 7-T	1	19	560	A	100 mM Sucrose + 560 ng cVA | 280 ng 7-T	18
Figure 3D	cVA + 7-T	1	19	560	B	100 mM Sucrose + n-Hexane	15
Figure 3D	cVA + 7-T	1	20	560	A	100 mM Sucrose + 560 ng cVA | 280 ng 7-T	11
Figure 3D	cVA + 7-T	1	20	560	B	100 mM Sucrose + n-Hexane	14
Figure 3D	cVA + 7-T	2	1	560	A	100 mM Sucrose + 560 ng cVA | 840 ng 7-T	8
Figure 3D	cVA + 7-T	2	1	560	B	100 mM Sucrose + n-Hexane	3
Figure 3D	cVA + 7-T	2	2	560	A	100 mM Sucrose + 560 ng cVA | 840 ng 7-T	10
Figure 3D	cVA + 7-T	2	2	560	B	100 mM Sucrose + n-Hexane	2
Figure 3D	cVA + 7-T	2	3	560	A	100 mM Sucrose + 560 ng cVA | 840 ng 7-T	11
Figure 3D	cVA + 7-T	2	3	560	B	100 mM Sucrose + n-Hexane	13
Figure 3D	cVA + 7-T	2	4	560	A	100 mM Sucrose + 560 ng cVA | 840 ng 7-T	12
Figure 3D	cVA + 7-T	2	4	560	B	100 mM Sucrose + n-Hexane	10
Figure 3D	cVA + 7-T	2	5	560	A	100 mM Sucrose + 560 ng cVA | 840 ng 7-T	3
Figure 3D	cVA + 7-T	2	5	560	B	100 mM Sucrose + n-Hexane	9
Figure 3D	cVA + 7-T	2	6	560	A	100 mM Sucrose + 560 ng cVA | 840 ng 7-T	22
Figure 3D	cVA + 7-T	2	6	560	B	100 mM Sucrose + n-Hexane	5
Figure 3D	cVA + 7-T	2	7	560	A	100 mM Sucrose + 560 ng cVA | 840 ng 7-T	10
Figure 3D	cVA + 7-T	2	7	560	B	100 mM Sucrose + n-Hexane	12
Figure 3D	cVA + 7-T	2	8	560	A	100 mM Sucrose + 560 ng cVA | 840 ng 7-T	10
Figure 3D	cVA + 7-T	2	8	560	B	100 mM Sucrose + n-Hexane	2
Figure 3D	cVA + 7-T	2	9	560	A	100 mM Sucrose + 560 ng cVA | 840 ng 7-T	24
Figure 3D	cVA + 7-T	2	9	560	B	100 mM Sucrose + n-Hexane	4
Figure 3D	cVA + 7-T	2	10	560	A	100 mM Sucrose + 560 ng cVA | 840 ng 7-T	13
Figure 3D	cVA + 7-T	2	10	560	B	100 mM Sucrose + n-Hexane	4
Figure 3D	cVA + 7-T	2	11	560	A	100 mM Sucrose + 560 ng cVA | 840 ng 7-T	12
Figure 3D	cVA + 7-T	2	11	560	B	100 mM Sucrose + n-Hexane	16
Figure 3D	cVA + 7-T	2	12	560	A	100 mM Sucrose + 560 ng cVA | 840 ng 7-T	8
Figure 3D	cVA + 7-T	2	12	560	B	100 mM Sucrose + n-Hexane	12
Figure 3D	cVA + 7-T	2	13	560	A	100 mM Sucrose + 560 ng cVA | 840 ng 7-T	18
Figure 3D	cVA + 7-T	2	13	560	B	100 mM Sucrose + n-Hexane	10
Figure 3D	cVA + 7-T	2	14	560	A	100 mM Sucrose + 560 ng cVA | 840 ng 7-T	14
Figure 3D	cVA + 7-T	2	14	560	B	100 mM Sucrose + n-Hexane	4
Figure 3D	cVA + 7-T	2	15	560	A	100 mM Sucrose + 560 ng cVA | 840 ng 7-T	16
Figure 3D	cVA + 7-T	2	15	560	B	100 mM Sucrose + n-Hexane	3
Figure 3D	cVA + 7-T	2	16	560	A	100 mM Sucrose + 560 ng cVA | 840 ng 7-T	21
Figure 3D	cVA + 7-T	2	16	560	B	100 mM Sucrose + n-Hexane	6
Figure 3D	cVA + 7-T	2	17	560	A	100 mM Sucrose + 560 ng cVA | 840 ng 7-T	18
Figure 3D	cVA + 7-T	2	17	560	B	100 mM Sucrose + n-Hexane	3
Figure 3D	cVA + 7-T	2	18	560	A	100 mM Sucrose + 560 ng cVA | 840 ng 7-T	5
Figure 3D	cVA + 7-T	2	18	560	B	100 mM Sucrose + n-Hexane	8
Figure 3D	cVA + 7-T	2	19	560	A	100 mM Sucrose + 560 ng cVA | 840 ng 7-T	12
Figure 3D	cVA + 7-T	2	19	560	B	100 mM Sucrose + n-Hexane	16
Figure 3D	cVA + 7-T	2	20	560	A	100 mM Sucrose + 560 ng cVA | 840 ng 7-T	22
Figure 3D	cVA + 7-T	2	20	560	B	100 mM Sucrose + n-Hexane	3
Figure 3D	cVA + 7-T	3	1	560	A	100 mM Sucrose + 560 ng cVA | 1680 ng 7-T	16
Figure 3D	cVA + 7-T	3	1	560	B	100 mM Sucrose + n-Hexane	12
Figure 3D	cVA + 7-T	3	2	560	A	100 mM Sucrose + 560 ng cVA | 1680 ng 7-T	9
Figure 3D	cVA + 7-T	3	2	560	B	100 mM Sucrose + n-Hexane	4
Figure 3D	cVA + 7-T	3	3	560	A	100 mM Sucrose + 560 ng cVA | 1680 ng 7-T	16
Figure 3D	cVA + 7-T	3	3	560	B	100 mM Sucrose + n-Hexane	2
Figure 3D	cVA + 7-T	3	4	560	A	100 mM Sucrose + 560 ng cVA | 1680 ng 7-T	7
Figure 3D	cVA + 7-T	3	4	560	B	100 mM Sucrose + n-Hexane	15
Figure 3D	cVA + 7-T	3	5	560	A	100 mM Sucrose + 560 ng cVA | 1680 ng 7-T	18
Figure 3D	cVA + 7-T	3	5	560	B	100 mM Sucrose + n-Hexane	8
Figure 3D	cVA + 7-T	3	6	560	A	100 mM Sucrose + 560 ng cVA | 1680 ng 7-T	12
Figure 3D	cVA + 7-T	3	6	560	B	100 mM Sucrose + n-Hexane	7
Figure 3D	cVA + 7-T	3	7	560	A	100 mM Sucrose + 560 ng cVA | 1680 ng 7-T	17
Figure 3D	cVA + 7-T	3	7	560	B	100 mM Sucrose + n-Hexane	6
Figure 3D	cVA + 7-T	3	8	560	A	100 mM Sucrose + 560 ng cVA | 1680 ng 7-T	13
Figure 3D	cVA + 7-T	3	8	560	B	100 mM Sucrose + n-Hexane	3
Figure 3D	cVA + 7-T	3	9	560	A	100 mM Sucrose + 560 ng cVA | 1680 ng 7-T	16
Figure 3D	cVA + 7-T	3	9	560	B	100 mM Sucrose + n-Hexane	5
Figure 3D	cVA + 7-T	3	10	560	A	100 mM Sucrose + 560 ng cVA | 1680 ng 7-T	15
Figure 3D	cVA + 7-T	3	10	560	B	100 mM Sucrose + n-Hexane	3
Figure 3D	cVA + 7-T	3	11	560	A	100 mM Sucrose + 560 ng cVA | 1680 ng 7-T	4
Figure 3D	cVA + 7-T	3	11	560	B	100 mM Sucrose + n-Hexane	8
Figure 3D	cVA + 7-T	3	12	560	A	100 mM Sucrose + 560 ng cVA | 1680 ng 7-T	22
Figure 3D	cVA + 7-T	3	12	560	B	100 mM Sucrose + n-Hexane	7
Figure 3D	cVA + 7-T	3	13	560	A	100 mM Sucrose + 560 ng cVA | 1680 ng 7-T	8
Figure 3D	cVA + 7-T	3	13	560	B	100 mM Sucrose + n-Hexane	9
Figure 3D	cVA + 7-T	3	14	560	A	100 mM Sucrose + 560 ng cVA | 1680 ng 7-T	9
Figure 3D	cVA + 7-T	3	14	560	B	100 mM Sucrose + n-Hexane	4
Figure 3D	cVA + 7-T	3	15	560	A	100 mM Sucrose + 560 ng cVA | 1680 ng 7-T	16
Figure 3D	cVA + 7-T	3	15	560	B	100 mM Sucrose + n-Hexane	3
Figure 3D	cVA + 7-T	3	16	560	A	100 mM Sucrose + 560 ng cVA | 1680 ng 7-T	23
Figure 3D	cVA + 7-T	3	16	560	B	100 mM Sucrose + n-Hexane	4
Figure 3D	cVA + 7-T	3	17	560	A	100 mM Sucrose + 560 ng cVA | 1680 ng 7-T	17
Figure 3D	cVA + 7-T	3	17	560	B	100 mM Sucrose + n-Hexane	8
Figure 3D	cVA + 7-T	3	18	560	A	100 mM Sucrose + 560 ng cVA | 1680 ng 7-T	3
Figure 3D	cVA + 7-T	3	18	560	B	100 mM Sucrose + n-Hexane	10
Figure 3D	cVA + 7-T	3	19	560	A	100 mM Sucrose + 560 ng cVA | 1680 ng 7-T	15
Figure 3D	cVA + 7-T	3	19	560	B	100 mM Sucrose + n-Hexane	5
Figure 3D	cVA + 7-T	3	20	560	A	100 mM Sucrose + 560 ng cVA | 1680 ng 7-T	11
Figure 3D	cVA + 7-T	3	20	560	B	100 mM Sucrose + n-Hexane	17
Figure 3D	cVA + 7-T	4	1	1680	A	100 mM Sucrose + 1680 ng cVA | 280 ng 7-T	3
Figure 3D	cVA + 7-T	4	1	1680	B	100 mM Sucrose + n-Hexane	14
Figure 3D	cVA + 7-T	4	2	1680	A	100 mM Sucrose + 1680 ng cVA | 280 ng 7-T	13
Figure 3D	cVA + 7-T	4	2	1680	B	100 mM Sucrose + n-Hexane	3
Figure 3D	cVA + 7-T	4	3	1680	A	100 mM Sucrose + 1680 ng cVA | 280 ng 7-T	15
Figure 3D	cVA + 7-T	4	3	1680	B	100 mM Sucrose + n-Hexane	3
Figure 3D	cVA + 7-T	4	4	1680	A	100 mM Sucrose + 1680 ng cVA | 280 ng 7-T	9
Figure 3D	cVA + 7-T	4	4	1680	B	100 mM Sucrose + n-Hexane	9
Figure 3D	cVA + 7-T	4	5	1680	A	100 mM Sucrose + 1680 ng cVA | 280 ng 7-T	11
Figure 3D	cVA + 7-T	4	5	1680	B	100 mM Sucrose + n-Hexane	4
Figure 3D	cVA + 7-T	4	6	1680	A	100 mM Sucrose + 1680 ng cVA | 280 ng 7-T	20
Figure 3D	cVA + 7-T	4	6	1680	B	100 mM Sucrose + n-Hexane	14
Figure 3D	cVA + 7-T	4	7	1680	A	100 mM Sucrose + 1680 ng cVA | 280 ng 7-T	10
Figure 3D	cVA + 7-T	4	7	1680	B	100 mM Sucrose + n-Hexane	13
Figure 3D	cVA + 7-T	4	8	1680	A	100 mM Sucrose + 1680 ng cVA | 280 ng 7-T	11
Figure 3D	cVA + 7-T	4	8	1680	B	100 mM Sucrose + n-Hexane	11
Figure 3D	cVA + 7-T	4	9	1680	A	100 mM Sucrose + 1680 ng cVA | 280 ng 7-T	9
Figure 3D	cVA + 7-T	4	9	1680	B	100 mM Sucrose + n-Hexane	2
Figure 3D	cVA + 7-T	4	10	1680	A	100 mM Sucrose + 1680 ng cVA | 280 ng 7-T	5
Figure 3D	cVA + 7-T	4	10	1680	B	100 mM Sucrose + n-Hexane	2
Figure 3D	cVA + 7-T	4	11	1680	A	100 mM Sucrose + 1680 ng cVA | 280 ng 7-T	5
Figure 3D	cVA + 7-T	4	11	1680	B	100 mM Sucrose + n-Hexane	16
Figure 3D	cVA + 7-T	4	12	1680	A	100 mM Sucrose + 1680 ng cVA | 280 ng 7-T	17
Figure 3D	cVA + 7-T	4	12	1680	B	100 mM Sucrose + n-Hexane	3
Figure 3D	cVA + 7-T	4	13	1680	A	100 mM Sucrose + 1680 ng cVA | 280 ng 7-T	20
Figure 3D	cVA + 7-T	4	13	1680	B	100 mM Sucrose + n-Hexane	2
Figure 3D	cVA + 7-T	4	14	1680	A	100 mM Sucrose + 1680 ng cVA | 280 ng 7-T	11
Figure 3D	cVA + 7-T	4	14	1680	B	100 mM Sucrose + n-Hexane	3
Figure 3D	cVA + 7-T	4	15	1680	A	100 mM Sucrose + 1680 ng cVA | 280 ng 7-T	16
Figure 3D	cVA + 7-T	4	15	1680	B	100 mM Sucrose + n-Hexane	7
Figure 3D	cVA + 7-T	4	16	1680	A	100 mM Sucrose + 1680 ng cVA | 280 ng 7-T	4
Figure 3D	cVA + 7-T	4	16	1680	B	100 mM Sucrose + n-Hexane	15
Figure 3D	cVA + 7-T	4	17	1680	A	100 mM Sucrose + 1680 ng cVA | 280 ng 7-T	16
Figure 3D	cVA + 7-T	4	17	1680	B	100 mM Sucrose + n-Hexane	3
Figure 3D	cVA + 7-T	4	18	1680	A	100 mM Sucrose + 1680 ng cVA | 280 ng 7-T	16
Figure 3D	cVA + 7-T	4	18	1680	B	100 mM Sucrose + n-Hexane	7
Figure 3D	cVA + 7-T	4	19	1680	A	100 mM Sucrose + 1680 ng cVA | 280 ng 7-T	19
Figure 3D	cVA + 7-T	4	19	1680	B	100 mM Sucrose + n-Hexane	5
Figure 3D	cVA + 7-T	4	20	1680	A	100 mM Sucrose + 1680 ng cVA | 280 ng 7-T	12
Figure 3D	cVA + 7-T	4	20	1680	B	100 mM Sucrose + n-Hexane	15
Figure 3D	cVA + 7-T	5	1	1680	A	100 mM Sucrose + 1680 ng cVA | 840 ng 7-T	14
Figure 3D	cVA + 7-T	5	1	1680	B	100 mM Sucrose + n-Hexane	9
Figure 3D	cVA + 7-T	5	2	1680	A	100 mM Sucrose + 1680 ng cVA | 840 ng 7-T	20
Figure 3D	cVA + 7-T	5	2	1680	B	100 mM Sucrose + n-Hexane	10
Figure 3D	cVA + 7-T	5	3	1680	A	100 mM Sucrose + 1680 ng cVA | 840 ng 7-T	11
Figure 3D	cVA + 7-T	5	3	1680	B	100 mM Sucrose + n-Hexane	19
Figure 3D	cVA + 7-T	5	4	1680	A	100 mM Sucrose + 1680 ng cVA | 840 ng 7-T	16
Figure 3D	cVA + 7-T	5	4	1680	B	100 mM Sucrose + n-Hexane	11
Figure 3D	cVA + 7-T	5	5	1680	A	100 mM Sucrose + 1680 ng cVA | 840 ng 7-T	5
Figure 3D	cVA + 7-T	5	5	1680	B	100 mM Sucrose + n-Hexane	10
Figure 3D	cVA + 7-T	5	6	1680	A	100 mM Sucrose + 1680 ng cVA | 840 ng 7-T	17
Figure 3D	cVA + 7-T	5	6	1680	B	100 mM Sucrose + n-Hexane	5
Figure 3D	cVA + 7-T	5	7	1680	A	100 mM Sucrose + 1680 ng cVA | 840 ng 7-T	20
Figure 3D	cVA + 7-T	5	7	1680	B	100 mM Sucrose + n-Hexane	3
Figure 3D	cVA + 7-T	5	8	1680	A	100 mM Sucrose + 1680 ng cVA | 840 ng 7-T	9
Figure 3D	cVA + 7-T	5	8	1680	B	100 mM Sucrose + n-Hexane	3
Figure 3D	cVA + 7-T	5	9	1680	A	100 mM Sucrose + 1680 ng cVA | 840 ng 7-T	12
Figure 3D	cVA + 7-T	5	9	1680	B	100 mM Sucrose + n-Hexane	4
Figure 3D	cVA + 7-T	5	10	1680	A	100 mM Sucrose + 1680 ng cVA | 840 ng 7-T	17
Figure 3D	cVA + 7-T	5	10	1680	B	100 mM Sucrose + n-Hexane	9
Figure 3D	cVA + 7-T	5	11	1680	A	100 mM Sucrose + 1680 ng cVA | 840 ng 7-T	12
Figure 3D	cVA + 7-T	5	11	1680	B	100 mM Sucrose + n-Hexane	9
Figure 3D	cVA + 7-T	5	12	1680	A	100 mM Sucrose + 1680 ng cVA | 840 ng 7-T	10
Figure 3D	cVA + 7-T	5	12	1680	B	100 mM Sucrose + n-Hexane	10
Figure 3D	cVA + 7-T	5	13	1680	A	100 mM Sucrose + 1680 ng cVA | 840 ng 7-T	4
Figure 3D	cVA + 7-T	5	13	1680	B	100 mM Sucrose + n-Hexane	18
Figure 3D	cVA + 7-T	5	14	1680	A	100 mM Sucrose + 1680 ng cVA | 840 ng 7-T	10
Figure 3D	cVA + 7-T	5	14	1680	B	100 mM Sucrose + n-Hexane	3
Figure 3D	cVA + 7-T	5	15	1680	A	100 mM Sucrose + 1680 ng cVA | 840 ng 7-T	11
Figure 3D	cVA + 7-T	5	15	1680	B	100 mM Sucrose + n-Hexane	2
Figure 3D	cVA + 7-T	5	16	1680	A	100 mM Sucrose + 1680 ng cVA | 840 ng 7-T	17
Figure 3D	cVA + 7-T	5	16	1680	B	100 mM Sucrose + n-Hexane	5
Figure 3D	cVA + 7-T	5	17	1680	A	100 mM Sucrose + 1680 ng cVA | 840 ng 7-T	20
Figure 3D	cVA + 7-T	5	17	1680	B	100 mM Sucrose + n-Hexane	10
Figure 3D	cVA + 7-T	5	18	1680	A	100 mM Sucrose + 1680 ng cVA | 840 ng 7-T	22
Figure 3D	cVA + 7-T	5	18	1680	B	100 mM Sucrose + n-Hexane	2
Figure 3D	cVA + 7-T	5	19	1680	A	100 mM Sucrose + 1680 ng cVA | 840 ng 7-T	10
Figure 3D	cVA + 7-T	5	19	1680	B	100 mM Sucrose + n-Hexane	18
Figure 3D	cVA + 7-T	5	20	1680	A	100 mM Sucrose + 1680 ng cVA | 840 ng 7-T	10
Figure 3D	cVA + 7-T	5	20	1680	B	100 mM Sucrose + n-Hexane	14
Figure 3D	cVA + 7-T	6	1	1680	A	100 mM Sucrose + 1680 ng cVA | 1680 ng 7-T	9
Figure 3D	cVA + 7-T	6	1	1680	B	100 mM Sucrose + n-Hexane	3
Figure 3D	cVA + 7-T	6	2	1680	A	100 mM Sucrose + 1680 ng cVA | 1680 ng 7-T	6
Figure 3D	cVA + 7-T	6	2	1680	B	100 mM Sucrose + n-Hexane	8
Figure 3D	cVA + 7-T	6	3	1680	A	100 mM Sucrose + 1680 ng cVA | 1680 ng 7-T	19
Figure 3D	cVA + 7-T	6	3	1680	B	100 mM Sucrose + n-Hexane	11
Figure 3D	cVA + 7-T	6	4	1680	A	100 mM Sucrose + 1680 ng cVA | 1680 ng 7-T	10
Figure 3D	cVA + 7-T	6	4	1680	B	100 mM Sucrose + n-Hexane	2
Figure 3D	cVA + 7-T	6	5	1680	A	100 mM Sucrose + 1680 ng cVA | 1680 ng 7-T	18
Figure 3D	cVA + 7-T	6	5	1680	B	100 mM Sucrose + n-Hexane	12
Figure 3D	cVA + 7-T	6	6	1680	A	100 mM Sucrose + 1680 ng cVA | 1680 ng 7-T	8
Figure 3D	cVA + 7-T	6	6	1680	B	100 mM Sucrose + n-Hexane	8
Figure 3D	cVA + 7-T	6	7	1680	A	100 mM Sucrose + 1680 ng cVA | 1680 ng 7-T	19
Figure 3D	cVA + 7-T	6	7	1680	B	100 mM Sucrose + n-Hexane	4
Figure 3D	cVA + 7-T	6	8	1680	A	100 mM Sucrose + 1680 ng cVA | 1680 ng 7-T	5
Figure 3D	cVA + 7-T	6	8	1680	B	100 mM Sucrose + n-Hexane	17
Figure 3D	cVA + 7-T	6	9	1680	A	100 mM Sucrose + 1680 ng cVA | 1680 ng 7-T	7
Figure 3D	cVA + 7-T	6	9	1680	B	100 mM Sucrose + n-Hexane	17
Figure 3D	cVA + 7-T	6	10	1680	A	100 mM Sucrose + 1680 ng cVA | 1680 ng 7-T	12
Figure 3D	cVA + 7-T	6	10	1680	B	100 mM Sucrose + n-Hexane	7
Figure 3D	cVA + 7-T	6	11	1680	A	100 mM Sucrose + 1680 ng cVA | 1680 ng 7-T	7
Figure 3D	cVA + 7-T	6	11	1680	B	100 mM Sucrose + n-Hexane	17
Figure 3D	cVA + 7-T	6	12	1680	A	100 mM Sucrose + 1680 ng cVA | 1680 ng 7-T	12
Figure 3D	cVA + 7-T	6	12	1680	B	100 mM Sucrose + n-Hexane	3
Figure 3D	cVA + 7-T	6	13	1680	A	100 mM Sucrose + 1680 ng cVA | 1680 ng 7-T	4
Figure 3D	cVA + 7-T	6	13	1680	B	100 mM Sucrose + n-Hexane	23
Figure 3D	cVA + 7-T	6	14	1680	A	100 mM Sucrose + 1680 ng cVA | 1680 ng 7-T	7
Figure 3D	cVA + 7-T	6	14	1680	B	100 mM Sucrose + n-Hexane	4
Figure 3D	cVA + 7-T	6	15	1680	A	100 mM Sucrose + 1680 ng cVA | 1680 ng 7-T	9
Figure 3D	cVA + 7-T	6	15	1680	B	100 mM Sucrose + n-Hexane	4
Figure 3D	cVA + 7-T	6	16	1680	A	100 mM Sucrose + 1680 ng cVA | 1680 ng 7-T	9
Figure 3D	cVA + 7-T	6	16	1680	B	100 mM Sucrose + n-Hexane	7
Figure 3D	cVA + 7-T	6	17	1680	A	100 mM Sucrose + 1680 ng cVA | 1680 ng 7-T	17
Figure 3D	cVA + 7-T	6	17	1680	B	100 mM Sucrose + n-Hexane	3
Figure 3D	cVA + 7-T	6	18	1680	A	100 mM Sucrose + 1680 ng cVA | 1680 ng 7-T	10
Figure 3D	cVA + 7-T	6	18	1680	B	100 mM Sucrose + n-Hexane	4
Figure 3D	cVA + 7-T	6	19	1680	A	100 mM Sucrose + 1680 ng cVA | 1680 ng 7-T	12
Figure 3D	cVA + 7-T	6	19	1680	B	100 mM Sucrose + n-Hexane	19
Figure 3D	cVA + 7-T	6	20	1680	A	100 mM Sucrose + 1680 ng cVA | 1680 ng 7-T	3
Figure 3D	cVA + 7-T	6	20	1680	B	100 mM Sucrose + n-Hexane	12
Figure 3D	cVA + 7-T	7	1	3360	A	100 mM Sucrose + 3360 ng cVA | 280 ng 7-T	4
Figure 3D	cVA + 7-T	7	1	3360	B	100 mM Sucrose + n-Hexane	16
Figure 3D	cVA + 7-T	7	2	3360	A	100 mM Sucrose + 3360 ng cVA | 280 ng 7-T	3
Figure 3D	cVA + 7-T	7	2	3360	B	100 mM Sucrose + n-Hexane	10
Figure 3D	cVA + 7-T	7	3	3360	A	100 mM Sucrose + 3360 ng cVA | 280 ng 7-T	11
Figure 3D	cVA + 7-T	7	3	3360	B	100 mM Sucrose + n-Hexane	9
Figure 3D	cVA + 7-T	7	4	3360	A	100 mM Sucrose + 3360 ng cVA | 280 ng 7-T	12
Figure 3D	cVA + 7-T	7	4	3360	B	100 mM Sucrose + n-Hexane	10
Figure 3D	cVA + 7-T	7	5	3360	A	100 mM Sucrose + 3360 ng cVA | 280 ng 7-T	7
Figure 3D	cVA + 7-T	7	5	3360	B	100 mM Sucrose + n-Hexane	15
Figure 3D	cVA + 7-T	7	6	3360	A	100 mM Sucrose + 3360 ng cVA | 280 ng 7-T	4
Figure 3D	cVA + 7-T	7	6	3360	B	100 mM Sucrose + n-Hexane	12
Figure 3D	cVA + 7-T	7	7	3360	A	100 mM Sucrose + 3360 ng cVA | 280 ng 7-T	19
Figure 3D	cVA + 7-T	7	7	3360	B	100 mM Sucrose + n-Hexane	5
Figure 3D	cVA + 7-T	7	8	3360	A	100 mM Sucrose + 3360 ng cVA | 280 ng 7-T	9
Figure 3D	cVA + 7-T	7	8	3360	B	100 mM Sucrose + n-Hexane	11
Figure 3D	cVA + 7-T	7	9	3360	A	100 mM Sucrose + 3360 ng cVA | 280 ng 7-T	10
Figure 3D	cVA + 7-T	7	9	3360	B	100 mM Sucrose + n-Hexane	6
Figure 3D	cVA + 7-T	7	10	3360	A	100 mM Sucrose + 3360 ng cVA | 280 ng 7-T	5
Figure 3D	cVA + 7-T	7	10	3360	B	100 mM Sucrose + n-Hexane	8
Figure 3D	cVA + 7-T	7	11	3360	A	100 mM Sucrose + 3360 ng cVA | 280 ng 7-T	11
Figure 3D	cVA + 7-T	7	11	3360	B	100 mM Sucrose + n-Hexane	7
Figure 3D	cVA + 7-T	7	12	3360	A	100 mM Sucrose + 3360 ng cVA | 280 ng 7-T	7
Figure 3D	cVA + 7-T	7	12	3360	B	100 mM Sucrose + n-Hexane	8
Figure 3D	cVA + 7-T	7	13	3360	A	100 mM Sucrose + 3360 ng cVA | 280 ng 7-T	20
Figure 3D	cVA + 7-T	7	13	3360	B	100 mM Sucrose + n-Hexane	10
Figure 3D	cVA + 7-T	7	14	3360	A	100 mM Sucrose + 3360 ng cVA | 280 ng 7-T	3
Figure 3D	cVA + 7-T	7	14	3360	B	100 mM Sucrose + n-Hexane	6
Figure 3D	cVA + 7-T	7	15	3360	A	100 mM Sucrose + 3360 ng cVA | 280 ng 7-T	7
Figure 3D	cVA + 7-T	7	15	3360	B	100 mM Sucrose + n-Hexane	13
Figure 3D	cVA + 7-T	7	16	3360	A	100 mM Sucrose + 3360 ng cVA | 280 ng 7-T	15
Figure 3D	cVA + 7-T	7	16	3360	B	100 mM Sucrose + n-Hexane	4
Figure 3D	cVA + 7-T	7	17	3360	A	100 mM Sucrose + 3360 ng cVA | 280 ng 7-T	3
Figure 3D	cVA + 7-T	7	17	3360	B	100 mM Sucrose + n-Hexane	17
Figure 3D	cVA + 7-T	7	18	3360	A	100 mM Sucrose + 3360 ng cVA | 280 ng 7-T	4
Figure 3D	cVA + 7-T	7	18	3360	B	100 mM Sucrose + n-Hexane	12
Figure 3D	cVA + 7-T	7	19	3360	A	100 mM Sucrose + 3360 ng cVA | 280 ng 7-T	15
Figure 3D	cVA + 7-T	7	19	3360	B	100 mM Sucrose + n-Hexane	8
Figure 3D	cVA + 7-T	7	20	3360	A	100 mM Sucrose + 3360 ng cVA | 280 ng 7-T	3
Figure 3D	cVA + 7-T	7	20	3360	B	100 mM Sucrose + n-Hexane	17
Figure 3D	cVA + 7-T	8	1	3360	A	100 mM Sucrose + 3360 ng cVA | 840 ng 7-T	8
Figure 3D	cVA + 7-T	8	1	3360	B	100 mM Sucrose + n-Hexane	2
Figure 3D	cVA + 7-T	8	2	3360	A	100 mM Sucrose + 3360 ng cVA | 840 ng 7-T	10
Figure 3D	cVA + 7-T	8	2	3360	B	100 mM Sucrose + n-Hexane	15
Figure 3D	cVA + 7-T	8	3	3360	A	100 mM Sucrose + 3360 ng cVA | 840 ng 7-T	13
Figure 3D	cVA + 7-T	8	3	3360	B	100 mM Sucrose + n-Hexane	7
Figure 3D	cVA + 7-T	8	4	3360	A	100 mM Sucrose + 3360 ng cVA | 840 ng 7-T	10
Figure 3D	cVA + 7-T	8	4	3360	B	100 mM Sucrose + n-Hexane	10
Figure 3D	cVA + 7-T	8	5	3360	A	100 mM Sucrose + 3360 ng cVA | 840 ng 7-T	3
Figure 3D	cVA + 7-T	8	5	3360	B	100 mM Sucrose + n-Hexane	14
Figure 3D	cVA + 7-T	8	6	3360	A	100 mM Sucrose + 3360 ng cVA | 840 ng 7-T	22
Figure 3D	cVA + 7-T	8	6	3360	B	100 mM Sucrose + n-Hexane	3
Figure 3D	cVA + 7-T	8	7	3360	A	100 mM Sucrose + 3360 ng cVA | 840 ng 7-T	12
Figure 3D	cVA + 7-T	8	7	3360	B	100 mM Sucrose + n-Hexane	8
Figure 3D	cVA + 7-T	8	8	3360	A	100 mM Sucrose + 3360 ng cVA | 840 ng 7-T	5
Figure 3D	cVA + 7-T	8	8	3360	B	100 mM Sucrose + n-Hexane	8
Figure 3D	cVA + 7-T	8	9	3360	A	100 mM Sucrose + 3360 ng cVA | 840 ng 7-T	10
Figure 3D	cVA + 7-T	8	9	3360	B	100 mM Sucrose + n-Hexane	2
Figure 3D	cVA + 7-T	8	10	3360	A	100 mM Sucrose + 3360 ng cVA | 840 ng 7-T	2
Figure 3D	cVA + 7-T	8	10	3360	B	100 mM Sucrose + n-Hexane	20
Figure 3D	cVA + 7-T	8	11	3360	A	100 mM Sucrose + 3360 ng cVA | 840 ng 7-T	5
Figure 3D	cVA + 7-T	8	11	3360	B	100 mM Sucrose + n-Hexane	15
Figure 3D	cVA + 7-T	8	12	3360	A	100 mM Sucrose + 3360 ng cVA | 840 ng 7-T	20
Figure 3D	cVA + 7-T	8	12	3360	B	100 mM Sucrose + n-Hexane	10
Figure 3D	cVA + 7-T	8	13	3360	A	100 mM Sucrose + 3360 ng cVA | 840 ng 7-T	11
Figure 3D	cVA + 7-T	8	13	3360	B	100 mM Sucrose + n-Hexane	12
Figure 3D	cVA + 7-T	8	14	3360	A	100 mM Sucrose + 3360 ng cVA | 840 ng 7-T	14
Figure 3D	cVA + 7-T	8	14	3360	B	100 mM Sucrose + n-Hexane	1
Figure 3D	cVA + 7-T	8	15	3360	A	100 mM Sucrose + 3360 ng cVA | 840 ng 7-T	15
Figure 3D	cVA + 7-T	8	15	3360	B	100 mM Sucrose + n-Hexane	3
Figure 3D	cVA + 7-T	8	16	3360	A	100 mM Sucrose + 3360 ng cVA | 840 ng 7-T	27
Figure 3D	cVA + 7-T	8	16	3360	B	100 mM Sucrose + n-Hexane	5
Figure 3D	cVA + 7-T	8	17	3360	A	100 mM Sucrose + 3360 ng cVA | 840 ng 7-T	19
Figure 3D	cVA + 7-T	8	17	3360	B	100 mM Sucrose + n-Hexane	12
Figure 3D	cVA + 7-T	8	18	3360	A	100 mM Sucrose + 3360 ng cVA | 840 ng 7-T	5
Figure 3D	cVA + 7-T	8	18	3360	B	100 mM Sucrose + n-Hexane	7
Figure 3D	cVA + 7-T	8	19	3360	A	100 mM Sucrose + 3360 ng cVA | 840 ng 7-T	5
Figure 3D	cVA + 7-T	8	19	3360	B	100 mM Sucrose + n-Hexane	4
Figure 3D	cVA + 7-T	8	20	3360	A	100 mM Sucrose + 3360 ng cVA | 840 ng 7-T	4
Figure 3D	cVA + 7-T	8	20	3360	B	100 mM Sucrose + n-Hexane	12
Figure 3D	cVA + 7-T	9	1	3360	A	100 mM Sucrose + 3360 ng cVA | 1680 ng 7-T	15
Figure 3D	cVA + 7-T	9	1	3360	B	100 mM Sucrose + n-Hexane	2
Figure 3D	cVA + 7-T	9	2	3360	A	100 mM Sucrose + 3360 ng cVA | 1680 ng 7-T	7
Figure 3D	cVA + 7-T	9	2	3360	B	100 mM Sucrose + n-Hexane	1
Figure 3D	cVA + 7-T	9	3	3360	A	100 mM Sucrose + 3360 ng cVA | 1680 ng 7-T	9
Figure 3D	cVA + 7-T	9	3	3360	B	100 mM Sucrose + n-Hexane	16
Figure 3D	cVA + 7-T	9	4	3360	A	100 mM Sucrose + 3360 ng cVA | 1680 ng 7-T	15
Figure 3D	cVA + 7-T	9	4	3360	B	100 mM Sucrose + n-Hexane	6
Figure 3D	cVA + 7-T	9	5	3360	A	100 mM Sucrose + 3360 ng cVA | 1680 ng 7-T	5
Figure 3D	cVA + 7-T	9	5	3360	B	100 mM Sucrose + n-Hexane	20
Figure 3D	cVA + 7-T	9	6	3360	A	100 mM Sucrose + 3360 ng cVA | 1680 ng 7-T	10
Figure 3D	cVA + 7-T	9	6	3360	B	100 mM Sucrose + n-Hexane	3
Figure 3D	cVA + 7-T	9	7	3360	A	100 mM Sucrose + 3360 ng cVA | 1680 ng 7-T	16
Figure 3D	cVA + 7-T	9	7	3360	B	100 mM Sucrose + n-Hexane	6
Figure 3D	cVA + 7-T	9	8	3360	A	100 mM Sucrose + 3360 ng cVA | 1680 ng 7-T	3
Figure 3D	cVA + 7-T	9	8	3360	B	100 mM Sucrose + n-Hexane	24
Figure 3D	cVA + 7-T	9	9	3360	A	100 mM Sucrose + 3360 ng cVA | 1680 ng 7-T	22
Figure 3D	cVA + 7-T	9	9	3360	B	100 mM Sucrose + n-Hexane	8
Figure 3D	cVA + 7-T	9	10	3360	A	100 mM Sucrose + 3360 ng cVA | 1680 ng 7-T	11
Figure 3D	cVA + 7-T	9	10	3360	B	100 mM Sucrose + n-Hexane	2
Figure 3D	cVA + 7-T	9	11	3360	A	100 mM Sucrose + 3360 ng cVA | 1680 ng 7-T	15
Figure 3D	cVA + 7-T	9	11	3360	B	100 mM Sucrose + n-Hexane	1
Figure 3D	cVA + 7-T	9	12	3360	A	100 mM Sucrose + 3360 ng cVA | 1680 ng 7-T	3
Figure 3D	cVA + 7-T	9	12	3360	B	100 mM Sucrose + n-Hexane	20
Figure 3D	cVA + 7-T	9	13	3360	A	100 mM Sucrose + 3360 ng cVA | 1680 ng 7-T	7
Figure 3D	cVA + 7-T	9	13	3360	B	100 mM Sucrose + n-Hexane	22
Figure 3D	cVA + 7-T	9	14	3360	A	100 mM Sucrose + 3360 ng cVA | 1680 ng 7-T	10
Figure 3D	cVA + 7-T	9	14	3360	B	100 mM Sucrose + n-Hexane	3
Figure 3D	cVA + 7-T	9	15	3360	A	100 mM Sucrose + 3360 ng cVA | 1680 ng 7-T	2
Figure 3D	cVA + 7-T	9	15	3360	B	100 mM Sucrose + n-Hexane	16
Figure 3D	cVA + 7-T	9	16	3360	A	100 mM Sucrose + 3360 ng cVA | 1680 ng 7-T	3
Figure 3D	cVA + 7-T	9	16	3360	B	100 mM Sucrose + n-Hexane	18
Figure 3D	cVA + 7-T	9	17	3360	A	100 mM Sucrose + 3360 ng cVA | 1680 ng 7-T	4
Figure 3D	cVA + 7-T	9	17	3360	B	100 mM Sucrose + n-Hexane	9
Figure 3D	cVA + 7-T	9	18	3360	A	100 mM Sucrose + 3360 ng cVA | 1680 ng 7-T	9
Figure 3D	cVA + 7-T	9	18	3360	B	100 mM Sucrose + n-Hexane	16
Figure 3D	cVA + 7-T	9	19	3360	A	100 mM Sucrose + 3360 ng cVA | 1680 ng 7-T	17
Figure 3D	cVA + 7-T	9	19	3360	B	100 mM Sucrose + n-Hexane	10
Figure 3D	cVA + 7-T	9	20	3360	A	100 mM Sucrose + 3360 ng cVA | 1680 ng 7-T	19
Figure 3D	cVA + 7-T	9	20	3360	B	100 mM Sucrose + n-Hexane	5
Figure 3D	cVA + Heptanal	1	1	560	A	100 mM Sucrose + 560 ng cVA | 100 ng Heptanal	9
Figure 3D	cVA + Heptanal	1	1	560	B	100 mM Sucrose + n-Hexane	1
Figure 3D	cVA + Heptanal	1	2	560	A	100 mM Sucrose + 560 ng cVA | 100 ng Heptanal	16
Figure 3D	cVA + Heptanal	1	2	560	B	100 mM Sucrose + n-Hexane	3
Figure 3D	cVA + Heptanal	1	3	560	A	100 mM Sucrose + 560 ng cVA | 100 ng Heptanal	10
Figure 3D	cVA + Heptanal	1	3	560	B	100 mM Sucrose + n-Hexane	3
Figure 3D	cVA + Heptanal	1	4	560	A	100 mM Sucrose + 560 ng cVA | 100 ng Heptanal	4
Figure 3D	cVA + Heptanal	1	4	560	B	100 mM Sucrose + n-Hexane	6
Figure 3D	cVA + Heptanal	1	5	560	A	100 mM Sucrose + 560 ng cVA | 100 ng Heptanal	17
Figure 3D	cVA + Heptanal	1	5	560	B	100 mM Sucrose + n-Hexane	8
Figure 3D	cVA + Heptanal	1	6	560	A	100 mM Sucrose + 560 ng cVA | 100 ng Heptanal	9
Figure 3D	cVA + Heptanal	1	6	560	B	100 mM Sucrose + n-Hexane	14
Figure 3D	cVA + Heptanal	1	7	560	A	100 mM Sucrose + 560 ng cVA | 100 ng Heptanal	25
Figure 3D	cVA + Heptanal	1	7	560	B	100 mM Sucrose + n-Hexane	4
Figure 3D	cVA + Heptanal	1	8	560	A	100 mM Sucrose + 560 ng cVA | 100 ng Heptanal	10
Figure 3D	cVA + Heptanal	1	8	560	B	100 mM Sucrose + n-Hexane	17
Figure 3D	cVA + Heptanal	1	9	560	A	100 mM Sucrose + 560 ng cVA | 100 ng Heptanal	12
Figure 3D	cVA + Heptanal	1	9	560	B	100 mM Sucrose + n-Hexane	4
Figure 3D	cVA + Heptanal	1	10	560	A	100 mM Sucrose + 560 ng cVA | 100 ng Heptanal	15
Figure 3D	cVA + Heptanal	1	10	560	B	100 mM Sucrose + n-Hexane	6
Figure 3D	cVA + Heptanal	1	11	560	A	100 mM Sucrose + 560 ng cVA | 100 ng Heptanal	9
Figure 3D	cVA + Heptanal	1	11	560	B	100 mM Sucrose + n-Hexane	4
Figure 3D	cVA + Heptanal	1	12	560	A	100 mM Sucrose + 560 ng cVA | 100 ng Heptanal	16
Figure 3D	cVA + Heptanal	1	12	560	B	100 mM Sucrose + n-Hexane	7
Figure 3D	cVA + Heptanal	1	13	560	A	100 mM Sucrose + 560 ng cVA | 100 ng Heptanal	12
Figure 3D	cVA + Heptanal	1	13	560	B	100 mM Sucrose + n-Hexane	4
Figure 3D	cVA + Heptanal	1	14	560	A	100 mM Sucrose + 560 ng cVA | 100 ng Heptanal	10
Figure 3D	cVA + Heptanal	1	14	560	B	100 mM Sucrose + n-Hexane	12
Figure 3D	cVA + Heptanal	1	15	560	A	100 mM Sucrose + 560 ng cVA | 100 ng Heptanal	19
Figure 3D	cVA + Heptanal	1	15	560	B	100 mM Sucrose + n-Hexane	11
Figure 3D	cVA + Heptanal	1	16	560	A	100 mM Sucrose + 560 ng cVA | 100 ng Heptanal	9
Figure 3D	cVA + Heptanal	1	16	560	B	100 mM Sucrose + n-Hexane	6
Figure 3D	cVA + Heptanal	1	17	560	A	100 mM Sucrose + 560 ng cVA | 100 ng Heptanal	15
Figure 3D	cVA + Heptanal	1	17	560	B	100 mM Sucrose + n-Hexane	11
Figure 3D	cVA + Heptanal	1	18	560	A	100 mM Sucrose + 560 ng cVA | 100 ng Heptanal	8
Figure 3D	cVA + Heptanal	1	18	560	B	100 mM Sucrose + n-Hexane	14
Figure 3D	cVA + Heptanal	1	19	560	A	100 mM Sucrose + 560 ng cVA | 100 ng Heptanal	18
Figure 3D	cVA + Heptanal	1	19	560	B	100 mM Sucrose + n-Hexane	13
Figure 3D	cVA + Heptanal	1	20	560	A	100 mM Sucrose + 560 ng cVA | 100 ng Heptanal	4
Figure 3D	cVA + Heptanal	1	20	560	B	100 mM Sucrose + n-Hexane	9
Figure 3D	cVA + Heptanal	2	1	560	A	100 mM Sucrose + 560 ng cVA | 300 ng Heptanal	12
Figure 3D	cVA + Heptanal	2	1	560	B	100 mM Sucrose + n-Hexane	8
Figure 3D	cVA + Heptanal	2	2	560	A	100 mM Sucrose + 560 ng cVA | 300 ng Heptanal	14
Figure 3D	cVA + Heptanal	2	2	560	B	100 mM Sucrose + n-Hexane	10
Figure 3D	cVA + Heptanal	2	3	560	A	100 mM Sucrose + 560 ng cVA | 300 ng Heptanal	18
Figure 3D	cVA + Heptanal	2	3	560	B	100 mM Sucrose + n-Hexane	2
Figure 3D	cVA + Heptanal	2	4	560	A	100 mM Sucrose + 560 ng cVA | 300 ng Heptanal	9
Figure 3D	cVA + Heptanal	2	4	560	B	100 mM Sucrose + n-Hexane	2
Figure 3D	cVA + Heptanal	2	5	560	A	100 mM Sucrose + 560 ng cVA | 300 ng Heptanal	13
Figure 3D	cVA + Heptanal	2	5	560	B	100 mM Sucrose + n-Hexane	7
Figure 3D	cVA + Heptanal	2	6	560	A	100 mM Sucrose + 560 ng cVA | 300 ng Heptanal	21
Figure 3D	cVA + Heptanal	2	6	560	B	100 mM Sucrose + n-Hexane	3
Figure 3D	cVA + Heptanal	2	7	560	A	100 mM Sucrose + 560 ng cVA | 300 ng Heptanal	15
Figure 3D	cVA + Heptanal	2	7	560	B	100 mM Sucrose + n-Hexane	10
Figure 3D	cVA + Heptanal	2	8	560	A	100 mM Sucrose + 560 ng cVA | 300 ng Heptanal	14
Figure 3D	cVA + Heptanal	2	8	560	B	100 mM Sucrose + n-Hexane	2
Figure 3D	cVA + Heptanal	2	9	560	A	100 mM Sucrose + 560 ng cVA | 300 ng Heptanal	11
Figure 3D	cVA + Heptanal	2	9	560	B	100 mM Sucrose + n-Hexane	17
Figure 3D	cVA + Heptanal	2	10	560	A	100 mM Sucrose + 560 ng cVA | 300 ng Heptanal	12
Figure 3D	cVA + Heptanal	2	10	560	B	100 mM Sucrose + n-Hexane	8
Figure 3D	cVA + Heptanal	2	11	560	A	100 mM Sucrose + 560 ng cVA | 300 ng Heptanal	10
Figure 3D	cVA + Heptanal	2	11	560	B	100 mM Sucrose + n-Hexane	13
Figure 3D	cVA + Heptanal	2	12	560	A	100 mM Sucrose + 560 ng cVA | 300 ng Heptanal	7
Figure 3D	cVA + Heptanal	2	12	560	B	100 mM Sucrose + n-Hexane	4
Figure 3D	cVA + Heptanal	2	13	560	A	100 mM Sucrose + 560 ng cVA | 300 ng Heptanal	5
Figure 3D	cVA + Heptanal	2	13	560	B	100 mM Sucrose + n-Hexane	2
Figure 3D	cVA + Heptanal	2	14	560	A	100 mM Sucrose + 560 ng cVA | 300 ng Heptanal	8
Figure 3D	cVA + Heptanal	2	14	560	B	100 mM Sucrose + n-Hexane	2
Figure 3D	cVA + Heptanal	2	15	560	A	100 mM Sucrose + 560 ng cVA | 300 ng Heptanal	9
Figure 3D	cVA + Heptanal	2	15	560	B	100 mM Sucrose + n-Hexane	7
Figure 3D	cVA + Heptanal	2	16	560	A	100 mM Sucrose + 560 ng cVA | 300 ng Heptanal	20
Figure 3D	cVA + Heptanal	2	16	560	B	100 mM Sucrose + n-Hexane	6
Figure 3D	cVA + Heptanal	2	17	560	A	100 mM Sucrose + 560 ng cVA | 300 ng Heptanal	7
Figure 3D	cVA + Heptanal	2	17	560	B	100 mM Sucrose + n-Hexane	7
Figure 3D	cVA + Heptanal	2	18	560	A	100 mM Sucrose + 560 ng cVA | 300 ng Heptanal	22
Figure 3D	cVA + Heptanal	2	18	560	B	100 mM Sucrose + n-Hexane	8
Figure 3D	cVA + Heptanal	2	19	560	A	100 mM Sucrose + 560 ng cVA | 300 ng Heptanal	5
Figure 3D	cVA + Heptanal	2	19	560	B	100 mM Sucrose + n-Hexane	2
Figure 3D	cVA + Heptanal	2	20	560	A	100 mM Sucrose + 560 ng cVA | 300 ng Heptanal	4
Figure 3D	cVA + Heptanal	2	20	560	B	100 mM Sucrose + n-Hexane	11
Figure 3D	cVA + Heptanal	3	1	560	A	100 mM Sucrose + 560 ng cVA | 600 ng Heptanal	7
Figure 3D	cVA + Heptanal	3	1	560	B	100 mM Sucrose + n-Hexane	2
Figure 3D	cVA + Heptanal	3	2	560	A	100 mM Sucrose + 560 ng cVA | 600 ng Heptanal	9
Figure 3D	cVA + Heptanal	3	2	560	B	100 mM Sucrose + n-Hexane	4
Figure 3D	cVA + Heptanal	3	3	560	A	100 mM Sucrose + 560 ng cVA | 600 ng Heptanal	12
Figure 3D	cVA + Heptanal	3	3	560	B	100 mM Sucrose + n-Hexane	2
Figure 3D	cVA + Heptanal	3	4	560	A	100 mM Sucrose + 560 ng cVA | 600 ng Heptanal	5
Figure 3D	cVA + Heptanal	3	4	560	B	100 mM Sucrose + n-Hexane	3
Figure 3D	cVA + Heptanal	3	5	560	A	100 mM Sucrose + 560 ng cVA | 600 ng Heptanal	19
Figure 3D	cVA + Heptanal	3	5	560	B	100 mM Sucrose + n-Hexane	2
Figure 3D	cVA + Heptanal	3	6	560	A	100 mM Sucrose + 560 ng cVA | 600 ng Heptanal	12
Figure 3D	cVA + Heptanal	3	6	560	B	100 mM Sucrose + n-Hexane	4
Figure 3D	cVA + Heptanal	3	7	560	A	100 mM Sucrose + 560 ng cVA | 600 ng Heptanal	9
Figure 3D	cVA + Heptanal	3	7	560	B	100 mM Sucrose + n-Hexane	2
Figure 3D	cVA + Heptanal	3	8	560	A	100 mM Sucrose + 560 ng cVA | 600 ng Heptanal	3
Figure 3D	cVA + Heptanal	3	8	560	B	100 mM Sucrose + n-Hexane	9
Figure 3D	cVA + Heptanal	3	9	560	A	100 mM Sucrose + 560 ng cVA | 600 ng Heptanal	5
Figure 3D	cVA + Heptanal	3	9	560	B	100 mM Sucrose + n-Hexane	14
Figure 3D	cVA + Heptanal	3	10	560	A	100 mM Sucrose + 560 ng cVA | 600 ng Heptanal	20
Figure 3D	cVA + Heptanal	3	10	560	B	100 mM Sucrose + n-Hexane	9
Figure 3D	cVA + Heptanal	3	11	560	A	100 mM Sucrose + 560 ng cVA | 600 ng Heptanal	15
Figure 3D	cVA + Heptanal	3	11	560	B	100 mM Sucrose + n-Hexane	6
Figure 3D	cVA + Heptanal	3	12	560	A	100 mM Sucrose + 560 ng cVA | 600 ng Heptanal	6
Figure 3D	cVA + Heptanal	3	12	560	B	100 mM Sucrose + n-Hexane	11
Figure 3D	cVA + Heptanal	3	13	560	A	100 mM Sucrose + 560 ng cVA | 600 ng Heptanal	7
Figure 3D	cVA + Heptanal	3	13	560	B	100 mM Sucrose + n-Hexane	3
Figure 3D	cVA + Heptanal	3	14	560	A	100 mM Sucrose + 560 ng cVA | 600 ng Heptanal	19
Figure 3D	cVA + Heptanal	3	14	560	B	100 mM Sucrose + n-Hexane	4
Figure 3D	cVA + Heptanal	3	15	560	A	100 mM Sucrose + 560 ng cVA | 600 ng Heptanal	7
Figure 3D	cVA + Heptanal	3	15	560	B	100 mM Sucrose + n-Hexane	4
Figure 3D	cVA + Heptanal	3	16	560	A	100 mM Sucrose + 560 ng cVA | 600 ng Heptanal	15
Figure 3D	cVA + Heptanal	3	16	560	B	100 mM Sucrose + n-Hexane	12
Figure 3D	cVA + Heptanal	3	17	560	A	100 mM Sucrose + 560 ng cVA | 600 ng Heptanal	9
Figure 3D	cVA + Heptanal	3	17	560	B	100 mM Sucrose + n-Hexane	8
Figure 3D	cVA + Heptanal	3	18	560	A	100 mM Sucrose + 560 ng cVA | 600 ng Heptanal	7
Figure 3D	cVA + Heptanal	3	18	560	B	100 mM Sucrose + n-Hexane	10
Figure 3D	cVA + Heptanal	3	19	560	A	100 mM Sucrose + 560 ng cVA | 600 ng Heptanal	3
Figure 3D	cVA + Heptanal	3	19	560	B	100 mM Sucrose + n-Hexane	6
Figure 3D	cVA + Heptanal	3	20	560	A	100 mM Sucrose + 560 ng cVA | 600 ng Heptanal	14
Figure 3D	cVA + Heptanal	3	20	560	B	100 mM Sucrose + n-Hexane	3
Figure 3D	cVA + Heptanal	4	1	1680	A	100 mM Sucrose + 1680 ng cVA | 100 ng Heptanal	6
Figure 3D	cVA + Heptanal	4	1	1680	B	100 mM Sucrose + n-Hexane	8
Figure 3D	cVA + Heptanal	4	2	1680	A	100 mM Sucrose + 1680 ng cVA | 100 ng Heptanal	7
Figure 3D	cVA + Heptanal	4	2	1680	B	100 mM Sucrose + n-Hexane	18
Figure 3D	cVA + Heptanal	4	3	1680	A	100 mM Sucrose + 1680 ng cVA | 100 ng Heptanal	16
Figure 3D	cVA + Heptanal	4	3	1680	B	100 mM Sucrose + n-Hexane	11
Figure 3D	cVA + Heptanal	4	4	1680	A	100 mM Sucrose + 1680 ng cVA | 100 ng Heptanal	7
Figure 3D	cVA + Heptanal	4	4	1680	B	100 mM Sucrose + n-Hexane	7
Figure 3D	cVA + Heptanal	4	5	1680	A	100 mM Sucrose + 1680 ng cVA | 100 ng Heptanal	5
Figure 3D	cVA + Heptanal	4	5	1680	B	100 mM Sucrose + n-Hexane	11
Figure 3D	cVA + Heptanal	4	6	1680	A	100 mM Sucrose + 1680 ng cVA | 100 ng Heptanal	3
Figure 3D	cVA + Heptanal	4	6	1680	B	100 mM Sucrose + n-Hexane	13
Figure 3D	cVA + Heptanal	4	7	1680	A	100 mM Sucrose + 1680 ng cVA | 100 ng Heptanal	24
Figure 3D	cVA + Heptanal	4	7	1680	B	100 mM Sucrose + n-Hexane	7
Figure 3D	cVA + Heptanal	4	8	1680	A	100 mM Sucrose + 1680 ng cVA | 100 ng Heptanal	12
Figure 3D	cVA + Heptanal	4	8	1680	B	100 mM Sucrose + n-Hexane	2
Figure 3D	cVA + Heptanal	4	9	1680	A	100 mM Sucrose + 1680 ng cVA | 100 ng Heptanal	9
Figure 3D	cVA + Heptanal	4	9	1680	B	100 mM Sucrose + n-Hexane	6
Figure 3D	cVA + Heptanal	4	10	1680	A	100 mM Sucrose + 1680 ng cVA | 100 ng Heptanal	6
Figure 3D	cVA + Heptanal	4	10	1680	B	100 mM Sucrose + n-Hexane	9
Figure 3D	cVA + Heptanal	4	11	1680	A	100 mM Sucrose + 1680 ng cVA | 100 ng Heptanal	19
Figure 3D	cVA + Heptanal	4	11	1680	B	100 mM Sucrose + n-Hexane	5
Figure 3D	cVA + Heptanal	4	12	1680	A	100 mM Sucrose + 1680 ng cVA | 100 ng Heptanal	8
Figure 3D	cVA + Heptanal	4	12	1680	B	100 mM Sucrose + n-Hexane	2
Figure 3D	cVA + Heptanal	4	13	1680	A	100 mM Sucrose + 1680 ng cVA | 100 ng Heptanal	12
Figure 3D	cVA + Heptanal	4	13	1680	B	100 mM Sucrose + n-Hexane	5
Figure 3D	cVA + Heptanal	4	14	1680	A	100 mM Sucrose + 1680 ng cVA | 100 ng Heptanal	22
Figure 3D	cVA + Heptanal	4	14	1680	B	100 mM Sucrose + n-Hexane	4
Figure 3D	cVA + Heptanal	4	15	1680	A	100 mM Sucrose + 1680 ng cVA | 100 ng Heptanal	17
Figure 3D	cVA + Heptanal	4	15	1680	B	100 mM Sucrose + n-Hexane	10
Figure 3D	cVA + Heptanal	4	16	1680	A	100 mM Sucrose + 1680 ng cVA | 100 ng Heptanal	9
Figure 3D	cVA + Heptanal	4	16	1680	B	100 mM Sucrose + n-Hexane	5
Figure 3D	cVA + Heptanal	4	17	1680	A	100 mM Sucrose + 1680 ng cVA | 100 ng Heptanal	12
Figure 3D	cVA + Heptanal	4	17	1680	B	100 mM Sucrose + n-Hexane	9
Figure 3D	cVA + Heptanal	4	18	1680	A	100 mM Sucrose + 1680 ng cVA | 100 ng Heptanal	20
Figure 3D	cVA + Heptanal	4	18	1680	B	100 mM Sucrose + n-Hexane	14
Figure 3D	cVA + Heptanal	4	19	1680	A	100 mM Sucrose + 1680 ng cVA | 100 ng Heptanal	7
Figure 3D	cVA + Heptanal	4	19	1680	B	100 mM Sucrose + n-Hexane	2
Figure 3D	cVA + Heptanal	4	20	1680	A	100 mM Sucrose + 1680 ng cVA | 100 ng Heptanal	8
Figure 3D	cVA + Heptanal	4	20	1680	B	100 mM Sucrose + n-Hexane	1
Figure 3D	cVA + Heptanal	5	1	1680	A	100 mM Sucrose + 1680 ng cVA | 300 ng Heptanal	9
Figure 3D	cVA + Heptanal	5	1	1680	B	100 mM Sucrose + n-Hexane	8
Figure 3D	cVA + Heptanal	5	2	1680	A	100 mM Sucrose + 1680 ng cVA | 300 ng Heptanal	13
Figure 3D	cVA + Heptanal	5	2	1680	B	100 mM Sucrose + n-Hexane	6
Figure 3D	cVA + Heptanal	5	3	1680	A	100 mM Sucrose + 1680 ng cVA | 300 ng Heptanal	6
Figure 3D	cVA + Heptanal	5	3	1680	B	100 mM Sucrose + n-Hexane	10
Figure 3D	cVA + Heptanal	5	4	1680	A	100 mM Sucrose + 1680 ng cVA | 300 ng Heptanal	16
Figure 3D	cVA + Heptanal	5	4	1680	B	100 mM Sucrose + n-Hexane	10
Figure 3D	cVA + Heptanal	5	5	1680	A	100 mM Sucrose + 1680 ng cVA | 300 ng Heptanal	17
Figure 3D	cVA + Heptanal	5	5	1680	B	100 mM Sucrose + n-Hexane	5
Figure 3D	cVA + Heptanal	5	6	1680	A	100 mM Sucrose + 1680 ng cVA | 300 ng Heptanal	8
Figure 3D	cVA + Heptanal	5	6	1680	B	100 mM Sucrose + n-Hexane	16
Figure 3D	cVA + Heptanal	5	7	1680	A	100 mM Sucrose + 1680 ng cVA | 300 ng Heptanal	8
Figure 3D	cVA + Heptanal	5	7	1680	B	100 mM Sucrose + n-Hexane	10
Figure 3D	cVA + Heptanal	5	8	1680	A	100 mM Sucrose + 1680 ng cVA | 300 ng Heptanal	12
Figure 3D	cVA + Heptanal	5	8	1680	B	100 mM Sucrose + n-Hexane	2
Figure 3D	cVA + Heptanal	5	9	1680	A	100 mM Sucrose + 1680 ng cVA | 300 ng Heptanal	7
Figure 3D	cVA + Heptanal	5	9	1680	B	100 mM Sucrose + n-Hexane	3
Figure 3D	cVA + Heptanal	5	10	1680	A	100 mM Sucrose + 1680 ng cVA | 300 ng Heptanal	7
Figure 3D	cVA + Heptanal	5	10	1680	B	100 mM Sucrose + n-Hexane	2
Figure 3D	cVA + Heptanal	5	11	1680	A	100 mM Sucrose + 1680 ng cVA | 300 ng Heptanal	21
Figure 3D	cVA + Heptanal	5	11	1680	B	100 mM Sucrose + n-Hexane	10
Figure 3D	cVA + Heptanal	5	12	1680	A	100 mM Sucrose + 1680 ng cVA | 300 ng Heptanal	11
Figure 3D	cVA + Heptanal	5	12	1680	B	100 mM Sucrose + n-Hexane	2
Figure 3D	cVA + Heptanal	5	13	1680	A	100 mM Sucrose + 1680 ng cVA | 300 ng Heptanal	6
Figure 3D	cVA + Heptanal	5	13	1680	B	100 mM Sucrose + n-Hexane	1
Figure 3D	cVA + Heptanal	5	14	1680	A	100 mM Sucrose + 1680 ng cVA | 300 ng Heptanal	12
Figure 3D	cVA + Heptanal	5	14	1680	B	100 mM Sucrose + n-Hexane	7
Figure 3D	cVA + Heptanal	5	15	1680	A	100 mM Sucrose + 1680 ng cVA | 300 ng Heptanal	17
Figure 3D	cVA + Heptanal	5	15	1680	B	100 mM Sucrose + n-Hexane	5
Figure 3D	cVA + Heptanal	5	16	1680	A	100 mM Sucrose + 1680 ng cVA | 300 ng Heptanal	17
Figure 3D	cVA + Heptanal	5	16	1680	B	100 mM Sucrose + n-Hexane	14
Figure 3D	cVA + Heptanal	5	17	1680	A	100 mM Sucrose + 1680 ng cVA | 300 ng Heptanal	5
Figure 3D	cVA + Heptanal	5	17	1680	B	100 mM Sucrose + n-Hexane	13
Figure 3D	cVA + Heptanal	5	18	1680	A	100 mM Sucrose + 1680 ng cVA | 300 ng Heptanal	10
Figure 3D	cVA + Heptanal	5	18	1680	B	100 mM Sucrose + n-Hexane	14
Figure 3D	cVA + Heptanal	5	19	1680	A	100 mM Sucrose + 1680 ng cVA | 300 ng Heptanal	15
Figure 3D	cVA + Heptanal	5	19	1680	B	100 mM Sucrose + n-Hexane	9
Figure 3D	cVA + Heptanal	5	20	1680	A	100 mM Sucrose + 1680 ng cVA | 300 ng Heptanal	22
Figure 3D	cVA + Heptanal	5	20	1680	B	100 mM Sucrose + n-Hexane	11
Figure 3D	cVA + Heptanal	6	1	1680	A	100 mM Sucrose + 1680 ng cVA | 600 ng Heptanal	7
Figure 3D	cVA + Heptanal	6	1	1680	B	100 mM Sucrose + n-Hexane	5
Figure 3D	cVA + Heptanal	6	2	1680	A	100 mM Sucrose + 1680 ng cVA | 600 ng Heptanal	18
Figure 3D	cVA + Heptanal	6	2	1680	B	100 mM Sucrose + n-Hexane	5
Figure 3D	cVA + Heptanal	6	3	1680	A	100 mM Sucrose + 1680 ng cVA | 600 ng Heptanal	7
Figure 3D	cVA + Heptanal	6	3	1680	B	100 mM Sucrose + n-Hexane	19
Figure 3D	cVA + Heptanal	6	4	1680	A	100 mM Sucrose + 1680 ng cVA | 600 ng Heptanal	7
Figure 3D	cVA + Heptanal	6	4	1680	B	100 mM Sucrose + n-Hexane	12
Figure 3D	cVA + Heptanal	6	5	1680	A	100 mM Sucrose + 1680 ng cVA | 600 ng Heptanal	15
Figure 3D	cVA + Heptanal	6	5	1680	B	100 mM Sucrose + n-Hexane	11
Figure 3D	cVA + Heptanal	6	6	1680	A	100 mM Sucrose + 1680 ng cVA | 600 ng Heptanal	17
Figure 3D	cVA + Heptanal	6	6	1680	B	100 mM Sucrose + n-Hexane	5
Figure 3D	cVA + Heptanal	6	7	1680	A	100 mM Sucrose + 1680 ng cVA | 600 ng Heptanal	19
Figure 3D	cVA + Heptanal	6	7	1680	B	100 mM Sucrose + n-Hexane	2
Figure 3D	cVA + Heptanal	6	8	1680	A	100 mM Sucrose + 1680 ng cVA | 600 ng Heptanal	5
Figure 3D	cVA + Heptanal	6	8	1680	B	100 mM Sucrose + n-Hexane	7
Figure 3D	cVA + Heptanal	6	9	1680	A	100 mM Sucrose + 1680 ng cVA | 600 ng Heptanal	19
Figure 3D	cVA + Heptanal	6	9	1680	B	100 mM Sucrose + n-Hexane	6
Figure 3D	cVA + Heptanal	6	10	1680	A	100 mM Sucrose + 1680 ng cVA | 600 ng Heptanal	11
Figure 3D	cVA + Heptanal	6	10	1680	B	100 mM Sucrose + n-Hexane	2
Figure 3D	cVA + Heptanal	6	11	1680	A	100 mM Sucrose + 1680 ng cVA | 600 ng Heptanal	9
Figure 3D	cVA + Heptanal	6	11	1680	B	100 mM Sucrose + n-Hexane	4
Figure 3D	cVA + Heptanal	6	12	1680	A	100 mM Sucrose + 1680 ng cVA | 600 ng Heptanal	15
Figure 3D	cVA + Heptanal	6	12	1680	B	100 mM Sucrose + n-Hexane	19
Figure 3D	cVA + Heptanal	6	13	1680	A	100 mM Sucrose + 1680 ng cVA | 600 ng Heptanal	14
Figure 3D	cVA + Heptanal	6	13	1680	B	100 mM Sucrose + n-Hexane	22
Figure 3D	cVA + Heptanal	6	14	1680	A	100 mM Sucrose + 1680 ng cVA | 600 ng Heptanal	5
Figure 3D	cVA + Heptanal	6	14	1680	B	100 mM Sucrose + n-Hexane	4
Figure 3D	cVA + Heptanal	6	15	1680	A	100 mM Sucrose + 1680 ng cVA | 600 ng Heptanal	10
Figure 3D	cVA + Heptanal	6	15	1680	B	100 mM Sucrose + n-Hexane	13
Figure 3D	cVA + Heptanal	6	16	1680	A	100 mM Sucrose + 1680 ng cVA | 600 ng Heptanal	14
Figure 3D	cVA + Heptanal	6	16	1680	B	100 mM Sucrose + n-Hexane	5
Figure 3D	cVA + Heptanal	6	17	1680	A	100 mM Sucrose + 1680 ng cVA | 600 ng Heptanal	7
Figure 3D	cVA + Heptanal	6	17	1680	B	100 mM Sucrose + n-Hexane	6
Figure 3D	cVA + Heptanal	6	18	1680	A	100 mM Sucrose + 1680 ng cVA | 600 ng Heptanal	18
Figure 3D	cVA + Heptanal	6	18	1680	B	100 mM Sucrose + n-Hexane	9
Figure 3D	cVA + Heptanal	6	19	1680	A	100 mM Sucrose + 1680 ng cVA | 600 ng Heptanal	13
Figure 3D	cVA + Heptanal	6	19	1680	B	100 mM Sucrose + n-Hexane	4
Figure 3D	cVA + Heptanal	6	20	1680	A	100 mM Sucrose + 1680 ng cVA | 600 ng Heptanal	9
Figure 3D	cVA + Heptanal	6	20	1680	B	100 mM Sucrose + n-Hexane	5
Figure 3D	cVA + Heptanal	7	1	3360	A	100 mM Sucrose + 3360 ng cVA | 100 ng Heptanal	6
Figure 3D	cVA + Heptanal	7	1	3360	B	100 mM Sucrose + n-Hexane	6
Figure 3D	cVA + Heptanal	7	2	3360	A	100 mM Sucrose + 3360 ng cVA | 100 ng Heptanal	12
Figure 3D	cVA + Heptanal	7	2	3360	B	100 mM Sucrose + n-Hexane	2
Figure 3D	cVA + Heptanal	7	3	3360	A	100 mM Sucrose + 3360 ng cVA | 100 ng Heptanal	4
Figure 3D	cVA + Heptanal	7	3	3360	B	100 mM Sucrose + n-Hexane	17
Figure 3D	cVA + Heptanal	7	4	3360	A	100 mM Sucrose + 3360 ng cVA | 100 ng Heptanal	15
Figure 3D	cVA + Heptanal	7	4	3360	B	100 mM Sucrose + n-Hexane	6
Figure 3D	cVA + Heptanal	7	5	3360	A	100 mM Sucrose + 3360 ng cVA | 100 ng Heptanal	14
Figure 3D	cVA + Heptanal	7	5	3360	B	100 mM Sucrose + n-Hexane	4
Figure 3D	cVA + Heptanal	7	6	3360	A	100 mM Sucrose + 3360 ng cVA | 100 ng Heptanal	1
Figure 3D	cVA + Heptanal	7	6	3360	B	100 mM Sucrose + n-Hexane	11
Figure 3D	cVA + Heptanal	7	7	3360	A	100 mM Sucrose + 3360 ng cVA | 100 ng Heptanal	5
Figure 3D	cVA + Heptanal	7	7	3360	B	100 mM Sucrose + n-Hexane	20
Figure 3D	cVA + Heptanal	7	8	3360	A	100 mM Sucrose + 3360 ng cVA | 100 ng Heptanal	9
Figure 3D	cVA + Heptanal	7	8	3360	B	100 mM Sucrose + n-Hexane	12
Figure 3D	cVA + Heptanal	7	9	3360	A	100 mM Sucrose + 3360 ng cVA | 100 ng Heptanal	16
Figure 3D	cVA + Heptanal	7	9	3360	B	100 mM Sucrose + n-Hexane	13
Figure 3D	cVA + Heptanal	7	10	3360	A	100 mM Sucrose + 3360 ng cVA | 100 ng Heptanal	5
Figure 3D	cVA + Heptanal	7	10	3360	B	100 mM Sucrose + n-Hexane	12
Figure 3D	cVA + Heptanal	7	11	3360	A	100 mM Sucrose + 3360 ng cVA | 100 ng Heptanal	3
Figure 3D	cVA + Heptanal	7	11	3360	B	100 mM Sucrose + n-Hexane	17
Figure 3D	cVA + Heptanal	7	12	3360	A	100 mM Sucrose + 3360 ng cVA | 100 ng Heptanal	11
Figure 3D	cVA + Heptanal	7	12	3360	B	100 mM Sucrose + n-Hexane	11
Figure 3D	cVA + Heptanal	7	13	3360	A	100 mM Sucrose + 3360 ng cVA | 100 ng Heptanal	5
Figure 3D	cVA + Heptanal	7	13	3360	B	100 mM Sucrose + n-Hexane	2
Figure 3D	cVA + Heptanal	7	14	3360	A	100 mM Sucrose + 3360 ng cVA | 100 ng Heptanal	3
Figure 3D	cVA + Heptanal	7	14	3360	B	100 mM Sucrose + n-Hexane	20
Figure 3D	cVA + Heptanal	7	15	3360	A	100 mM Sucrose + 3360 ng cVA | 100 ng Heptanal	8
Figure 3D	cVA + Heptanal	7	15	3360	B	100 mM Sucrose + n-Hexane	12
Figure 3D	cVA + Heptanal	7	16	3360	A	100 mM Sucrose + 3360 ng cVA | 100 ng Heptanal	4
Figure 3D	cVA + Heptanal	7	16	3360	B	100 mM Sucrose + n-Hexane	22
Figure 3D	cVA + Heptanal	7	17	3360	A	100 mM Sucrose + 3360 ng cVA | 100 ng Heptanal	6
Figure 3D	cVA + Heptanal	7	17	3360	B	100 mM Sucrose + n-Hexane	2
Figure 3D	cVA + Heptanal	7	18	3360	A	100 mM Sucrose + 3360 ng cVA | 100 ng Heptanal	9
Figure 3D	cVA + Heptanal	7	18	3360	B	100 mM Sucrose + n-Hexane	2
Figure 3D	cVA + Heptanal	7	19	3360	A	100 mM Sucrose + 3360 ng cVA | 100 ng Heptanal	14
Figure 3D	cVA + Heptanal	7	19	3360	B	100 mM Sucrose + n-Hexane	15
Figure 3D	cVA + Heptanal	7	20	3360	A	100 mM Sucrose + 3360 ng cVA | 100 ng Heptanal	10
Figure 3D	cVA + Heptanal	7	20	3360	B	100 mM Sucrose + n-Hexane	11
Figure 3D	cVA + Heptanal	8	1	3360	A	100 mM Sucrose + 3360 ng cVA | 300 ng Heptanal	3
Figure 3D	cVA + Heptanal	8	1	3360	B	100 mM Sucrose + n-Hexane	8
Figure 3D	cVA + Heptanal	8	2	3360	A	100 mM Sucrose + 3360 ng cVA | 300 ng Heptanal	9
Figure 3D	cVA + Heptanal	8	2	3360	B	100 mM Sucrose + n-Hexane	10
Figure 3D	cVA + Heptanal	8	3	3360	A	100 mM Sucrose + 3360 ng cVA | 300 ng Heptanal	14
Figure 3D	cVA + Heptanal	8	3	3360	B	100 mM Sucrose + n-Hexane	3
Figure 3D	cVA + Heptanal	8	4	3360	A	100 mM Sucrose + 3360 ng cVA | 300 ng Heptanal	6
Figure 3D	cVA + Heptanal	8	4	3360	B	100 mM Sucrose + n-Hexane	4
Figure 3D	cVA + Heptanal	8	5	3360	A	100 mM Sucrose + 3360 ng cVA | 300 ng Heptanal	12
Figure 3D	cVA + Heptanal	8	5	3360	B	100 mM Sucrose + n-Hexane	15
Figure 3D	cVA + Heptanal	8	6	3360	A	100 mM Sucrose + 3360 ng cVA | 300 ng Heptanal	10
Figure 3D	cVA + Heptanal	8	6	3360	B	100 mM Sucrose + n-Hexane	5
Figure 3D	cVA + Heptanal	8	7	3360	A	100 mM Sucrose + 3360 ng cVA | 300 ng Heptanal	18
Figure 3D	cVA + Heptanal	8	7	3360	B	100 mM Sucrose + n-Hexane	4
Figure 3D	cVA + Heptanal	8	8	3360	A	100 mM Sucrose + 3360 ng cVA | 300 ng Heptanal	7
Figure 3D	cVA + Heptanal	8	8	3360	B	100 mM Sucrose + n-Hexane	13
Figure 3D	cVA + Heptanal	8	9	3360	A	100 mM Sucrose + 3360 ng cVA | 300 ng Heptanal	4
Figure 3D	cVA + Heptanal	8	9	3360	B	100 mM Sucrose + n-Hexane	9
Figure 3D	cVA + Heptanal	8	10	3360	A	100 mM Sucrose + 3360 ng cVA | 300 ng Heptanal	6
Figure 3D	cVA + Heptanal	8	10	3360	B	100 mM Sucrose + n-Hexane	2
Figure 3D	cVA + Heptanal	8	11	3360	A	100 mM Sucrose + 3360 ng cVA | 300 ng Heptanal	4
Figure 3D	cVA + Heptanal	8	11	3360	B	100 mM Sucrose + n-Hexane	4
Figure 3D	cVA + Heptanal	8	12	3360	A	100 mM Sucrose + 3360 ng cVA | 300 ng Heptanal	8
Figure 3D	cVA + Heptanal	8	12	3360	B	100 mM Sucrose + n-Hexane	1
Figure 3D	cVA + Heptanal	8	13	3360	A	100 mM Sucrose + 3360 ng cVA | 300 ng Heptanal	10
Figure 3D	cVA + Heptanal	8	13	3360	B	100 mM Sucrose + n-Hexane	15
Figure 3D	cVA + Heptanal	8	14	3360	A	100 mM Sucrose + 3360 ng cVA | 300 ng Heptanal	6
Figure 3D	cVA + Heptanal	8	14	3360	B	100 mM Sucrose + n-Hexane	6
Figure 3D	cVA + Heptanal	8	15	3360	A	100 mM Sucrose + 3360 ng cVA | 300 ng Heptanal	7
Figure 3D	cVA + Heptanal	8	15	3360	B	100 mM Sucrose + n-Hexane	18
Figure 3D	cVA + Heptanal	8	16	3360	A	100 mM Sucrose + 3360 ng cVA | 300 ng Heptanal	3
Figure 3D	cVA + Heptanal	8	16	3360	B	100 mM Sucrose + n-Hexane	16
Figure 3D	cVA + Heptanal	8	17	3360	A	100 mM Sucrose + 3360 ng cVA | 300 ng Heptanal	19
Figure 3D	cVA + Heptanal	8	17	3360	B	100 mM Sucrose + n-Hexane	5
Figure 3D	cVA + Heptanal	8	18	3360	A	100 mM Sucrose + 3360 ng cVA | 300 ng Heptanal	8
Figure 3D	cVA + Heptanal	8	18	3360	B	100 mM Sucrose + n-Hexane	7
Figure 3D	cVA + Heptanal	8	19	3360	A	100 mM Sucrose + 3360 ng cVA | 300 ng Heptanal	4
Figure 3D	cVA + Heptanal	8	19	3360	B	100 mM Sucrose + n-Hexane	13
Figure 3D	cVA + Heptanal	8	20	3360	A	100 mM Sucrose + 3360 ng cVA | 300 ng Heptanal	16
Figure 3D	cVA + Heptanal	8	20	3360	B	100 mM Sucrose + n-Hexane	15
Figure 3D	cVA + Heptanal	9	1	3360	A	100 mM Sucrose + 3360 ng cVA | 600 ng Heptanal	1
Figure 3D	cVA + Heptanal	9	1	3360	B	100 mM Sucrose + n-Hexane	15
Figure 3D	cVA + Heptanal	9	2	3360	A	100 mM Sucrose + 3360 ng cVA | 600 ng Heptanal	4
Figure 3D	cVA + Heptanal	9	2	3360	B	100 mM Sucrose + n-Hexane	4
Figure 3D	cVA + Heptanal	9	3	3360	A	100 mM Sucrose + 3360 ng cVA | 600 ng Heptanal	9
Figure 3D	cVA + Heptanal	9	3	3360	B	100 mM Sucrose + n-Hexane	2
Figure 3D	cVA + Heptanal	9	4	3360	A	100 mM Sucrose + 3360 ng cVA | 600 ng Heptanal	7
Figure 3D	cVA + Heptanal	9	4	3360	B	100 mM Sucrose + n-Hexane	12
Figure 3D	cVA + Heptanal	9	5	3360	A	100 mM Sucrose + 3360 ng cVA | 600 ng Heptanal	13
Figure 3D	cVA + Heptanal	9	5	3360	B	100 mM Sucrose + n-Hexane	18
Figure 3D	cVA + Heptanal	9	6	3360	A	100 mM Sucrose + 3360 ng cVA | 600 ng Heptanal	20
Figure 3D	cVA + Heptanal	9	6	3360	B	100 mM Sucrose + n-Hexane	6
Figure 3D	cVA + Heptanal	9	7	3360	A	100 mM Sucrose + 3360 ng cVA | 600 ng Heptanal	16
Figure 3D	cVA + Heptanal	9	7	3360	B	100 mM Sucrose + n-Hexane	11
Figure 3D	cVA + Heptanal	9	8	3360	A	100 mM Sucrose + 3360 ng cVA | 600 ng Heptanal	3
Figure 3D	cVA + Heptanal	9	8	3360	B	100 mM Sucrose + n-Hexane	10
Figure 3D	cVA + Heptanal	9	9	3360	A	100 mM Sucrose + 3360 ng cVA | 600 ng Heptanal	2
Figure 3D	cVA + Heptanal	9	9	3360	B	100 mM Sucrose + n-Hexane	14
Figure 3D	cVA + Heptanal	9	10	3360	A	100 mM Sucrose + 3360 ng cVA | 600 ng Heptanal	8
Figure 3D	cVA + Heptanal	9	10	3360	B	100 mM Sucrose + n-Hexane	12
Figure 3D	cVA + Heptanal	9	11	3360	A	100 mM Sucrose + 3360 ng cVA | 600 ng Heptanal	12
Figure 3D	cVA + Heptanal	9	11	3360	B	100 mM Sucrose + n-Hexane	6
Figure 3D	cVA + Heptanal	9	12	3360	A	100 mM Sucrose + 3360 ng cVA | 600 ng Heptanal	14
Figure 3D	cVA + Heptanal	9	12	3360	B	100 mM Sucrose + n-Hexane	12
Figure 3D	cVA + Heptanal	9	13	3360	A	100 mM Sucrose + 3360 ng cVA | 600 ng Heptanal	8
Figure 3D	cVA + Heptanal	9	13	3360	B	100 mM Sucrose + n-Hexane	11
Figure 3D	cVA + Heptanal	9	14	3360	A	100 mM Sucrose + 3360 ng cVA | 600 ng Heptanal	7
Figure 3D	cVA + Heptanal	9	14	3360	B	100 mM Sucrose + n-Hexane	8
Figure 3D	cVA + Heptanal	9	15	3360	A	100 mM Sucrose + 3360 ng cVA | 600 ng Heptanal	12
Figure 3D	cVA + Heptanal	9	15	3360	B	100 mM Sucrose + n-Hexane	2
Figure 3D	cVA + Heptanal	9	16	3360	A	100 mM Sucrose + 3360 ng cVA | 600 ng Heptanal	14
Figure 3D	cVA + Heptanal	9	16	3360	B	100 mM Sucrose + n-Hexane	12
Figure 3D	cVA + Heptanal	9	17	3360	A	100 mM Sucrose + 3360 ng cVA | 600 ng Heptanal	8
Figure 3D	cVA + Heptanal	9	17	3360	B	100 mM Sucrose + n-Hexane	23
Figure 3D	cVA + Heptanal	9	18	3360	A	100 mM Sucrose + 3360 ng cVA | 600 ng Heptanal	5
Figure 3D	cVA + Heptanal	9	18	3360	B	100 mM Sucrose + n-Hexane	5
Figure 3D	cVA + Heptanal	9	19	3360	A	100 mM Sucrose + 3360 ng cVA | 600 ng Heptanal	9
Figure 3D	cVA + Heptanal	9	19	3360	B	100 mM Sucrose + n-Hexane	7
Figure 3D	cVA + Heptanal	9	20	3360	A	100 mM Sucrose + 3360 ng cVA | 600 ng Heptanal	12
Figure 3D	cVA + Heptanal	9	20	3360	B	100 mM Sucrose + n-Hexane	8
