# Supplementary material for: Aggregation pheromones have a non-linear effect on oviposition behavior in Drosophila melanogaster
Source: Nat Commun. 2023 Mar 20;14:1544. doi: 10.1038/s41467-023-37046-2 (PMC10027874; doi:10.1038/s41467-023-37046-2)
Supplement: Supplementary file 4 — Source Data [file 41467_2023_37046_MOESM4_ESM.zip › Verschut_etal_Source_Data/Verschut_etal_Figure_2_Behavioral_data.csv]

Figure	Odor	Treatment	Replicate	Option	Resource	Eggs
Figure 2C	Oe[-] Virgin female	1	1	A	100 mM Sucrose + Oe[-] Virgin female	12
Figure 2C	Oe[-] Virgin female	1	1	B	100 mM Sucrose + n-Hexane	12
Figure 2C	Oe[-] Virgin female	1	2	A	100 mM Sucrose + Oe[-] Virgin female	10
Figure 2C	Oe[-] Virgin female	1	2	B	100 mM Sucrose + n-Hexane	6
Figure 2C	Oe[-] Virgin female	1	3	A	100 mM Sucrose + Oe[-] Virgin female	9
Figure 2C	Oe[-] Virgin female	1	3	B	100 mM Sucrose + n-Hexane	17
Figure 2C	Oe[-] Virgin female	1	4	A	100 mM Sucrose + Oe[-] Virgin female	16
Figure 2C	Oe[-] Virgin female	1	4	B	100 mM Sucrose + n-Hexane	11
Figure 2C	Oe[-] Virgin female	1	5	A	100 mM Sucrose + Oe[-] Virgin female	4
Figure 2C	Oe[-] Virgin female	1	5	B	100 mM Sucrose + n-Hexane	15
Figure 2C	Oe[-] Virgin female	1	6	A	100 mM Sucrose + Oe[-] Virgin female	6
Figure 2C	Oe[-] Virgin female	1	6	B	100 mM Sucrose + n-Hexane	19
Figure 2C	Oe[-] Virgin female	1	7	A	100 mM Sucrose + Oe[-] Virgin female	14
Figure 2C	Oe[-] Virgin female	1	7	B	100 mM Sucrose + n-Hexane	10
Figure 2C	Oe[-] Virgin female	1	8	A	100 mM Sucrose + Oe[-] Virgin female	9
Figure 2C	Oe[-] Virgin female	1	8	B	100 mM Sucrose + n-Hexane	14
Figure 2C	Oe[-] Virgin female	1	9	A	100 mM Sucrose + Oe[-] Virgin female	17
Figure 2C	Oe[-] Virgin female	1	9	B	100 mM Sucrose + n-Hexane	8
Figure 2C	Oe[-] Virgin female	1	10	A	100 mM Sucrose + Oe[-] Virgin female	9
Figure 2C	Oe[-] Virgin female	1	10	B	100 mM Sucrose + n-Hexane	19
Figure 2C	Oe[-] Virgin female	1	11	A	100 mM Sucrose + Oe[-] Virgin female	8
Figure 2C	Oe[-] Virgin female	1	11	B	100 mM Sucrose + n-Hexane	13
Figure 2C	Oe[-] Virgin female	1	12	A	100 mM Sucrose + Oe[-] Virgin female	5
Figure 2C	Oe[-] Virgin female	1	12	B	100 mM Sucrose + n-Hexane	15
Figure 2C	Oe[-] Virgin female	1	13	A	100 mM Sucrose + Oe[-] Virgin female	7
Figure 2C	Oe[-] Virgin female	1	13	B	100 mM Sucrose + n-Hexane	15
Figure 2C	Oe[-] Virgin female	1	14	A	100 mM Sucrose + Oe[-] Virgin female	8
Figure 2C	Oe[-] Virgin female	1	14	B	100 mM Sucrose + n-Hexane	13
Figure 2C	Oe[-] Virgin female	1	15	A	100 mM Sucrose + Oe[-] Virgin female	9
Figure 2C	Oe[-] Virgin female	1	15	B	100 mM Sucrose + n-Hexane	11
Figure 2C	Oe[-] Virgin female	1	16	A	100 mM Sucrose + Oe[-] Virgin female	10
Figure 2C	Oe[-] Virgin female	1	16	B	100 mM Sucrose + n-Hexane	10
Figure 2C	Oe[-] Virgin female	1	17	A	100 mM Sucrose + Oe[-] Virgin female	16
Figure 2C	Oe[-] Virgin female	1	17	B	100 mM Sucrose + n-Hexane	14
Figure 2C	Oe[-] Virgin female	1	18	A	100 mM Sucrose + Oe[-] Virgin female	3
Figure 2C	Oe[-] Virgin female	1	18	B	100 mM Sucrose + n-Hexane	17
Figure 2C	Oe[-] Virgin female	1	19	A	100 mM Sucrose + Oe[-] Virgin female	9
Figure 2C	Oe[-] Virgin female	1	19	B	100 mM Sucrose + n-Hexane	3
Figure 2C	Oe[-] Virgin female	1	20	A	100 mM Sucrose + Oe[-] Virgin female	12
Figure 2C	Oe[-] Virgin female	1	20	B	100 mM Sucrose + n-Hexane	14
Figure 2C	Oe[-] Male	2	1	A	100 mM Sucrose + Oe[-] Male	7
Figure 2C	Oe[-] Male	2	1	B	100 mM Sucrose + n-Hexane	17
Figure 2C	Oe[-] Male	2	2	A	100 mM Sucrose + Oe[-] Male	15
Figure 2C	Oe[-] Male	2	2	B	100 mM Sucrose + n-Hexane	6
Figure 2C	Oe[-] Male	2	3	A	100 mM Sucrose + Oe[-] Male	4
Figure 2C	Oe[-] Male	2	3	B	100 mM Sucrose + n-Hexane	12
Figure 2C	Oe[-] Male	2	4	A	100 mM Sucrose + Oe[-] Male	8
Figure 2C	Oe[-] Male	2	4	B	100 mM Sucrose + n-Hexane	13
Figure 2C	Oe[-] Male	2	5	A	100 mM Sucrose + Oe[-] Male	5
Figure 2C	Oe[-] Male	2	5	B	100 mM Sucrose + n-Hexane	8
Figure 2C	Oe[-] Male	2	6	A	100 mM Sucrose + Oe[-] Male	16
Figure 2C	Oe[-] Male	2	6	B	100 mM Sucrose + n-Hexane	10
Figure 2C	Oe[-] Male	2	7	A	100 mM Sucrose + Oe[-] Male	14
Figure 2C	Oe[-] Male	2	7	B	100 mM Sucrose + n-Hexane	2
Figure 2C	Oe[-] Male	2	8	A	100 mM Sucrose + Oe[-] Male	1
Figure 2C	Oe[-] Male	2	8	B	100 mM Sucrose + n-Hexane	10
Figure 2C	Oe[-] Male	2	9	A	100 mM Sucrose + Oe[-] Male	13
Figure 2C	Oe[-] Male	2	9	B	100 mM Sucrose + n-Hexane	11
Figure 2C	Oe[-] Male	2	10	A	100 mM Sucrose + Oe[-] Male	14
Figure 2C	Oe[-] Male	2	10	B	100 mM Sucrose + n-Hexane	4
Figure 2C	Oe[-] Male	2	11	A	100 mM Sucrose + Oe[-] Male	7
Figure 2C	Oe[-] Male	2	11	B	100 mM Sucrose + n-Hexane	16
Figure 2C	Oe[-] Male	2	12	A	100 mM Sucrose + Oe[-] Male	23
Figure 2C	Oe[-] Male	2	12	B	100 mM Sucrose + n-Hexane	5
Figure 2C	Oe[-] Male	2	13	A	100 mM Sucrose + Oe[-] Male	11
Figure 2C	Oe[-] Male	2	13	B	100 mM Sucrose + n-Hexane	11
Figure 2C	Oe[-] Male	2	14	A	100 mM Sucrose + Oe[-] Male	12
Figure 2C	Oe[-] Male	2	14	B	100 mM Sucrose + n-Hexane	18
Figure 2C	Oe[-] Male	2	15	A	100 mM Sucrose + Oe[-] Male	10
Figure 2C	Oe[-] Male	2	15	B	100 mM Sucrose + n-Hexane	8
Figure 2C	Oe[-] Male	2	16	A	100 mM Sucrose + Oe[-] Male	6
Figure 2C	Oe[-] Male	2	16	B	100 mM Sucrose + n-Hexane	12
Figure 2C	Oe[-] Male	2	17	A	100 mM Sucrose + Oe[-] Male	7
Figure 2C	Oe[-] Male	2	17	B	100 mM Sucrose + n-Hexane	19
Figure 2C	Oe[-] Male	2	18	A	100 mM Sucrose + Oe[-] Male	11
Figure 2C	Oe[-] Male	2	18	B	100 mM Sucrose + n-Hexane	14
Figure 2C	Oe[-] Male	2	19	A	100 mM Sucrose + Oe[-] Male	13
Figure 2C	Oe[-] Male	2	19	B	100 mM Sucrose + n-Hexane	3
Figure 2C	Oe[-] Male	2	20	A	100 mM Sucrose + Oe[-] Male	4
Figure 2C	Oe[-] Male	2	20	B	100 mM Sucrose + n-Hexane	16
Figure 2C	Oe[-] Female x Oe[-] Male	3	1	A	100 mM Sucrose + Oe[-] x Oe[-]	4
Figure 2C	Oe[-] Female x Oe[-] Male	3	1	B	100 mM Sucrose + n-Hexane	7
Figure 2C	Oe[-] Female x Oe[-] Male	3	2	A	100 mM Sucrose + Oe[-] x Oe[-]	4
Figure 2C	Oe[-] Female x Oe[-] Male	3	2	B	100 mM Sucrose + n-Hexane	16
Figure 2C	Oe[-] Female x Oe[-] Male	3	3	A	100 mM Sucrose + Oe[-] x Oe[-]	1
Figure 2C	Oe[-] Female x Oe[-] Male	3	3	B	100 mM Sucrose + n-Hexane	12
Figure 2C	Oe[-] Female x Oe[-] Male	3	4	A	100 mM Sucrose + Oe[-] x Oe[-]	15
Figure 2C	Oe[-] Female x Oe[-] Male	3	4	B	100 mM Sucrose + n-Hexane	10
Figure 2C	Oe[-] Female x Oe[-] Male	3	5	A	100 mM Sucrose + Oe[-] x Oe[-]	5
Figure 2C	Oe[-] Female x Oe[-] Male	3	5	B	100 mM Sucrose + n-Hexane	9
Figure 2C	Oe[-] Female x Oe[-] Male	3	6	A	100 mM Sucrose + Oe[-] x Oe[-]	23
Figure 2C	Oe[-] Female x Oe[-] Male	3	6	B	100 mM Sucrose + n-Hexane	2
Figure 2C	Oe[-] Female x Oe[-] Male	3	7	A	100 mM Sucrose + Oe[-] x Oe[-]	8
Figure 2C	Oe[-] Female x Oe[-] Male	3	7	B	100 mM Sucrose + n-Hexane	9
Figure 2C	Oe[-] Female x Oe[-] Male	3	8	A	100 mM Sucrose + Oe[-] x Oe[-]	10
Figure 2C	Oe[-] Female x Oe[-] Male	3	8	B	100 mM Sucrose + n-Hexane	2
Figure 2C	Oe[-] Female x Oe[-] Male	3	9	A	100 mM Sucrose + Oe[-] x Oe[-]	11
Figure 2C	Oe[-] Female x Oe[-] Male	3	9	B	100 mM Sucrose + n-Hexane	11
Figure 2C	Oe[-] Female x Oe[-] Male	3	10	A	100 mM Sucrose + Oe[-] x Oe[-]	8
Figure 2C	Oe[-] Female x Oe[-] Male	3	10	B	100 mM Sucrose + n-Hexane	24
Figure 2C	Oe[-] Female x Oe[-] Male	3	11	A	100 mM Sucrose + Oe[-] x Oe[-]	11
Figure 2C	Oe[-] Female x Oe[-] Male	3	11	B	100 mM Sucrose + n-Hexane	17
Figure 2C	Oe[-] Female x Oe[-] Male	3	12	A	100 mM Sucrose + Oe[-] x Oe[-]	6
Figure 2C	Oe[-] Female x Oe[-] Male	3	12	B	100 mM Sucrose + n-Hexane	17
Figure 2C	Oe[-] Female x Oe[-] Male	3	13	A	100 mM Sucrose + Oe[-] x Oe[-]	10
Figure 2C	Oe[-] Female x Oe[-] Male	3	13	B	100 mM Sucrose + n-Hexane	13
Figure 2C	Oe[-] Female x Oe[-] Male	3	14	A	100 mM Sucrose + Oe[-] x Oe[-]	10
Figure 2C	Oe[-] Female x Oe[-] Male	3	14	B	100 mM Sucrose + n-Hexane	8
Figure 2C	Oe[-] Female x Oe[-] Male	3	15	A	100 mM Sucrose + Oe[-] x Oe[-]	7
Figure 2C	Oe[-] Female x Oe[-] Male	3	15	B	100 mM Sucrose + n-Hexane	1
Figure 2C	Oe[-] Female x Oe[-] Male	3	16	A	100 mM Sucrose + Oe[-] x Oe[-]	21
Figure 2C	Oe[-] Female x Oe[-] Male	3	16	B	100 mM Sucrose + n-Hexane	2
Figure 2C	Oe[-] Female x Oe[-] Male	3	17	A	100 mM Sucrose + Oe[-] x Oe[-]	10
Figure 2C	Oe[-] Female x Oe[-] Male	3	17	B	100 mM Sucrose + n-Hexane	3
Figure 2C	Oe[-] Female x Oe[-] Male	3	18	A	100 mM Sucrose + Oe[-] x Oe[-]	8
Figure 2C	Oe[-] Female x Oe[-] Male	3	18	B	100 mM Sucrose + n-Hexane	14
Figure 2C	Oe[-] Female x Oe[-] Male	3	19	A	100 mM Sucrose + Oe[-] x Oe[-]	7
Figure 2C	Oe[-] Female x Oe[-] Male	3	19	B	100 mM Sucrose + n-Hexane	9
Figure 2C	Oe[-] Female x Oe[-] Male	3	20	A	100 mM Sucrose + Oe[-] x Oe[-]	25
Figure 2C	Oe[-] Female x Oe[-] Male	3	20	B	100 mM Sucrose + n-Hexane	2
Figure 2C	Oe[-] Female x w[1118] Male	4	1	A	100 mM Sucrose + Oe[-] x w[1118]	24
Figure 2C	Oe[-] Female x w[1118] Male	4	1	B	100 mM Sucrose + n-Hexane	9
Figure 2C	Oe[-] Female x w[1118] Male	4	2	A	100 mM Sucrose + Oe[-] x w[1118]	16
Figure 2C	Oe[-] Female x w[1118] Male	4	2	B	100 mM Sucrose + n-Hexane	11
Figure 2C	Oe[-] Female x w[1118] Male	4	3	A	100 mM Sucrose + Oe[-] x w[1118]	9
Figure 2C	Oe[-] Female x w[1118] Male	4	3	B	100 mM Sucrose + n-Hexane	2
Figure 2C	Oe[-] Female x w[1118] Male	4	4	A	100 mM Sucrose + Oe[-] x w[1118]	12
Figure 2C	Oe[-] Female x w[1118] Male	4	4	B	100 mM Sucrose + n-Hexane	3
Figure 2C	Oe[-] Female x w[1118] Male	4	5	A	100 mM Sucrose + Oe[-] x w[1118]	8
Figure 2C	Oe[-] Female x w[1118] Male	4	5	B	100 mM Sucrose + n-Hexane	10
Figure 2C	Oe[-] Female x w[1118] Male	4	6	A	100 mM Sucrose + Oe[-] x w[1118]	17
Figure 2C	Oe[-] Female x w[1118] Male	4	6	B	100 mM Sucrose + n-Hexane	9
Figure 2C	Oe[-] Female x w[1118] Male	4	7	A	100 mM Sucrose + Oe[-] x w[1118]	12
Figure 2C	Oe[-] Female x w[1118] Male	4	7	B	100 mM Sucrose + n-Hexane	18
Figure 2C	Oe[-] Female x w[1118] Male	4	8	A	100 mM Sucrose + Oe[-] x w[1118]	12
Figure 2C	Oe[-] Female x w[1118] Male	4	8	B	100 mM Sucrose + n-Hexane	7
Figure 2C	Oe[-] Female x w[1118] Male	4	9	A	100 mM Sucrose + Oe[-] x w[1118]	10
Figure 2C	Oe[-] Female x w[1118] Male	4	9	B	100 mM Sucrose + n-Hexane	3
Figure 2C	Oe[-] Female x w[1118] Male	4	10	A	100 mM Sucrose + Oe[-] x w[1118]	6
Figure 2C	Oe[-] Female x w[1118] Male	4	10	B	100 mM Sucrose + n-Hexane	11
Figure 2C	Oe[-] Female x w[1118] Male	4	11	A	100 mM Sucrose + Oe[-] x w[1118]	5
Figure 2C	Oe[-] Female x w[1118] Male	4	11	B	100 mM Sucrose + n-Hexane	11
Figure 2C	Oe[-] Female x w[1118] Male	4	12	A	100 mM Sucrose + Oe[-] x w[1118]	6
Figure 2C	Oe[-] Female x w[1118] Male	4	12	B	100 mM Sucrose + n-Hexane	6
Figure 2C	Oe[-] Female x w[1118] Male	4	13	A	100 mM Sucrose + Oe[-] x w[1118]	12
Figure 2C	Oe[-] Female x w[1118] Male	4	13	B	100 mM Sucrose + n-Hexane	4
Figure 2C	Oe[-] Female x w[1118] Male	4	14	A	100 mM Sucrose + Oe[-] x w[1118]	15
Figure 2C	Oe[-] Female x w[1118] Male	4	14	B	100 mM Sucrose + n-Hexane	2
Figure 2C	Oe[-] Female x w[1118] Male	4	15	A	100 mM Sucrose + Oe[-] x w[1118]	12
Figure 2C	Oe[-] Female x w[1118] Male	4	15	B	100 mM Sucrose + n-Hexane	9
Figure 2C	Oe[-] Female x w[1118] Male	4	16	A	100 mM Sucrose + Oe[-] x w[1118]	10
Figure 2C	Oe[-] Female x w[1118] Male	4	16	B	100 mM Sucrose + n-Hexane	2
Figure 2C	Oe[-] Female x w[1118] Male	4	17	A	100 mM Sucrose + Oe[-] x w[1118]	20
Figure 2C	Oe[-] Female x w[1118] Male	4	17	B	100 mM Sucrose + n-Hexane	11
Figure 2C	Oe[-] Female x w[1118] Male	4	18	A	100 mM Sucrose + Oe[-] x w[1118]	12
Figure 2C	Oe[-] Female x w[1118] Male	4	18	B	100 mM Sucrose + n-Hexane	8
Figure 2C	Oe[-] Female x w[1118] Male	4	19	A	100 mM Sucrose + Oe[-] x w[1118]	25
Figure 2C	Oe[-] Female x w[1118] Male	4	19	B	100 mM Sucrose + n-Hexane	3
Figure 2C	Oe[-] Female x w[1118] Male	4	20	A	100 mM Sucrose + Oe[-] x w[1118]	8
Figure 2C	Oe[-] Female x w[1118] Male	4	20	B	100 mM Sucrose + n-Hexane	14
Figure 2C	w[1118] Virgin female	5	1	A	100 mM Sucrose + w[1118] Virgin female	6
Figure 2C	w[1118] Virgin female	5	1	B	100 mM Sucrose + n-Hexane	11
Figure 2C	w[1118] Virgin female	5	2	A	100 mM Sucrose + w[1118] Virgin female	2
Figure 2C	w[1118] Virgin female	5	2	B	100 mM Sucrose + n-Hexane	6
Figure 2C	w[1118] Virgin female	5	3	A	100 mM Sucrose + w[1118] Virgin female	4
Figure 2C	w[1118] Virgin female	5	3	B	100 mM Sucrose + n-Hexane	25
Figure 2C	w[1118] Virgin female	5	4	A	100 mM Sucrose + w[1118] Virgin female	19
Figure 2C	w[1118] Virgin female	5	4	B	100 mM Sucrose + n-Hexane	6
Figure 2C	w[1118] Virgin female	5	5	A	100 mM Sucrose + w[1118] Virgin female	6
Figure 2C	w[1118] Virgin female	5	5	B	100 mM Sucrose + n-Hexane	14
Figure 2C	w[1118] Virgin female	5	6	A	100 mM Sucrose + w[1118] Virgin female	12
Figure 2C	w[1118] Virgin female	5	6	B	100 mM Sucrose + n-Hexane	2
Figure 2C	w[1118] Virgin female	5	7	A	100 mM Sucrose + w[1118] Virgin female	16
Figure 2C	w[1118] Virgin female	5	7	B	100 mM Sucrose + n-Hexane	7
Figure 2C	w[1118] Virgin female	5	8	A	100 mM Sucrose + w[1118] Virgin female	14
Figure 2C	w[1118] Virgin female	5	8	B	100 mM Sucrose + n-Hexane	3
Figure 2C	w[1118] Virgin female	5	9	A	100 mM Sucrose + w[1118] Virgin female	8
Figure 2C	w[1118] Virgin female	5	9	B	100 mM Sucrose + n-Hexane	20
Figure 2C	w[1118] Virgin female	5	10	A	100 mM Sucrose + w[1118] Virgin female	16
Figure 2C	w[1118] Virgin female	5	10	B	100 mM Sucrose + n-Hexane	13
Figure 2C	w[1118] Virgin female	5	11	A	100 mM Sucrose + w[1118] Virgin female	14
Figure 2C	w[1118] Virgin female	5	11	B	100 mM Sucrose + n-Hexane	27
Figure 2C	w[1118] Virgin female	5	12	A	100 mM Sucrose + w[1118] Virgin female	13
Figure 2C	w[1118] Virgin female	5	12	B	100 mM Sucrose + n-Hexane	10
Figure 2C	w[1118] Virgin female	5	13	A	100 mM Sucrose + w[1118] Virgin female	15
Figure 2C	w[1118] Virgin female	5	13	B	100 mM Sucrose + n-Hexane	9
Figure 2C	w[1118] Virgin female	5	14	A	100 mM Sucrose + w[1118] Virgin female	11
Figure 2C	w[1118] Virgin female	5	14	B	100 mM Sucrose + n-Hexane	10
Figure 2C	w[1118] Virgin female	5	15	A	100 mM Sucrose + w[1118] Virgin female	7
Figure 2C	w[1118] Virgin female	5	15	B	100 mM Sucrose + n-Hexane	10
Figure 2C	w[1118] Virgin female	5	16	A	100 mM Sucrose + w[1118] Virgin female	11
Figure 2C	w[1118] Virgin female	5	16	B	100 mM Sucrose + n-Hexane	4
Figure 2C	w[1118] Virgin female	5	17	A	100 mM Sucrose + w[1118] Virgin female	2
Figure 2C	w[1118] Virgin female	5	17	B	100 mM Sucrose + n-Hexane	12
Figure 2C	w[1118] Virgin female	5	18	A	100 mM Sucrose + w[1118] Virgin female	11
Figure 2C	w[1118] Virgin female	5	18	B	100 mM Sucrose + n-Hexane	9
Figure 2C	w[1118] Virgin female	5	19	A	100 mM Sucrose + w[1118] Virgin female	4
Figure 2C	w[1118] Virgin female	5	19	B	100 mM Sucrose + n-Hexane	11
Figure 2C	w[1118] Virgin female	5	20	A	100 mM Sucrose + w[1118] Virgin female	6
Figure 2C	w[1118] Virgin female	5	20	B	100 mM Sucrose + n-Hexane	6
Figure 2C	w[1118] Male	6	1	A	100 mM Sucrose + w[1118] Male	15
Figure 2C	w[1118] Male	6	1	B	100 mM Sucrose + n-Hexane	4
Figure 2C	w[1118] Male	6	2	A	100 mM Sucrose + w[1118] Male	14
Figure 2C	w[1118] Male	6	2	B	100 mM Sucrose + n-Hexane	7
Figure 2C	w[1118] Male	6	3	A	100 mM Sucrose + w[1118] Male	25
Figure 2C	w[1118] Male	6	3	B	100 mM Sucrose + n-Hexane	16
Figure 2C	w[1118] Male	6	4	A	100 mM Sucrose + w[1118] Male	12
Figure 2C	w[1118] Male	6	4	B	100 mM Sucrose + n-Hexane	3
Figure 2C	w[1118] Male	6	5	A	100 mM Sucrose + w[1118] Male	12
Figure 2C	w[1118] Male	6	5	B	100 mM Sucrose + n-Hexane	3
Figure 2C	w[1118] Male	6	6	A	100 mM Sucrose + w[1118] Male	9
Figure 2C	w[1118] Male	6	6	B	100 mM Sucrose + n-Hexane	4
Figure 2C	w[1118] Male	6	7	A	100 mM Sucrose + w[1118] Male	15
Figure 2C	w[1118] Male	6	7	B	100 mM Sucrose + n-Hexane	2
Figure 2C	w[1118] Male	6	8	A	100 mM Sucrose + w[1118] Male	14
Figure 2C	w[1118] Male	6	8	B	100 mM Sucrose + n-Hexane	6
Figure 2C	w[1118] Male	6	9	A	100 mM Sucrose + w[1118] Male	13
Figure 2C	w[1118] Male	6	9	B	100 mM Sucrose + n-Hexane	10
Figure 2C	w[1118] Male	6	10	A	100 mM Sucrose + w[1118] Male	12
Figure 2C	w[1118] Male	6	10	B	100 mM Sucrose + n-Hexane	18
Figure 2C	w[1118] Male	6	11	A	100 mM Sucrose + w[1118] Male	5
Figure 2C	w[1118] Male	6	11	B	100 mM Sucrose + n-Hexane	15
Figure 2C	w[1118] Male	6	12	A	100 mM Sucrose + w[1118] Male	6
Figure 2C	w[1118] Male	6	12	B	100 mM Sucrose + n-Hexane	2
Figure 2C	w[1118] Male	6	13	A	100 mM Sucrose + w[1118] Male	20
Figure 2C	w[1118] Male	6	13	B	100 mM Sucrose + n-Hexane	11
Figure 2C	w[1118] Male	6	14	A	100 mM Sucrose + w[1118] Male	14
Figure 2C	w[1118] Male	6	14	B	100 mM Sucrose + n-Hexane	15
Figure 2C	w[1118] Male	6	15	A	100 mM Sucrose + w[1118] Male	26
Figure 2C	w[1118] Male	6	15	B	100 mM Sucrose + n-Hexane	9
Figure 2C	w[1118] Male	6	16	A	100 mM Sucrose + w[1118] Male	10
Figure 2C	w[1118] Male	6	16	B	100 mM Sucrose + n-Hexane	3
Figure 2C	w[1118] Male	6	17	A	100 mM Sucrose + w[1118] Male	9
Figure 2C	w[1118] Male	6	17	B	100 mM Sucrose + n-Hexane	9
Figure 2C	w[1118] Male	6	18	A	100 mM Sucrose + w[1118] Male	17
Figure 2C	w[1118] Male	6	18	B	100 mM Sucrose + n-Hexane	13
Figure 2C	w[1118] Male	6	19	A	100 mM Sucrose + w[1118] Male	6
Figure 2C	w[1118] Male	6	19	B	100 mM Sucrose + n-Hexane	15
Figure 2C	w[1118] Male	6	20	A	100 mM Sucrose + w[1118] Male	17
Figure 2C	w[1118] Male	6	20	B	100 mM Sucrose + n-Hexane	8
Figure 2C	w[1118] Female x Oe[-] Male	7	1	A	100 mM Sucrose + w[1118] x Oe[-]	10
Figure 2C	w[1118] Female x Oe[-] Male	7	1	B	100 mM Sucrose + n-Hexane	1
Figure 2C	w[1118] Female x Oe[-] Male	7	2	A	100 mM Sucrose + w[1118] x Oe[-]	3
Figure 2C	w[1118] Female x Oe[-] Male	7	2	B	100 mM Sucrose + n-Hexane	16
Figure 2C	w[1118] Female x Oe[-] Male	7	3	A	100 mM Sucrose + w[1118] x Oe[-]	9
Figure 2C	w[1118] Female x Oe[-] Male	7	3	B	100 mM Sucrose + n-Hexane	9
Figure 2C	w[1118] Female x Oe[-] Male	7	4	A	100 mM Sucrose + w[1118] x Oe[-]	5
Figure 2C	w[1118] Female x Oe[-] Male	7	4	B	100 mM Sucrose + n-Hexane	8
Figure 2C	w[1118] Female x Oe[-] Male	7	5	A	100 mM Sucrose + w[1118] x Oe[-]	4
Figure 2C	w[1118] Female x Oe[-] Male	7	5	B	100 mM Sucrose + n-Hexane	7
Figure 2C	w[1118] Female x Oe[-] Male	7	6	A	100 mM Sucrose + w[1118] x Oe[-]	2
Figure 2C	w[1118] Female x Oe[-] Male	7	6	B	100 mM Sucrose + n-Hexane	15
Figure 2C	w[1118] Female x Oe[-] Male	7	7	A	100 mM Sucrose + w[1118] x Oe[-]	6
Figure 2C	w[1118] Female x Oe[-] Male	7	7	B	100 mM Sucrose + n-Hexane	8
Figure 2C	w[1118] Female x Oe[-] Male	7	8	A	100 mM Sucrose + w[1118] x Oe[-]	15
Figure 2C	w[1118] Female x Oe[-] Male	7	8	B	100 mM Sucrose + n-Hexane	3
Figure 2C	w[1118] Female x Oe[-] Male	7	9	A	100 mM Sucrose + w[1118] x Oe[-]	13
Figure 2C	w[1118] Female x Oe[-] Male	7	9	B	100 mM Sucrose + n-Hexane	4
Figure 2C	w[1118] Female x Oe[-] Male	7	10	A	100 mM Sucrose + w[1118] x Oe[-]	8
Figure 2C	w[1118] Female x Oe[-] Male	7	10	B	100 mM Sucrose + n-Hexane	8
Figure 2C	w[1118] Female x Oe[-] Male	7	11	A	100 mM Sucrose + w[1118] x Oe[-]	4
Figure 2C	w[1118] Female x Oe[-] Male	7	11	B	100 mM Sucrose + n-Hexane	14
Figure 2C	w[1118] Female x Oe[-] Male	7	12	A	100 mM Sucrose + w[1118] x Oe[-]	7
Figure 2C	w[1118] Female x Oe[-] Male	7	12	B	100 mM Sucrose + n-Hexane	4
Figure 2C	w[1118] Female x Oe[-] Male	7	13	A	100 mM Sucrose + w[1118] x Oe[-]	16
Figure 2C	w[1118] Female x Oe[-] Male	7	13	B	100 mM Sucrose + n-Hexane	16
Figure 2C	w[1118] Female x Oe[-] Male	7	14	A	100 mM Sucrose + w[1118] x Oe[-]	11
Figure 2C	w[1118] Female x Oe[-] Male	7	14	B	100 mM Sucrose + n-Hexane	2
Figure 2C	w[1118] Female x Oe[-] Male	7	15	A	100 mM Sucrose + w[1118] x Oe[-]	3
Figure 2C	w[1118] Female x Oe[-] Male	7	15	B	100 mM Sucrose + n-Hexane	9
Figure 2C	w[1118] Female x Oe[-] Male	7	16	A	100 mM Sucrose + w[1118] x Oe[-]	13
Figure 2C	w[1118] Female x Oe[-] Male	7	16	B	100 mM Sucrose + n-Hexane	1
Figure 2C	w[1118] Female x Oe[-] Male	7	17	A	100 mM Sucrose + w[1118] x Oe[-]	4
Figure 2C	w[1118] Female x Oe[-] Male	7	17	B	100 mM Sucrose + n-Hexane	22
Figure 2C	w[1118] Female x Oe[-] Male	7	18	A	100 mM Sucrose + w[1118] x Oe[-]	8
Figure 2C	w[1118] Female x Oe[-] Male	7	18	B	100 mM Sucrose + n-Hexane	11
Figure 2C	w[1118] Female x Oe[-] Male	7	19	A	100 mM Sucrose + w[1118] x Oe[-]	4
Figure 2C	w[1118] Female x Oe[-] Male	7	19	B	100 mM Sucrose + n-Hexane	7
Figure 2C	w[1118] Female x Oe[-] Male	7	20	A	100 mM Sucrose + w[1118] x Oe[-]	6
Figure 2C	w[1118] Female x Oe[-] Male	7	20	B	100 mM Sucrose + n-Hexane	8
Figure 2C	w[1118] Female x w[1118] Male	8	1	A	100 mM Sucrose + w[1118] x w[1118]	9
Figure 2C	w[1118] Female x w[1118] Male	8	1	B	100 mM Sucrose + n-Hexane	13
Figure 2C	w[1118] Female x w[1118] Male	8	2	A	100 mM Sucrose + w[1118] x w[1118]	14
Figure 2C	w[1118] Female x w[1118] Male	8	2	B	100 mM Sucrose + n-Hexane	8
Figure 2C	w[1118] Female x w[1118] Male	8	3	A	100 mM Sucrose + w[1118] x w[1118]	15
Figure 2C	w[1118] Female x w[1118] Male	8	3	B	100 mM Sucrose + n-Hexane	7
Figure 2C	w[1118] Female x w[1118] Male	8	4	A	100 mM Sucrose + w[1118] x w[1118]	22
Figure 2C	w[1118] Female x w[1118] Male	8	4	B	100 mM Sucrose + n-Hexane	10
Figure 2C	w[1118] Female x w[1118] Male	8	5	A	100 mM Sucrose + w[1118] x w[1118]	17
Figure 2C	w[1118] Female x w[1118] Male	8	5	B	100 mM Sucrose + n-Hexane	10
Figure 2C	w[1118] Female x w[1118] Male	8	6	A	100 mM Sucrose + w[1118] x w[1118]	13
Figure 2C	w[1118] Female x w[1118] Male	8	6	B	100 mM Sucrose + n-Hexane	5
Figure 2C	w[1118] Female x w[1118] Male	8	7	A	100 mM Sucrose + w[1118] x w[1118]	8
Figure 2C	w[1118] Female x w[1118] Male	8	7	B	100 mM Sucrose + n-Hexane	7
Figure 2C	w[1118] Female x w[1118] Male	8	8	A	100 mM Sucrose + w[1118] x w[1118]	32
Figure 2C	w[1118] Female x w[1118] Male	8	8	B	100 mM Sucrose + n-Hexane	3
Figure 2C	w[1118] Female x w[1118] Male	8	9	A	100 mM Sucrose + w[1118] x w[1118]	27
Figure 2C	w[1118] Female x w[1118] Male	8	9	B	100 mM Sucrose + n-Hexane	5
Figure 2C	w[1118] Female x w[1118] Male	8	10	A	100 mM Sucrose + w[1118] x w[1118]	15
Figure 2C	w[1118] Female x w[1118] Male	8	10	B	100 mM Sucrose + n-Hexane	6
Figure 2C	w[1118] Female x w[1118] Male	8	11	A	100 mM Sucrose + w[1118] x w[1118]	4
Figure 2C	w[1118] Female x w[1118] Male	8	11	B	100 mM Sucrose + n-Hexane	1
Figure 2C	w[1118] Female x w[1118] Male	8	12	A	100 mM Sucrose + w[1118] x w[1118]	10
Figure 2C	w[1118] Female x w[1118] Male	8	12	B	100 mM Sucrose + n-Hexane	18
Figure 2C	w[1118] Female x w[1118] Male	8	13	A	100 mM Sucrose + w[1118] x w[1118]	11
Figure 2C	w[1118] Female x w[1118] Male	8	13	B	100 mM Sucrose + n-Hexane	7
Figure 2C	w[1118] Female x w[1118] Male	8	14	A	100 mM Sucrose + w[1118] x w[1118]	22
Figure 2C	w[1118] Female x w[1118] Male	8	14	B	100 mM Sucrose + n-Hexane	6
Figure 2C	w[1118] Female x w[1118] Male	8	15	A	100 mM Sucrose + w[1118] x w[1118]	7
Figure 2C	w[1118] Female x w[1118] Male	8	15	B	100 mM Sucrose + n-Hexane	1
Figure 2C	w[1118] Female x w[1118] Male	8	16	A	100 mM Sucrose + w[1118] x w[1118]	6
Figure 2C	w[1118] Female x w[1118] Male	8	16	B	100 mM Sucrose + n-Hexane	15
Figure 2C	w[1118] Female x w[1118] Male	8	17	A	100 mM Sucrose + w[1118] x w[1118]	3
Figure 2C	w[1118] Female x w[1118] Male	8	17	B	100 mM Sucrose + n-Hexane	10
Figure 2C	w[1118] Female x w[1118] Male	8	18	A	100 mM Sucrose + w[1118] x w[1118]	20
Figure 2C	w[1118] Female x w[1118] Male	8	18	B	100 mM Sucrose + n-Hexane	2
Figure 2C	w[1118] Female x w[1118] Male	8	19	A	100 mM Sucrose + w[1118] x w[1118]	21
Figure 2C	w[1118] Female x w[1118] Male	8	19	B	100 mM Sucrose + n-Hexane	9
Figure 2C	w[1118] Female x w[1118] Male	8	20	A	100 mM Sucrose + w[1118] x w[1118]	7
Figure 2C	w[1118] Female x w[1118] Male	8	20	B	100 mM Sucrose + n-Hexane	3
Figure 2D	cVA	1	1	A	100 mM Sucrose + 560 ng cVA	9
Figure 2D	cVA	1	1	B	100 mM Sucrose + n-Hexane	17
Figure 2D	cVA	1	2	A	100 mM Sucrose + 560 ng cVA	10
Figure 2D	cVA	1	2	B	100 mM Sucrose + n-Hexane	16
Figure 2D	cVA	1	3	A	100 mM Sucrose + 560 ng cVA	5
Figure 2D	cVA	1	3	B	100 mM Sucrose + n-Hexane	2
Figure 2D	cVA	1	4	A	100 mM Sucrose + 560 ng cVA	10
Figure 2D	cVA	1	4	B	100 mM Sucrose + n-Hexane	10
Figure 2D	cVA	1	5	A	100 mM Sucrose + 560 ng cVA	1
Figure 2D	cVA	1	5	B	100 mM Sucrose + n-Hexane	7
Figure 2D	cVA	1	6	A	100 mM Sucrose + 560 ng cVA	14
Figure 2D	cVA	1	6	B	100 mM Sucrose + n-Hexane	10
Figure 2D	cVA	1	7	A	100 mM Sucrose + 560 ng cVA	12
Figure 2D	cVA	1	7	B	100 mM Sucrose + n-Hexane	3
Figure 2D	cVA	1	8	A	100 mM Sucrose + 560 ng cVA	8
Figure 2D	cVA	1	8	B	100 mM Sucrose + n-Hexane	4
Figure 2D	cVA	1	9	A	100 mM Sucrose + 560 ng cVA	14
Figure 2D	cVA	1	9	B	100 mM Sucrose + n-Hexane	7
Figure 2D	cVA	1	10	A	100 mM Sucrose + 560 ng cVA	9
Figure 2D	cVA	1	10	B	100 mM Sucrose + n-Hexane	12
Figure 2D	cVA	1	11	A	100 mM Sucrose + 560 ng cVA	21
Figure 2D	cVA	1	11	B	100 mM Sucrose + n-Hexane	3
Figure 2D	cVA	1	12	A	100 mM Sucrose + 560 ng cVA	25
Figure 2D	cVA	1	12	B	100 mM Sucrose + n-Hexane	9
Figure 2D	cVA	1	13	A	100 mM Sucrose + 560 ng cVA	20
Figure 2D	cVA	1	13	B	100 mM Sucrose + n-Hexane	7
Figure 2D	cVA	1	14	A	100 mM Sucrose + 560 ng cVA	14
Figure 2D	cVA	1	14	B	100 mM Sucrose + n-Hexane	10
Figure 2D	cVA	1	15	A	100 mM Sucrose + 560 ng cVA	10
Figure 2D	cVA	1	15	B	100 mM Sucrose + n-Hexane	11
Figure 2D	cVA	1	16	A	100 mM Sucrose + 560 ng cVA	9
Figure 2D	cVA	1	16	B	100 mM Sucrose + n-Hexane	22
Figure 2D	cVA	1	17	A	100 mM Sucrose + 560 ng cVA	1
Figure 2D	cVA	1	17	B	100 mM Sucrose + n-Hexane	9
Figure 2D	cVA	1	18	A	100 mM Sucrose + 560 ng cVA	11
Figure 2D	cVA	1	18	B	100 mM Sucrose + n-Hexane	13
Figure 2D	cVA	1	19	A	100 mM Sucrose + 560 ng cVA	11
Figure 2D	cVA	1	19	B	100 mM Sucrose + n-Hexane	14
Figure 2D	cVA	1	20	A	100 mM Sucrose + 560 ng cVA	17
Figure 2D	cVA	1	20	B	100 mM Sucrose + n-Hexane	12
Figure 2D	cVA	2	1	A	100 mM Sucrose + 1680 ng cVA	4
Figure 2D	cVA	2	1	B	100 mM Sucrose + n-Hexane	16
Figure 2D	cVA	2	2	A	100 mM Sucrose + 1680 ng cVA	8
Figure 2D	cVA	2	2	B	100 mM Sucrose + n-Hexane	12
Figure 2D	cVA	2	3	A	100 mM Sucrose + 1680 ng cVA	5
Figure 2D	cVA	2	3	B	100 mM Sucrose + n-Hexane	12
Figure 2D	cVA	2	4	A	100 mM Sucrose + 1680 ng cVA	6
Figure 2D	cVA	2	4	B	100 mM Sucrose + n-Hexane	11
Figure 2D	cVA	2	5	A	100 mM Sucrose + 1680 ng cVA	24
Figure 2D	cVA	2	5	B	100 mM Sucrose + n-Hexane	6
Figure 2D	cVA	2	6	A	100 mM Sucrose + 1680 ng cVA	9
Figure 2D	cVA	2	6	B	100 mM Sucrose + n-Hexane	17
Figure 2D	cVA	2	7	A	100 mM Sucrose + 1680 ng cVA	6
Figure 2D	cVA	2	7	B	100 mM Sucrose + n-Hexane	19
Figure 2D	cVA	2	8	A	100 mM Sucrose + 1680 ng cVA	31
Figure 2D	cVA	2	8	B	100 mM Sucrose + n-Hexane	7
Figure 2D	cVA	2	9	A	100 mM Sucrose + 1680 ng cVA	7
Figure 2D	cVA	2	9	B	100 mM Sucrose + n-Hexane	13
Figure 2D	cVA	2	10	A	100 mM Sucrose + 1680 ng cVA	11
Figure 2D	cVA	2	10	B	100 mM Sucrose + n-Hexane	12
Figure 2D	cVA	2	11	A	100 mM Sucrose + 1680 ng cVA	19
Figure 2D	cVA	2	11	B	100 mM Sucrose + n-Hexane	14
Figure 2D	cVA	2	12	A	100 mM Sucrose + 1680 ng cVA	14
Figure 2D	cVA	2	12	B	100 mM Sucrose + n-Hexane	8
Figure 2D	cVA	2	13	A	100 mM Sucrose + 1680 ng cVA	8
Figure 2D	cVA	2	13	B	100 mM Sucrose + n-Hexane	2
Figure 2D	cVA	2	14	A	100 mM Sucrose + 1680 ng cVA	13
Figure 2D	cVA	2	14	B	100 mM Sucrose + n-Hexane	3
Figure 2D	cVA	2	15	A	100 mM Sucrose + 1680 ng cVA	10
Figure 2D	cVA	2	15	B	100 mM Sucrose + n-Hexane	3
Figure 2D	cVA	2	16	A	100 mM Sucrose + 1680 ng cVA	9
Figure 2D	cVA	2	16	B	100 mM Sucrose + n-Hexane	7
Figure 2D	cVA	2	17	A	100 mM Sucrose + 1680 ng cVA	12
Figure 2D	cVA	2	17	B	100 mM Sucrose + n-Hexane	4
Figure 2D	cVA	2	18	A	100 mM Sucrose + 1680 ng cVA	13
Figure 2D	cVA	2	18	B	100 mM Sucrose + n-Hexane	19
Figure 2D	cVA	2	19	A	100 mM Sucrose + 1680 ng cVA	14
Figure 2D	cVA	2	19	B	100 mM Sucrose + n-Hexane	16
Figure 2D	cVA	2	20	A	100 mM Sucrose + 1680 ng cVA	5
Figure 2D	cVA	2	20	B	100 mM Sucrose + n-Hexane	19
Figure 2D	cVA	3	1	A	100 mM Sucrose + 3360 ng cVA	6
Figure 2D	cVA	3	1	B	100 mM Sucrose + n-Hexane	9
Figure 2D	cVA	3	2	A	100 mM Sucrose + 3360 ng cVA	20
Figure 2D	cVA	3	2	B	100 mM Sucrose + n-Hexane	15
Figure 2D	cVA	3	3	A	100 mM Sucrose + 3360 ng cVA	12
Figure 2D	cVA	3	3	B	100 mM Sucrose + n-Hexane	3
Figure 2D	cVA	3	4	A	100 mM Sucrose + 3360 ng cVA	11
Figure 2D	cVA	3	4	B	100 mM Sucrose + n-Hexane	2
Figure 2D	cVA	3	5	A	100 mM Sucrose + 3360 ng cVA	3
Figure 2D	cVA	3	5	B	100 mM Sucrose + n-Hexane	17
Figure 2D	cVA	3	6	A	100 mM Sucrose + 3360 ng cVA	10
Figure 2D	cVA	3	6	B	100 mM Sucrose + n-Hexane	10
Figure 2D	cVA	3	7	A	100 mM Sucrose + 3360 ng cVA	8
Figure 2D	cVA	3	7	B	100 mM Sucrose + n-Hexane	19
Figure 2D	cVA	3	8	A	100 mM Sucrose + 3360 ng cVA	9
Figure 2D	cVA	3	8	B	100 mM Sucrose + n-Hexane	3
Figure 2D	cVA	3	9	A	100 mM Sucrose + 3360 ng cVA	5
Figure 2D	cVA	3	9	B	100 mM Sucrose + n-Hexane	6
Figure 2D	cVA	3	10	A	100 mM Sucrose + 3360 ng cVA	12
Figure 2D	cVA	3	10	B	100 mM Sucrose + n-Hexane	8
Figure 2D	cVA	3	11	A	100 mM Sucrose + 3360 ng cVA	2
Figure 2D	cVA	3	11	B	100 mM Sucrose + n-Hexane	26
Figure 2D	cVA	3	12	A	100 mM Sucrose + 3360 ng cVA	22
Figure 2D	cVA	3	12	B	100 mM Sucrose + n-Hexane	16
Figure 2D	cVA	3	13	A	100 mM Sucrose + 3360 ng cVA	17
Figure 2D	cVA	3	13	B	100 mM Sucrose + n-Hexane	17
Figure 2D	cVA	3	14	A	100 mM Sucrose + 3360 ng cVA	3
Figure 2D	cVA	3	14	B	100 mM Sucrose + n-Hexane	15
Figure 2D	cVA	3	15	A	100 mM Sucrose + 3360 ng cVA	11
Figure 2D	cVA	3	15	B	100 mM Sucrose + n-Hexane	10
Figure 2D	cVA	3	16	A	100 mM Sucrose + 3360 ng cVA	12
Figure 2D	cVA	3	16	B	100 mM Sucrose + n-Hexane	18
Figure 2D	cVA	3	17	A	100 mM Sucrose + 3360 ng cVA	3
Figure 2D	cVA	3	17	B	100 mM Sucrose + n-Hexane	14
Figure 2D	cVA	3	18	A	100 mM Sucrose + 3360 ng cVA	9
Figure 2D	cVA	3	18	B	100 mM Sucrose + n-Hexane	16
Figure 2D	cVA	3	19	A	100 mM Sucrose + 3360 ng cVA	9
Figure 2D	cVA	3	19	B	100 mM Sucrose + n-Hexane	9
Figure 2D	cVA	3	20	A	100 mM Sucrose + 3360 ng cVA	16
Figure 2D	cVA	3	20	B	100 mM Sucrose + n-Hexane	8
Figure 2D	7-T	1	1	A	100 mM Sucrose + 280 ng 7-T	1
Figure 2D	7-T	1	1	B	100 mM Sucrose + n-Hexane	20
Figure 2D	7-T	1	2	A	100 mM Sucrose + 280 ng 7-T	11
Figure 2D	7-T	1	2	B	100 mM Sucrose + n-Hexane	4
Figure 2D	7-T	1	3	A	100 mM Sucrose + 280 ng 7-T	4
Figure 2D	7-T	1	3	B	100 mM Sucrose + n-Hexane	6
Figure 2D	7-T	1	4	A	100 mM Sucrose + 280 ng 7-T	16
Figure 2D	7-T	1	4	B	100 mM Sucrose + n-Hexane	6
Figure 2D	7-T	1	5	A	100 mM Sucrose + 280 ng 7-T	16
Figure 2D	7-T	1	5	B	100 mM Sucrose + n-Hexane	8
Figure 2D	7-T	1	6	A	100 mM Sucrose + 280 ng 7-T	4
Figure 2D	7-T	1	6	B	100 mM Sucrose + n-Hexane	25
Figure 2D	7-T	1	7	A	100 mM Sucrose + 280 ng 7-T	13
Figure 2D	7-T	1	7	B	100 mM Sucrose + n-Hexane	8
Figure 2D	7-T	1	8	A	100 mM Sucrose + 280 ng 7-T	9
Figure 2D	7-T	1	8	B	100 mM Sucrose + n-Hexane	21
Figure 2D	7-T	1	9	A	100 mM Sucrose + 280 ng 7-T	12
Figure 2D	7-T	1	9	B	100 mM Sucrose + n-Hexane	7
Figure 2D	7-T	1	10	A	100 mM Sucrose + 280 ng 7-T	10
Figure 2D	7-T	1	10	B	100 mM Sucrose + n-Hexane	11
Figure 2D	7-T	1	11	A	100 mM Sucrose + 280 ng 7-T	8
Figure 2D	7-T	1	11	B	100 mM Sucrose + n-Hexane	2
Figure 2D	7-T	1	12	A	100 mM Sucrose + 280 ng 7-T	4
Figure 2D	7-T	1	12	B	100 mM Sucrose + n-Hexane	5
Figure 2D	7-T	1	13	A	100 mM Sucrose + 280 ng 7-T	18
Figure 2D	7-T	1	13	B	100 mM Sucrose + n-Hexane	12
Figure 2D	7-T	1	14	A	100 mM Sucrose + 280 ng 7-T	14
Figure 2D	7-T	1	14	B	100 mM Sucrose + n-Hexane	11
Figure 2D	7-T	1	15	A	100 mM Sucrose + 280 ng 7-T	16
Figure 2D	7-T	1	15	B	100 mM Sucrose + n-Hexane	5
Figure 2D	7-T	1	16	A	100 mM Sucrose + 280 ng 7-T	7
Figure 2D	7-T	1	16	B	100 mM Sucrose + n-Hexane	7
Figure 2D	7-T	1	17	A	100 mM Sucrose + 280 ng 7-T	8
Figure 2D	7-T	1	17	B	100 mM Sucrose + n-Hexane	10
Figure 2D	7-T	1	18	A	100 mM Sucrose + 280 ng 7-T	2
Figure 2D	7-T	1	18	B	100 mM Sucrose + n-Hexane	8
Figure 2D	7-T	1	19	A	100 mM Sucrose + 280 ng 7-T	7
Figure 2D	7-T	1	19	B	100 mM Sucrose + n-Hexane	24
Figure 2D	7-T	1	20	A	100 mM Sucrose + 280 ng 7-T	6
Figure 2D	7-T	1	20	B	100 mM Sucrose + n-Hexane	5
Figure 2D	7-T	2	1	A	100 mM Sucrose + 840 ng 7-T	11
Figure 2D	7-T	2	1	B	100 mM Sucrose + n-Hexane	8
Figure 2D	7-T	2	2	A	100 mM Sucrose + 840 ng 7-T	14
Figure 2D	7-T	2	2	B	100 mM Sucrose + n-Hexane	11
Figure 2D	7-T	2	3	A	100 mM Sucrose + 840 ng 7-T	15
Figure 2D	7-T	2	3	B	100 mM Sucrose + n-Hexane	20
Figure 2D	7-T	2	4	A	100 mM Sucrose + 840 ng 7-T	12
Figure 2D	7-T	2	4	B	100 mM Sucrose + n-Hexane	13
Figure 2D	7-T	2	5	A	100 mM Sucrose + 840 ng 7-T	15
Figure 2D	7-T	2	5	B	100 mM Sucrose + n-Hexane	4
Figure 2D	7-T	2	6	A	100 mM Sucrose + 840 ng 7-T	20
Figure 2D	7-T	2	6	B	100 mM Sucrose + n-Hexane	11
Figure 2D	7-T	2	7	A	100 mM Sucrose + 840 ng 7-T	15
Figure 2D	7-T	2	7	B	100 mM Sucrose + n-Hexane	13
Figure 2D	7-T	2	8	A	100 mM Sucrose + 840 ng 7-T	12
Figure 2D	7-T	2	8	B	100 mM Sucrose + n-Hexane	5
Figure 2D	7-T	2	9	A	100 mM Sucrose + 840 ng 7-T	15
Figure 2D	7-T	2	9	B	100 mM Sucrose + n-Hexane	8
Figure 2D	7-T	2	10	A	100 mM Sucrose + 840 ng 7-T	12
Figure 2D	7-T	2	10	B	100 mM Sucrose + n-Hexane	9
Figure 2D	7-T	2	11	A	100 mM Sucrose + 840 ng 7-T	14
Figure 2D	7-T	2	11	B	100 mM Sucrose + n-Hexane	10
Figure 2D	7-T	2	12	A	100 mM Sucrose + 840 ng 7-T	3
Figure 2D	7-T	2	12	B	100 mM Sucrose + n-Hexane	16
Figure 2D	7-T	2	13	A	100 mM Sucrose + 840 ng 7-T	8
Figure 2D	7-T	2	13	B	100 mM Sucrose + n-Hexane	8
Figure 2D	7-T	2	14	A	100 mM Sucrose + 840 ng 7-T	10
Figure 2D	7-T	2	14	B	100 mM Sucrose + n-Hexane	19
Figure 2D	7-T	2	15	A	100 mM Sucrose + 840 ng 7-T	10
Figure 2D	7-T	2	15	B	100 mM Sucrose + n-Hexane	8
Figure 2D	7-T	2	16	A	100 mM Sucrose + 840 ng 7-T	16
Figure 2D	7-T	2	16	B	100 mM Sucrose + n-Hexane	9
Figure 2D	7-T	2	17	A	100 mM Sucrose + 840 ng 7-T	4
Figure 2D	7-T	2	17	B	100 mM Sucrose + n-Hexane	8
Figure 2D	7-T	2	18	A	100 mM Sucrose + 840 ng 7-T	11
Figure 2D	7-T	2	18	B	100 mM Sucrose + n-Hexane	12
Figure 2D	7-T	2	19	A	100 mM Sucrose + 840 ng 7-T	6
Figure 2D	7-T	2	19	B	100 mM Sucrose + n-Hexane	9
Figure 2D	7-T	2	20	A	100 mM Sucrose + 840 ng 7-T	5
Figure 2D	7-T	2	20	B	100 mM Sucrose + n-Hexane	5
Figure 2D	7-T	3	1	A	100 mM Sucrose + 1680 ng 7-T	15
Figure 2D	7-T	3	1	B	100 mM Sucrose + n-Hexane	17
Figure 2D	7-T	3	2	A	100 mM Sucrose + 1680 ng 7-T	22
Figure 2D	7-T	3	2	B	100 mM Sucrose + n-Hexane	10
Figure 2D	7-T	3	3	A	100 mM Sucrose + 1680 ng 7-T	7
Figure 2D	7-T	3	3	B	100 mM Sucrose + n-Hexane	11
Figure 2D	7-T	3	4	A	100 mM Sucrose + 1680 ng 7-T	4
Figure 2D	7-T	3	4	B	100 mM Sucrose + n-Hexane	8
Figure 2D	7-T	3	5	A	100 mM Sucrose + 1680 ng 7-T	17
Figure 2D	7-T	3	5	B	100 mM Sucrose + n-Hexane	6
Figure 2D	7-T	3	6	A	100 mM Sucrose + 1680 ng 7-T	16
Figure 2D	7-T	3	6	B	100 mM Sucrose + n-Hexane	12
Figure 2D	7-T	3	7	A	100 mM Sucrose + 1680 ng 7-T	4
Figure 2D	7-T	3	7	B	100 mM Sucrose + n-Hexane	16
Figure 2D	7-T	3	8	A	100 mM Sucrose + 1680 ng 7-T	8
Figure 2D	7-T	3	8	B	100 mM Sucrose + n-Hexane	7
Figure 2D	7-T	3	9	A	100 mM Sucrose + 1680 ng 7-T	2
Figure 2D	7-T	3	9	B	100 mM Sucrose + n-Hexane	10
Figure 2D	7-T	3	10	A	100 mM Sucrose + 1680 ng 7-T	5
Figure 2D	7-T	3	10	B	100 mM Sucrose + n-Hexane	11
Figure 2D	7-T	3	11	A	100 mM Sucrose + 1680 ng 7-T	8
Figure 2D	7-T	3	11	B	100 mM Sucrose + n-Hexane	15
Figure 2D	7-T	3	12	A	100 mM Sucrose + 1680 ng 7-T	12
Figure 2D	7-T	3	12	B	100 mM Sucrose + n-Hexane	5
Figure 2D	7-T	3	13	A	100 mM Sucrose + 1680 ng 7-T	4
Figure 2D	7-T	3	13	B	100 mM Sucrose + n-Hexane	11
Figure 2D	7-T	3	14	A	100 mM Sucrose + 1680 ng 7-T	6
Figure 2D	7-T	3	14	B	100 mM Sucrose + n-Hexane	15
Figure 2D	7-T	3	15	A	100 mM Sucrose + 1680 ng 7-T	2
Figure 2D	7-T	3	15	B	100 mM Sucrose + n-Hexane	16
Figure 2D	7-T	3	16	A	100 mM Sucrose + 1680 ng 7-T	5
Figure 2D	7-T	3	16	B	100 mM Sucrose + n-Hexane	12
Figure 2D	7-T	3	17	A	100 mM Sucrose + 1680 ng 7-T	15
Figure 2D	7-T	3	17	B	100 mM Sucrose + n-Hexane	5
Figure 2D	7-T	3	18	A	100 mM Sucrose + 1680 ng 7-T	11
Figure 2D	7-T	3	18	B	100 mM Sucrose + n-Hexane	19
Figure 2D	7-T	3	19	A	100 mM Sucrose + 1680 ng 7-T	9
Figure 2D	7-T	3	19	B	100 mM Sucrose + n-Hexane	14
Figure 2D	7-T	3	20	A	100 mM Sucrose + 1680 ng 7-T	17
Figure 2D	7-T	3	20	B	100 mM Sucrose + n-Hexane	7
Figure 2D	9-T	1	1	A	100 mM Sucrose + 28 ng 9-T	11
Figure 2D	9-T	1	1	B	100 mM Sucrose + n-Hexane	13
Figure 2D	9-T	1	2	A	100 mM Sucrose + 28 ng 9-T	15
Figure 2D	9-T	1	2	B	100 mM Sucrose + n-Hexane	7
Figure 2D	9-T	1	3	A	100 mM Sucrose + 28 ng 9-T	7
Figure 2D	9-T	1	3	B	100 mM Sucrose + n-Hexane	3
Figure 2D	9-T	1	4	A	100 mM Sucrose + 28 ng 9-T	13
Figure 2D	9-T	1	4	B	100 mM Sucrose + n-Hexane	21
Figure 2D	9-T	1	5	A	100 mM Sucrose + 28 ng 9-T	12
Figure 2D	9-T	1	5	B	100 mM Sucrose + n-Hexane	6
Figure 2D	9-T	1	6	A	100 mM Sucrose + 28 ng 9-T	18
Figure 2D	9-T	1	6	B	100 mM Sucrose + n-Hexane	8
Figure 2D	9-T	1	7	A	100 mM Sucrose + 28 ng 9-T	4
Figure 2D	9-T	1	7	B	100 mM Sucrose + n-Hexane	16
Figure 2D	9-T	1	8	A	100 mM Sucrose + 28 ng 9-T	11
Figure 2D	9-T	1	8	B	100 mM Sucrose + n-Hexane	3
Figure 2D	9-T	1	9	A	100 mM Sucrose + 28 ng 9-T	9
Figure 2D	9-T	1	9	B	100 mM Sucrose + n-Hexane	7
Figure 2D	9-T	1	10	A	100 mM Sucrose + 28 ng 9-T	3
Figure 2D	9-T	1	10	B	100 mM Sucrose + n-Hexane	11
Figure 2D	9-T	1	11	A	100 mM Sucrose + 28 ng 9-T	14
Figure 2D	9-T	1	11	B	100 mM Sucrose + n-Hexane	17
Figure 2D	9-T	1	12	A	100 mM Sucrose + 28 ng 9-T	8
Figure 2D	9-T	1	12	B	100 mM Sucrose + n-Hexane	10
Figure 2D	9-T	1	13	A	100 mM Sucrose + 28 ng 9-T	15
Figure 2D	9-T	1	13	B	100 mM Sucrose + n-Hexane	12
Figure 2D	9-T	1	14	A	100 mM Sucrose + 28 ng 9-T	5
Figure 2D	9-T	1	14	B	100 mM Sucrose + n-Hexane	17
Figure 2D	9-T	1	15	A	100 mM Sucrose + 28 ng 9-T	8
Figure 2D	9-T	1	15	B	100 mM Sucrose + n-Hexane	14
Figure 2D	9-T	1	16	A	100 mM Sucrose + 28 ng 9-T	3
Figure 2D	9-T	1	16	B	100 mM Sucrose + n-Hexane	7
Figure 2D	9-T	1	17	A	100 mM Sucrose + 28 ng 9-T	12
Figure 2D	9-T	1	17	B	100 mM Sucrose + n-Hexane	8
Figure 2D	9-T	1	18	A	100 mM Sucrose + 28 ng 9-T	14
Figure 2D	9-T	1	18	B	100 mM Sucrose + n-Hexane	11
Figure 2D	9-T	1	19	A	100 mM Sucrose + 28 ng 9-T	10
Figure 2D	9-T	1	19	B	100 mM Sucrose + n-Hexane	5
Figure 2D	9-T	1	20	A	100 mM Sucrose + 28 ng 9-T	3
Figure 2D	9-T	1	20	B	100 mM Sucrose + n-Hexane	14
Figure 2D	9-T	2	1	A	100 mM Sucrose + 84 ng 9-T	8
Figure 2D	9-T	2	1	B	100 mM Sucrose + n-Hexane	6
Figure 2D	9-T	2	2	A	100 mM Sucrose + 84 ng 9-T	4
Figure 2D	9-T	2	2	B	100 mM Sucrose + n-Hexane	13
Figure 2D	9-T	2	3	A	100 mM Sucrose + 84 ng 9-T	11
Figure 2D	9-T	2	3	B	100 mM Sucrose + n-Hexane	18
Figure 2D	9-T	2	4	A	100 mM Sucrose + 84 ng 9-T	15
Figure 2D	9-T	2	4	B	100 mM Sucrose + n-Hexane	6
Figure 2D	9-T	2	5	A	100 mM Sucrose + 84 ng 9-T	14
Figure 2D	9-T	2	5	B	100 mM Sucrose + n-Hexane	6
Figure 2D	9-T	2	6	A	100 mM Sucrose + 84 ng 9-T	3
Figure 2D	9-T	2	6	B	100 mM Sucrose + n-Hexane	16
Figure 2D	9-T	2	7	A	100 mM Sucrose + 84 ng 9-T	25
Figure 2D	9-T	2	7	B	100 mM Sucrose + n-Hexane	9
Figure 2D	9-T	2	8	A	100 mM Sucrose + 84 ng 9-T	7
Figure 2D	9-T	2	8	B	100 mM Sucrose + n-Hexane	16
Figure 2D	9-T	2	9	A	100 mM Sucrose + 84 ng 9-T	3
Figure 2D	9-T	2	9	B	100 mM Sucrose + n-Hexane	14
Figure 2D	9-T	2	10	A	100 mM Sucrose + 84 ng 9-T	7
Figure 2D	9-T	2	10	B	100 mM Sucrose + n-Hexane	14
Figure 2D	9-T	2	11	A	100 mM Sucrose + 84 ng 9-T	20
Figure 2D	9-T	2	11	B	100 mM Sucrose + n-Hexane	10
Figure 2D	9-T	2	12	A	100 mM Sucrose + 84 ng 9-T	14
Figure 2D	9-T	2	12	B	100 mM Sucrose + n-Hexane	18
Figure 2D	9-T	2	13	A	100 mM Sucrose + 84 ng 9-T	10
Figure 2D	9-T	2	13	B	100 mM Sucrose + n-Hexane	7
Figure 2D	9-T	2	14	A	100 mM Sucrose + 84 ng 9-T	2
Figure 2D	9-T	2	14	B	100 mM Sucrose + n-Hexane	12
Figure 2D	9-T	2	15	A	100 mM Sucrose + 84 ng 9-T	17
Figure 2D	9-T	2	15	B	100 mM Sucrose + n-Hexane	5
Figure 2D	9-T	2	16	A	100 mM Sucrose + 84 ng 9-T	8
Figure 2D	9-T	2	16	B	100 mM Sucrose + n-Hexane	11
Figure 2D	9-T	2	17	A	100 mM Sucrose + 84 ng 9-T	25
Figure 2D	9-T	2	17	B	100 mM Sucrose + n-Hexane	8
Figure 2D	9-T	2	18	A	100 mM Sucrose + 84 ng 9-T	22
Figure 2D	9-T	2	18	B	100 mM Sucrose + n-Hexane	16
Figure 2D	9-T	2	19	A	100 mM Sucrose + 84 ng 9-T	16
Figure 2D	9-T	2	19	B	100 mM Sucrose + n-Hexane	13
Figure 2D	9-T	2	20	A	100 mM Sucrose + 84 ng 9-T	6
Figure 2D	9-T	2	20	B	100 mM Sucrose + n-Hexane	18
Figure 2D	9-T	3	1	A	100 mM Sucrose + 168 ng 9-T	10
Figure 2D	9-T	3	1	B	100 mM Sucrose + n-Hexane	11
Figure 2D	9-T	3	2	A	100 mM Sucrose + 168 ng 9-T	13
Figure 2D	9-T	3	2	B	100 mM Sucrose + n-Hexane	12
Figure 2D	9-T	3	3	A	100 mM Sucrose + 168 ng 9-T	6
Figure 2D	9-T	3	3	B	100 mM Sucrose + n-Hexane	9
Figure 2D	9-T	3	4	A	100 mM Sucrose + 168 ng 9-T	15
Figure 2D	9-T	3	4	B	100 mM Sucrose + n-Hexane	12
Figure 2D	9-T	3	5	A	100 mM Sucrose + 168 ng 9-T	13
Figure 2D	9-T	3	5	B	100 mM Sucrose + n-Hexane	3
Figure 2D	9-T	3	6	A	100 mM Sucrose + 168 ng 9-T	14
Figure 2D	9-T	3	6	B	100 mM Sucrose + n-Hexane	2
Figure 2D	9-T	3	7	A	100 mM Sucrose + 168 ng 9-T	6
Figure 2D	9-T	3	7	B	100 mM Sucrose + n-Hexane	15
Figure 2D	9-T	3	8	A	100 mM Sucrose + 168 ng 9-T	9
Figure 2D	9-T	3	8	B	100 mM Sucrose + n-Hexane	7
Figure 2D	9-T	3	9	A	100 mM Sucrose + 168 ng 9-T	12
Figure 2D	9-T	3	9	B	100 mM Sucrose + n-Hexane	7
Figure 2D	9-T	3	10	A	100 mM Sucrose + 168 ng 9-T	6
Figure 2D	9-T	3	10	B	100 mM Sucrose + n-Hexane	12
Figure 2D	9-T	3	11	A	100 mM Sucrose + 168 ng 9-T	16
Figure 2D	9-T	3	11	B	100 mM Sucrose + n-Hexane	13
Figure 2D	9-T	3	12	A	100 mM Sucrose + 168 ng 9-T	8
Figure 2D	9-T	3	12	B	100 mM Sucrose + n-Hexane	9
Figure 2D	9-T	3	13	A	100 mM Sucrose + 168 ng 9-T	14
Figure 2D	9-T	3	13	B	100 mM Sucrose + n-Hexane	9
Figure 2D	9-T	3	14	A	100 mM Sucrose + 168 ng 9-T	17
Figure 2D	9-T	3	14	B	100 mM Sucrose + n-Hexane	6
Figure 2D	9-T	3	15	A	100 mM Sucrose + 168 ng 9-T	6
Figure 2D	9-T	3	15	B	100 mM Sucrose + n-Hexane	18
Figure 2D	9-T	3	16	A	100 mM Sucrose + 168 ng 9-T	4
Figure 2D	9-T	3	16	B	100 mM Sucrose + n-Hexane	15
Figure 2D	9-T	3	17	A	100 mM Sucrose + 168 ng 9-T	11
Figure 2D	9-T	3	17	B	100 mM Sucrose + n-Hexane	3
Figure 2D	9-T	3	18	A	100 mM Sucrose + 168 ng 9-T	14
Figure 2D	9-T	3	18	B	100 mM Sucrose + n-Hexane	17
Figure 2D	9-T	3	19	A	100 mM Sucrose + 168 ng 9-T	19
Figure 2D	9-T	3	19	B	100 mM Sucrose + n-Hexane	10
Figure 2D	9-T	3	20	A	100 mM Sucrose + 168 ng 9-T	3
Figure 2D	9-T	3	20	B	100 mM Sucrose + n-Hexane	9
Figure 2D	7-11-HD	1	1	A	100 mM Sucrose + 620 ng 7-11-HD	12
Figure 2D	7-11-HD	1	1	B	100 mM Sucrose + n-Hexane	6
Figure 2D	7-11-HD	1	2	A	100 mM Sucrose + 620 ng 7-11-HD	17
Figure 2D	7-11-HD	1	2	B	100 mM Sucrose + n-Hexane	4
Figure 2D	7-11-HD	1	3	A	100 mM Sucrose + 620 ng 7-11-HD	14
Figure 2D	7-11-HD	1	3	B	100 mM Sucrose + n-Hexane	2
Figure 2D	7-11-HD	1	4	A	100 mM Sucrose + 620 ng 7-11-HD	1
Figure 2D	7-11-HD	1	4	B	100 mM Sucrose + n-Hexane	13
Figure 2D	7-11-HD	1	5	A	100 mM Sucrose + 620 ng 7-11-HD	12
Figure 2D	7-11-HD	1	5	B	100 mM Sucrose + n-Hexane	2
Figure 2D	7-11-HD	1	6	A	100 mM Sucrose + 620 ng 7-11-HD	6
Figure 2D	7-11-HD	1	6	B	100 mM Sucrose + n-Hexane	16
Figure 2D	7-11-HD	1	7	A	100 mM Sucrose + 620 ng 7-11-HD	7
Figure 2D	7-11-HD	1	7	B	100 mM Sucrose + n-Hexane	17
Figure 2D	7-11-HD	1	8	A	100 mM Sucrose + 620 ng 7-11-HD	0
Figure 2D	7-11-HD	1	8	B	100 mM Sucrose + n-Hexane	15
Figure 2D	7-11-HD	1	9	A	100 mM Sucrose + 620 ng 7-11-HD	13
Figure 2D	7-11-HD	1	9	B	100 mM Sucrose + n-Hexane	11
Figure 2D	7-11-HD	1	10	A	100 mM Sucrose + 620 ng 7-11-HD	14
Figure 2D	7-11-HD	1	10	B	100 mM Sucrose + n-Hexane	9
Figure 2D	7-11-HD	1	11	A	100 mM Sucrose + 620 ng 7-11-HD	4
Figure 2D	7-11-HD	1	11	B	100 mM Sucrose + n-Hexane	12
Figure 2D	7-11-HD	1	12	A	100 mM Sucrose + 620 ng 7-11-HD	5
Figure 2D	7-11-HD	1	12	B	100 mM Sucrose + n-Hexane	12
Figure 2D	7-11-HD	1	13	A	100 mM Sucrose + 620 ng 7-11-HD	7
Figure 2D	7-11-HD	1	13	B	100 mM Sucrose + n-Hexane	15
Figure 2D	7-11-HD	1	14	A	100 mM Sucrose + 620 ng 7-11-HD	17
Figure 2D	7-11-HD	1	14	B	100 mM Sucrose + n-Hexane	3
Figure 2D	7-11-HD	1	15	A	100 mM Sucrose + 620 ng 7-11-HD	23
Figure 2D	7-11-HD	1	15	B	100 mM Sucrose + n-Hexane	6
Figure 2D	7-11-HD	1	16	A	100 mM Sucrose + 620 ng 7-11-HD	16
Figure 2D	7-11-HD	1	16	B	100 mM Sucrose + n-Hexane	6
Figure 2D	7-11-HD	1	17	A	100 mM Sucrose + 620 ng 7-11-HD	17
Figure 2D	7-11-HD	1	17	B	100 mM Sucrose + n-Hexane	15
Figure 2D	7-11-HD	1	18	A	100 mM Sucrose + 620 ng 7-11-HD	13
Figure 2D	7-11-HD	1	18	B	100 mM Sucrose + n-Hexane	7
Figure 2D	7-11-HD	1	19	A	100 mM Sucrose + 620 ng 7-11-HD	10
Figure 2D	7-11-HD	1	19	B	100 mM Sucrose + n-Hexane	5
Figure 2D	7-11-HD	1	20	A	100 mM Sucrose + 620 ng 7-11-HD	9
Figure 2D	7-11-HD	1	20	B	100 mM Sucrose + n-Hexane	28
Figure 2D	7-11-HD	2	1	A	100 mM Sucrose + 1860 ng 7-11-HD	1
Figure 2D	7-11-HD	2	1	B	100 mM Sucrose + n-Hexane	14
Figure 2D	7-11-HD	2	2	A	100 mM Sucrose + 1860 ng 7-11-HD	2
Figure 2D	7-11-HD	2	2	B	100 mM Sucrose + n-Hexane	16
Figure 2D	7-11-HD	2	3	A	100 mM Sucrose + 1860 ng 7-11-HD	5
Figure 2D	7-11-HD	2	3	B	100 mM Sucrose + n-Hexane	13
Figure 2D	7-11-HD	2	4	A	100 mM Sucrose + 1860 ng 7-11-HD	17
Figure 2D	7-11-HD	2	4	B	100 mM Sucrose + n-Hexane	5
Figure 2D	7-11-HD	2	5	A	100 mM Sucrose + 1860 ng 7-11-HD	10
Figure 2D	7-11-HD	2	5	B	100 mM Sucrose + n-Hexane	7
Figure 2D	7-11-HD	2	6	A	100 mM Sucrose + 1860 ng 7-11-HD	16
Figure 2D	7-11-HD	2	6	B	100 mM Sucrose + n-Hexane	4
Figure 2D	7-11-HD	2	7	A	100 mM Sucrose + 1860 ng 7-11-HD	5
Figure 2D	7-11-HD	2	7	B	100 mM Sucrose + n-Hexane	15
Figure 2D	7-11-HD	2	8	A	100 mM Sucrose + 1860 ng 7-11-HD	18
Figure 2D	7-11-HD	2	8	B	100 mM Sucrose + n-Hexane	2
Figure 2D	7-11-HD	2	9	A	100 mM Sucrose + 1860 ng 7-11-HD	14
Figure 2D	7-11-HD	2	9	B	100 mM Sucrose + n-Hexane	6
Figure 2D	7-11-HD	2	10	A	100 mM Sucrose + 1860 ng 7-11-HD	16
Figure 2D	7-11-HD	2	10	B	100 mM Sucrose + n-Hexane	9
Figure 2D	7-11-HD	2	11	A	100 mM Sucrose + 1860 ng 7-11-HD	16
Figure 2D	7-11-HD	2	11	B	100 mM Sucrose + n-Hexane	5
Figure 2D	7-11-HD	2	12	A	100 mM Sucrose + 1860 ng 7-11-HD	18
Figure 2D	7-11-HD	2	12	B	100 mM Sucrose + n-Hexane	18
Figure 2D	7-11-HD	2	13	A	100 mM Sucrose + 1860 ng 7-11-HD	2
Figure 2D	7-11-HD	2	13	B	100 mM Sucrose + n-Hexane	10
Figure 2D	7-11-HD	2	14	A	100 mM Sucrose + 1860 ng 7-11-HD	18
Figure 2D	7-11-HD	2	14	B	100 mM Sucrose + n-Hexane	7
Figure 2D	7-11-HD	2	15	A	100 mM Sucrose + 1860 ng 7-11-HD	18
Figure 2D	7-11-HD	2	15	B	100 mM Sucrose + n-Hexane	11
Figure 2D	7-11-HD	2	16	A	100 mM Sucrose + 1860 ng 7-11-HD	6
Figure 2D	7-11-HD	2	16	B	100 mM Sucrose + n-Hexane	12
Figure 2D	7-11-HD	2	17	A	100 mM Sucrose + 1860 ng 7-11-HD	16
Figure 2D	7-11-HD	2	17	B	100 mM Sucrose + n-Hexane	5
Figure 2D	7-11-HD	2	18	A	100 mM Sucrose + 1860 ng 7-11-HD	7
Figure 2D	7-11-HD	2	18	B	100 mM Sucrose + n-Hexane	18
Figure 2D	7-11-HD	2	19	A	100 mM Sucrose + 1860 ng 7-11-HD	10
Figure 2D	7-11-HD	2	19	B	100 mM Sucrose + n-Hexane	10
Figure 2D	7-11-HD	2	20	A	100 mM Sucrose + 1860 ng 7-11-HD	14
Figure 2D	7-11-HD	2	20	B	100 mM Sucrose + n-Hexane	18
Figure 2D	7-11-HD	3	1	A	100 mM Sucrose + 3720 ng 7-11-HD	24
Figure 2D	7-11-HD	3	1	B	100 mM Sucrose + n-Hexane	7
Figure 2D	7-11-HD	3	2	A	100 mM Sucrose + 3720 ng 7-11-HD	17
Figure 2D	7-11-HD	3	2	B	100 mM Sucrose + n-Hexane	5
Figure 2D	7-11-HD	3	3	A	100 mM Sucrose + 3720 ng 7-11-HD	11
Figure 2D	7-11-HD	3	3	B	100 mM Sucrose + n-Hexane	7
Figure 2D	7-11-HD	3	4	A	100 mM Sucrose + 3720 ng 7-11-HD	8
Figure 2D	7-11-HD	3	4	B	100 mM Sucrose + n-Hexane	9
Figure 2D	7-11-HD	3	5	A	100 mM Sucrose + 3720 ng 7-11-HD	7
Figure 2D	7-11-HD	3	5	B	100 mM Sucrose + n-Hexane	25
Figure 2D	7-11-HD	3	6	A	100 mM Sucrose + 3720 ng 7-11-HD	16
Figure 2D	7-11-HD	3	6	B	100 mM Sucrose + n-Hexane	8
Figure 2D	7-11-HD	3	7	A	100 mM Sucrose + 3720 ng 7-11-HD	4
Figure 2D	7-11-HD	3	7	B	100 mM Sucrose + n-Hexane	20
Figure 2D	7-11-HD	3	8	A	100 mM Sucrose + 3720 ng 7-11-HD	11
Figure 2D	7-11-HD	3	8	B	100 mM Sucrose + n-Hexane	3
Figure 2D	7-11-HD	3	9	A	100 mM Sucrose + 3720 ng 7-11-HD	7
Figure 2D	7-11-HD	3	9	B	100 mM Sucrose + n-Hexane	12
Figure 2D	7-11-HD	3	10	A	100 mM Sucrose + 3720 ng 7-11-HD	7
Figure 2D	7-11-HD	3	10	B	100 mM Sucrose + n-Hexane	20
Figure 2D	7-11-HD	3	11	A	100 mM Sucrose + 3720 ng 7-11-HD	9
Figure 2D	7-11-HD	3	11	B	100 mM Sucrose + n-Hexane	19
Figure 2D	7-11-HD	3	12	A	100 mM Sucrose + 3720 ng 7-11-HD	10
Figure 2D	7-11-HD	3	12	B	100 mM Sucrose + n-Hexane	9
Figure 2D	7-11-HD	3	13	A	100 mM Sucrose + 3720 ng 7-11-HD	20
Figure 2D	7-11-HD	3	13	B	100 mM Sucrose + n-Hexane	3
Figure 2D	7-11-HD	3	14	A	100 mM Sucrose + 3720 ng 7-11-HD	26
Figure 2D	7-11-HD	3	14	B	100 mM Sucrose + n-Hexane	5
Figure 2D	7-11-HD	3	15	A	100 mM Sucrose + 3720 ng 7-11-HD	4
Figure 2D	7-11-HD	3	15	B	100 mM Sucrose + n-Hexane	20
Figure 2D	7-11-HD	3	16	A	100 mM Sucrose + 3720 ng 7-11-HD	3
Figure 2D	7-11-HD	3	16	B	100 mM Sucrose + n-Hexane	7
Figure 2D	7-11-HD	3	17	A	100 mM Sucrose + 3720 ng 7-11-HD	1
Figure 2D	7-11-HD	3	17	B	100 mM Sucrose + n-Hexane	17
Figure 2D	7-11-HD	3	18	A	100 mM Sucrose + 3720 ng 7-11-HD	28
Figure 2D	7-11-HD	3	18	B	100 mM Sucrose + n-Hexane	5
Figure 2D	7-11-HD	3	19	A	100 mM Sucrose + 3720 ng 7-11-HD	3
Figure 2D	7-11-HD	3	19	B	100 mM Sucrose + n-Hexane	11
Figure 2D	7-11-HD	3	20	A	100 mM Sucrose + 3720 ng 7-11-HD	7
Figure 2D	7-11-HD	3	20	B	100 mM Sucrose + n-Hexane	9
Figure 2D	cVA + 7-T	1	1	A	100 mM Sucrose + 560 ng cVA | 280 ng 7-T	9
Figure 2D	cVA + 7-T	1	1	B	100 mM Sucrose + n-Hexane	3
Figure 2D	cVA + 7-T	1	2	A	100 mM Sucrose + 560 ng cVA | 280 ng 7-T	12
Figure 2D	cVA + 7-T	1	2	B	100 mM Sucrose + n-Hexane	3
Figure 2D	cVA + 7-T	1	3	A	100 mM Sucrose + 560 ng cVA | 280 ng 7-T	16
Figure 2D	cVA + 7-T	1	3	B	100 mM Sucrose + n-Hexane	5
Figure 2D	cVA + 7-T	1	4	A	100 mM Sucrose + 560 ng cVA | 280 ng 7-T	23
Figure 2D	cVA + 7-T	1	4	B	100 mM Sucrose + n-Hexane	4
Figure 2D	cVA + 7-T	1	5	A	100 mM Sucrose + 560 ng cVA | 280 ng 7-T	14
Figure 2D	cVA + 7-T	1	5	B	100 mM Sucrose + n-Hexane	3
Figure 2D	cVA + 7-T	1	6	A	100 mM Sucrose + 560 ng cVA | 280 ng 7-T	15
Figure 2D	cVA + 7-T	1	6	B	100 mM Sucrose + n-Hexane	5
Figure 2D	cVA + 7-T	1	7	A	100 mM Sucrose + 560 ng cVA | 280 ng 7-T	14
Figure 2D	cVA + 7-T	1	7	B	100 mM Sucrose + n-Hexane	1
Figure 2D	cVA + 7-T	1	8	A	100 mM Sucrose + 560 ng cVA | 280 ng 7-T	14
Figure 2D	cVA + 7-T	1	8	B	100 mM Sucrose + n-Hexane	12
Figure 2D	cVA + 7-T	1	9	A	100 mM Sucrose + 560 ng cVA | 280 ng 7-T	10
Figure 2D	cVA + 7-T	1	9	B	100 mM Sucrose + n-Hexane	6
Figure 2D	cVA + 7-T	1	10	A	100 mM Sucrose + 560 ng cVA | 280 ng 7-T	6
Figure 2D	cVA + 7-T	1	10	B	100 mM Sucrose + n-Hexane	3
Figure 2D	cVA + 7-T	1	11	A	100 mM Sucrose + 560 ng cVA | 280 ng 7-T	16
Figure 2D	cVA + 7-T	1	11	B	100 mM Sucrose + n-Hexane	1
Figure 2D	cVA + 7-T	1	12	A	100 mM Sucrose + 560 ng cVA | 280 ng 7-T	17
Figure 2D	cVA + 7-T	1	12	B	100 mM Sucrose + n-Hexane	4
Figure 2D	cVA + 7-T	1	13	A	100 mM Sucrose + 560 ng cVA | 280 ng 7-T	21
Figure 2D	cVA + 7-T	1	13	B	100 mM Sucrose + n-Hexane	5
Figure 2D	cVA + 7-T	1	14	A	100 mM Sucrose + 560 ng cVA | 280 ng 7-T	6
Figure 2D	cVA + 7-T	1	14	B	100 mM Sucrose + n-Hexane	13
Figure 2D	cVA + 7-T	1	15	A	100 mM Sucrose + 560 ng cVA | 280 ng 7-T	18
Figure 2D	cVA + 7-T	1	15	B	100 mM Sucrose + n-Hexane	8
Figure 2D	cVA + 7-T	1	16	A	100 mM Sucrose + 560 ng cVA | 280 ng 7-T	9
Figure 2D	cVA + 7-T	1	16	B	100 mM Sucrose + n-Hexane	14
Figure 2D	cVA + 7-T	1	17	A	100 mM Sucrose + 560 ng cVA | 280 ng 7-T	21
Figure 2D	cVA + 7-T	1	17	B	100 mM Sucrose + n-Hexane	7
Figure 2D	cVA + 7-T	1	18	A	100 mM Sucrose + 560 ng cVA | 280 ng 7-T	18
Figure 2D	cVA + 7-T	1	18	B	100 mM Sucrose + n-Hexane	8
Figure 2D	cVA + 7-T	1	19	A	100 mM Sucrose + 560 ng cVA | 280 ng 7-T	16
Figure 2D	cVA + 7-T	1	19	B	100 mM Sucrose + n-Hexane	4
Figure 2D	cVA + 7-T	1	20	A	100 mM Sucrose + 560 ng cVA | 280 ng 7-T	15
Figure 2D	cVA + 7-T	1	20	B	100 mM Sucrose + n-Hexane	10
Figure 2D	cVA + 7-T	2	1	A	100 mM Sucrose + 1680 ng cVA | 840 ng 7-T	8
Figure 2D	cVA + 7-T	2	1	B	100 mM Sucrose + n-Hexane	10
Figure 2D	cVA + 7-T	2	2	A	100 mM Sucrose + 1680 ng cVA | 840 ng 7-T	15
Figure 2D	cVA + 7-T	2	2	B	100 mM Sucrose + n-Hexane	6
Figure 2D	cVA + 7-T	2	3	A	100 mM Sucrose + 1680 ng cVA | 840 ng 7-T	20
Figure 2D	cVA + 7-T	2	3	B	100 mM Sucrose + n-Hexane	7
Figure 2D	cVA + 7-T	2	4	A	100 mM Sucrose + 1680 ng cVA | 840 ng 7-T	14
Figure 2D	cVA + 7-T	2	4	B	100 mM Sucrose + n-Hexane	12
Figure 2D	cVA + 7-T	2	5	A	100 mM Sucrose + 1680 ng cVA | 840 ng 7-T	15
Figure 2D	cVA + 7-T	2	5	B	100 mM Sucrose + n-Hexane	8
Figure 2D	cVA + 7-T	2	6	A	100 mM Sucrose + 1680 ng cVA | 840 ng 7-T	9
Figure 2D	cVA + 7-T	2	6	B	100 mM Sucrose + n-Hexane	2
Figure 2D	cVA + 7-T	2	7	A	100 mM Sucrose + 1680 ng cVA | 840 ng 7-T	14
Figure 2D	cVA + 7-T	2	7	B	100 mM Sucrose + n-Hexane	6
Figure 2D	cVA + 7-T	2	8	A	100 mM Sucrose + 1680 ng cVA | 840 ng 7-T	12
Figure 2D	cVA + 7-T	2	8	B	100 mM Sucrose + n-Hexane	4
Figure 2D	cVA + 7-T	2	9	A	100 mM Sucrose + 1680 ng cVA | 840 ng 7-T	22
Figure 2D	cVA + 7-T	2	9	B	100 mM Sucrose + n-Hexane	1
Figure 2D	cVA + 7-T	2	10	A	100 mM Sucrose + 1680 ng cVA | 840 ng 7-T	19
Figure 2D	cVA + 7-T	2	10	B	100 mM Sucrose + n-Hexane	10
Figure 2D	cVA + 7-T	2	11	A	100 mM Sucrose + 1680 ng cVA | 840 ng 7-T	24
Figure 2D	cVA + 7-T	2	11	B	100 mM Sucrose + n-Hexane	11
Figure 2D	cVA + 7-T	2	12	A	100 mM Sucrose + 1680 ng cVA | 840 ng 7-T	19
Figure 2D	cVA + 7-T	2	12	B	100 mM Sucrose + n-Hexane	23
Figure 2D	cVA + 7-T	2	13	A	100 mM Sucrose + 1680 ng cVA | 840 ng 7-T	11
Figure 2D	cVA + 7-T	2	13	B	100 mM Sucrose + n-Hexane	5
Figure 2D	cVA + 7-T	2	14	A	100 mM Sucrose + 1680 ng cVA | 840 ng 7-T	12
Figure 2D	cVA + 7-T	2	14	B	100 mM Sucrose + n-Hexane	2
Figure 2D	cVA + 7-T	2	15	A	100 mM Sucrose + 1680 ng cVA | 840 ng 7-T	7
Figure 2D	cVA + 7-T	2	15	B	100 mM Sucrose + n-Hexane	5
Figure 2D	cVA + 7-T	2	16	A	100 mM Sucrose + 1680 ng cVA | 840 ng 7-T	15
Figure 2D	cVA + 7-T	2	16	B	100 mM Sucrose + n-Hexane	1
Figure 2D	cVA + 7-T	2	17	A	100 mM Sucrose + 1680 ng cVA | 840 ng 7-T	11
Figure 2D	cVA + 7-T	2	17	B	100 mM Sucrose + n-Hexane	1
Figure 2D	cVA + 7-T	2	18	A	100 mM Sucrose + 1680 ng cVA | 840 ng 7-T	6
Figure 2D	cVA + 7-T	2	18	B	100 mM Sucrose + n-Hexane	12
Figure 2D	cVA + 7-T	2	19	A	100 mM Sucrose + 1680 ng cVA | 840 ng 7-T	23
Figure 2D	cVA + 7-T	2	19	B	100 mM Sucrose + n-Hexane	4
Figure 2D	cVA + 7-T	2	20	A	100 mM Sucrose + 1680 ng cVA | 840 ng 7-T	13
Figure 2D	cVA + 7-T	2	20	B	100 mM Sucrose + n-Hexane	12
Figure 2D	cVA + 7-T	3	1	A	100 mM Sucrose + 3360 ng cVA | 1680 ng 7-T	14
Figure 2D	cVA + 7-T	3	1	B	100 mM Sucrose + n-Hexane	16
Figure 2D	cVA + 7-T	3	2	A	100 mM Sucrose + 3360 ng cVA | 1680 ng 7-T	8
Figure 2D	cVA + 7-T	3	2	B	100 mM Sucrose + n-Hexane	15
Figure 2D	cVA + 7-T	3	3	A	100 mM Sucrose + 3360 ng cVA | 1680 ng 7-T	12
Figure 2D	cVA + 7-T	3	3	B	100 mM Sucrose + n-Hexane	4
Figure 2D	cVA + 7-T	3	4	A	100 mM Sucrose + 3360 ng cVA | 1680 ng 7-T	7
Figure 2D	cVA + 7-T	3	4	B	100 mM Sucrose + n-Hexane	18
Figure 2D	cVA + 7-T	3	5	A	100 mM Sucrose + 3360 ng cVA | 1680 ng 7-T	16
Figure 2D	cVA + 7-T	3	5	B	100 mM Sucrose + n-Hexane	3
Figure 2D	cVA + 7-T	3	6	A	100 mM Sucrose + 3360 ng cVA | 1680 ng 7-T	11
Figure 2D	cVA + 7-T	3	6	B	100 mM Sucrose + n-Hexane	16
Figure 2D	cVA + 7-T	3	7	A	100 mM Sucrose + 3360 ng cVA | 1680 ng 7-T	14
Figure 2D	cVA + 7-T	3	7	B	100 mM Sucrose + n-Hexane	10
Figure 2D	cVA + 7-T	3	8	A	100 mM Sucrose + 3360 ng cVA | 1680 ng 7-T	22
Figure 2D	cVA + 7-T	3	8	B	100 mM Sucrose + n-Hexane	5
Figure 2D	cVA + 7-T	3	9	A	100 mM Sucrose + 3360 ng cVA | 1680 ng 7-T	20
Figure 2D	cVA + 7-T	3	9	B	100 mM Sucrose + n-Hexane	8
Figure 2D	cVA + 7-T	3	10	A	100 mM Sucrose + 3360 ng cVA | 1680 ng 7-T	8
Figure 2D	cVA + 7-T	3	10	B	100 mM Sucrose + n-Hexane	3
Figure 2D	cVA + 7-T	3	11	A	100 mM Sucrose + 3360 ng cVA | 1680 ng 7-T	13
Figure 2D	cVA + 7-T	3	11	B	100 mM Sucrose + n-Hexane	2
Figure 2D	cVA + 7-T	3	12	A	100 mM Sucrose + 3360 ng cVA | 1680 ng 7-T	6
Figure 2D	cVA + 7-T	3	12	B	100 mM Sucrose + n-Hexane	2
Figure 2D	cVA + 7-T	3	13	A	100 mM Sucrose + 3360 ng cVA | 1680 ng 7-T	17
Figure 2D	cVA + 7-T	3	13	B	100 mM Sucrose + n-Hexane	3
Figure 2D	cVA + 7-T	3	14	A	100 mM Sucrose + 3360 ng cVA | 1680 ng 7-T	6
Figure 2D	cVA + 7-T	3	14	B	100 mM Sucrose + n-Hexane	20
Figure 2D	cVA + 7-T	3	15	A	100 mM Sucrose + 3360 ng cVA | 1680 ng 7-T	21
Figure 2D	cVA + 7-T	3	15	B	100 mM Sucrose + n-Hexane	5
Figure 2D	cVA + 7-T	3	16	A	100 mM Sucrose + 3360 ng cVA | 1680 ng 7-T	2
Figure 2D	cVA + 7-T	3	16	B	100 mM Sucrose + n-Hexane	14
Figure 2D	cVA + 7-T	3	17	A	100 mM Sucrose + 3360 ng cVA | 1680 ng 7-T	2
Figure 2D	cVA + 7-T	3	17	B	100 mM Sucrose + n-Hexane	9
Figure 2D	cVA + 7-T	3	18	A	100 mM Sucrose + 3360 ng cVA | 1680 ng 7-T	10
Figure 2D	cVA + 7-T	3	18	B	100 mM Sucrose + n-Hexane	15
Figure 2D	cVA + 7-T	3	19	A	100 mM Sucrose + 3360 ng cVA | 1680 ng 7-T	5
Figure 2D	cVA + 7-T	3	19	B	100 mM Sucrose + n-Hexane	15
Figure 2D	cVA + 7-T	3	20	A	100 mM Sucrose + 3360 ng cVA | 1680 ng 7-T	16
Figure 2D	cVA + 7-T	3	20	B	100 mM Sucrose + n-Hexane	10
Figure 2D	cVA + 9-T	1	1	A	100 mM Sucrose + 560 ng cVA | 28 ng 9-T	10
Figure 2D	cVA + 9-T	1	1	B	100 mM Sucrose + n-Hexane	6
Figure 2D	cVA + 9-T	1	2	A	100 mM Sucrose + 560 ng cVA | 28 ng 9-T	11
Figure 2D	cVA + 9-T	1	2	B	100 mM Sucrose + n-Hexane	10
Figure 2D	cVA + 9-T	1	3	A	100 mM Sucrose + 560 ng cVA | 28 ng 9-T	9
Figure 2D	cVA + 9-T	1	3	B	100 mM Sucrose + n-Hexane	2
Figure 2D	cVA + 9-T	1	4	A	100 mM Sucrose + 560 ng cVA | 28 ng 9-T	12
Figure 2D	cVA + 9-T	1	4	B	100 mM Sucrose + n-Hexane	7
Figure 2D	cVA + 9-T	1	5	A	100 mM Sucrose + 560 ng cVA | 28 ng 9-T	8
Figure 2D	cVA + 9-T	1	5	B	100 mM Sucrose + n-Hexane	3
Figure 2D	cVA + 9-T	1	6	A	100 mM Sucrose + 560 ng cVA | 28 ng 9-T	9
Figure 2D	cVA + 9-T	1	6	B	100 mM Sucrose + n-Hexane	7
Figure 2D	cVA + 9-T	1	7	A	100 mM Sucrose + 560 ng cVA | 28 ng 9-T	10
Figure 2D	cVA + 9-T	1	7	B	100 mM Sucrose + n-Hexane	10
Figure 2D	cVA + 9-T	1	8	A	100 mM Sucrose + 560 ng cVA | 28 ng 9-T	12
Figure 2D	cVA + 9-T	1	8	B	100 mM Sucrose + n-Hexane	16
Figure 2D	cVA + 9-T	1	9	A	100 mM Sucrose + 560 ng cVA | 28 ng 9-T	13
Figure 2D	cVA + 9-T	1	9	B	100 mM Sucrose + n-Hexane	6
Figure 2D	cVA + 9-T	1	10	A	100 mM Sucrose + 560 ng cVA | 28 ng 9-T	14
Figure 2D	cVA + 9-T	1	10	B	100 mM Sucrose + n-Hexane	5
Figure 2D	cVA + 9-T	1	11	A	100 mM Sucrose + 560 ng cVA | 28 ng 9-T	18
Figure 2D	cVA + 9-T	1	11	B	100 mM Sucrose + n-Hexane	5
Figure 2D	cVA + 9-T	1	12	A	100 mM Sucrose + 560 ng cVA | 28 ng 9-T	12
Figure 2D	cVA + 9-T	1	12	B	100 mM Sucrose + n-Hexane	5
Figure 2D	cVA + 9-T	1	13	A	100 mM Sucrose + 560 ng cVA | 28 ng 9-T	14
Figure 2D	cVA + 9-T	1	13	B	100 mM Sucrose + n-Hexane	5
Figure 2D	cVA + 9-T	1	14	A	100 mM Sucrose + 560 ng cVA | 28 ng 9-T	16
Figure 2D	cVA + 9-T	1	14	B	100 mM Sucrose + n-Hexane	7
Figure 2D	cVA + 9-T	1	15	A	100 mM Sucrose + 560 ng cVA | 28 ng 9-T	13
Figure 2D	cVA + 9-T	1	15	B	100 mM Sucrose + n-Hexane	6
Figure 2D	cVA + 9-T	1	16	A	100 mM Sucrose + 560 ng cVA | 28 ng 9-T	7
Figure 2D	cVA + 9-T	1	16	B	100 mM Sucrose + n-Hexane	16
Figure 2D	cVA + 9-T	1	17	A	100 mM Sucrose + 560 ng cVA | 28 ng 9-T	9
Figure 2D	cVA + 9-T	1	17	B	100 mM Sucrose + n-Hexane	4
Figure 2D	cVA + 9-T	1	18	A	100 mM Sucrose + 560 ng cVA | 28 ng 9-T	3
Figure 2D	cVA + 9-T	1	18	B	100 mM Sucrose + n-Hexane	10
Figure 2D	cVA + 9-T	1	19	A	100 mM Sucrose + 560 ng cVA | 28 ng 9-T	11
Figure 2D	cVA + 9-T	1	19	B	100 mM Sucrose + n-Hexane	14
Figure 2D	cVA + 9-T	1	20	A	100 mM Sucrose + 560 ng cVA | 28 ng 9-T	17
Figure 2D	cVA + 9-T	1	20	B	100 mM Sucrose + n-Hexane	8
Figure 2D	cVA + 9-T	2	1	A	100 mM Sucrose + 1680 ng cVA | 84 ng 9-T	2
Figure 2D	cVA + 9-T	2	1	B	100 mM Sucrose + n-Hexane	8
Figure 2D	cVA + 9-T	2	2	A	100 mM Sucrose + 1680 ng cVA | 84 ng 9-T	7
Figure 2D	cVA + 9-T	2	2	B	100 mM Sucrose + n-Hexane	7
Figure 2D	cVA + 9-T	2	3	A	100 mM Sucrose + 1680 ng cVA | 84 ng 9-T	9
Figure 2D	cVA + 9-T	2	3	B	100 mM Sucrose + n-Hexane	2
Figure 2D	cVA + 9-T	2	4	A	100 mM Sucrose + 1680 ng cVA | 84 ng 9-T	4
Figure 2D	cVA + 9-T	2	4	B	100 mM Sucrose + n-Hexane	11
Figure 2D	cVA + 9-T	2	5	A	100 mM Sucrose + 1680 ng cVA | 84 ng 9-T	11
Figure 2D	cVA + 9-T	2	5	B	100 mM Sucrose + n-Hexane	3
Figure 2D	cVA + 9-T	2	6	A	100 mM Sucrose + 1680 ng cVA | 84 ng 9-T	6
Figure 2D	cVA + 9-T	2	6	B	100 mM Sucrose + n-Hexane	11
Figure 2D	cVA + 9-T	2	7	A	100 mM Sucrose + 1680 ng cVA | 84 ng 9-T	24
Figure 2D	cVA + 9-T	2	7	B	100 mM Sucrose + n-Hexane	10
Figure 2D	cVA + 9-T	2	8	A	100 mM Sucrose + 1680 ng cVA | 84 ng 9-T	10
Figure 2D	cVA + 9-T	2	8	B	100 mM Sucrose + n-Hexane	6
Figure 2D	cVA + 9-T	2	9	A	100 mM Sucrose + 1680 ng cVA | 84 ng 9-T	5
Figure 2D	cVA + 9-T	2	9	B	100 mM Sucrose + n-Hexane	11
Figure 2D	cVA + 9-T	2	10	A	100 mM Sucrose + 1680 ng cVA | 84 ng 9-T	17
Figure 2D	cVA + 9-T	2	10	B	100 mM Sucrose + n-Hexane	13
Figure 2D	cVA + 9-T	2	11	A	100 mM Sucrose + 1680 ng cVA | 84 ng 9-T	8
Figure 2D	cVA + 9-T	2	11	B	100 mM Sucrose + n-Hexane	20
Figure 2D	cVA + 9-T	2	12	A	100 mM Sucrose + 1680 ng cVA | 84 ng 9-T	10
Figure 2D	cVA + 9-T	2	12	B	100 mM Sucrose + n-Hexane	7
Figure 2D	cVA + 9-T	2	13	A	100 mM Sucrose + 1680 ng cVA | 84 ng 9-T	16
Figure 2D	cVA + 9-T	2	13	B	100 mM Sucrose + n-Hexane	3
Figure 2D	cVA + 9-T	2	14	A	100 mM Sucrose + 1680 ng cVA | 84 ng 9-T	11
Figure 2D	cVA + 9-T	2	14	B	100 mM Sucrose + n-Hexane	3
Figure 2D	cVA + 9-T	2	15	A	100 mM Sucrose + 1680 ng cVA | 84 ng 9-T	17
Figure 2D	cVA + 9-T	2	15	B	100 mM Sucrose + n-Hexane	3
Figure 2D	cVA + 9-T	2	16	A	100 mM Sucrose + 1680 ng cVA | 84 ng 9-T	5
Figure 2D	cVA + 9-T	2	16	B	100 mM Sucrose + n-Hexane	2
Figure 2D	cVA + 9-T	2	17	A	100 mM Sucrose + 1680 ng cVA | 84 ng 9-T	6
Figure 2D	cVA + 9-T	2	17	B	100 mM Sucrose + n-Hexane	16
Figure 2D	cVA + 9-T	2	18	A	100 mM Sucrose + 1680 ng cVA | 84 ng 9-T	5
Figure 2D	cVA + 9-T	2	18	B	100 mM Sucrose + n-Hexane	19
Figure 2D	cVA + 9-T	2	19	A	100 mM Sucrose + 1680 ng cVA | 84 ng 9-T	7
Figure 2D	cVA + 9-T	2	19	B	100 mM Sucrose + n-Hexane	17
Figure 2D	cVA + 9-T	2	20	A	100 mM Sucrose + 1680 ng cVA | 84 ng 9-T	10
Figure 2D	cVA + 9-T	2	20	B	100 mM Sucrose + n-Hexane	6
Figure 2D	cVA + 9-T	3	1	A	100 mM Sucrose + 3360 ng cVA | 168 ng 9-T	8
Figure 2D	cVA + 9-T	3	1	B	100 mM Sucrose + n-Hexane	6
Figure 2D	cVA + 9-T	3	2	A	100 mM Sucrose + 3360 ng cVA | 168 ng 9-T	12
Figure 2D	cVA + 9-T	3	2	B	100 mM Sucrose + n-Hexane	11
Figure 2D	cVA + 9-T	3	3	A	100 mM Sucrose + 3360 ng cVA | 168 ng 9-T	7
Figure 2D	cVA + 9-T	3	3	B	100 mM Sucrose + n-Hexane	16
Figure 2D	cVA + 9-T	3	4	A	100 mM Sucrose + 3360 ng cVA | 168 ng 9-T	13
Figure 2D	cVA + 9-T	3	4	B	100 mM Sucrose + n-Hexane	4
Figure 2D	cVA + 9-T	3	5	A	100 mM Sucrose + 3360 ng cVA | 168 ng 9-T	13
Figure 2D	cVA + 9-T	3	5	B	100 mM Sucrose + n-Hexane	14
Figure 2D	cVA + 9-T	3	6	A	100 mM Sucrose + 3360 ng cVA | 168 ng 9-T	21
Figure 2D	cVA + 9-T	3	6	B	100 mM Sucrose + n-Hexane	4
Figure 2D	cVA + 9-T	3	7	A	100 mM Sucrose + 3360 ng cVA | 168 ng 9-T	7
Figure 2D	cVA + 9-T	3	7	B	100 mM Sucrose + n-Hexane	23
Figure 2D	cVA + 9-T	3	8	A	100 mM Sucrose + 3360 ng cVA | 168 ng 9-T	9
Figure 2D	cVA + 9-T	3	8	B	100 mM Sucrose + n-Hexane	10
Figure 2D	cVA + 9-T	3	9	A	100 mM Sucrose + 3360 ng cVA | 168 ng 9-T	6
Figure 2D	cVA + 9-T	3	9	B	100 mM Sucrose + n-Hexane	15
Figure 2D	cVA + 9-T	3	10	A	100 mM Sucrose + 3360 ng cVA | 168 ng 9-T	9
Figure 2D	cVA + 9-T	3	10	B	100 mM Sucrose + n-Hexane	12
Figure 2D	cVA + 9-T	3	11	A	100 mM Sucrose + 3360 ng cVA | 168 ng 9-T	10
Figure 2D	cVA + 9-T	3	11	B	100 mM Sucrose + n-Hexane	5
Figure 2D	cVA + 9-T	3	12	A	100 mM Sucrose + 3360 ng cVA | 168 ng 9-T	15
Figure 2D	cVA + 9-T	3	12	B	100 mM Sucrose + n-Hexane	7
Figure 2D	cVA + 9-T	3	13	A	100 mM Sucrose + 3360 ng cVA | 168 ng 9-T	6
Figure 2D	cVA + 9-T	3	13	B	100 mM Sucrose + n-Hexane	5
Figure 2D	cVA + 9-T	3	14	A	100 mM Sucrose + 3360 ng cVA | 168 ng 9-T	10
Figure 2D	cVA + 9-T	3	14	B	100 mM Sucrose + n-Hexane	13
Figure 2D	cVA + 9-T	3	15	A	100 mM Sucrose + 3360 ng cVA | 168 ng 9-T	17
Figure 2D	cVA + 9-T	3	15	B	100 mM Sucrose + n-Hexane	2
Figure 2D	cVA + 9-T	3	16	A	100 mM Sucrose + 3360 ng cVA | 168 ng 9-T	11
Figure 2D	cVA + 9-T	3	16	B	100 mM Sucrose + n-Hexane	4
Figure 2D	cVA + 9-T	3	17	A	100 mM Sucrose + 3360 ng cVA | 168 ng 9-T	4
Figure 2D	cVA + 9-T	3	17	B	100 mM Sucrose + n-Hexane	13
Figure 2D	cVA + 9-T	3	18	A	100 mM Sucrose + 3360 ng cVA | 168 ng 9-T	16
Figure 2D	cVA + 9-T	3	18	B	100 mM Sucrose + n-Hexane	11
Figure 2D	cVA + 9-T	3	19	A	100 mM Sucrose + 3360 ng cVA | 168 ng 9-T	4
Figure 2D	cVA + 9-T	3	19	B	100 mM Sucrose + n-Hexane	5
Figure 2D	cVA + 9-T	3	20	A	100 mM Sucrose + 3360 ng cVA | 168 ng 9-T	22
Figure 2D	cVA + 9-T	3	20	B	100 mM Sucrose + n-Hexane	9
Figure 2D	cVA + 7-11-HD	1	1	A	100 mM Sucrose + 560 ng cVA | 620 ng 7-11-HD	20
Figure 2D	cVA + 7-11-HD	1	1	B	100 mM Sucrose + n-Hexane	3
Figure 2D	cVA + 7-11-HD	1	2	A	100 mM Sucrose + 560 ng cVA | 620 ng 7-11-HD	12
Figure 2D	cVA + 7-11-HD	1	2	B	100 mM Sucrose + n-Hexane	11
Figure 2D	cVA + 7-11-HD	1	3	A	100 mM Sucrose + 560 ng cVA | 620 ng 7-11-HD	6
Figure 2D	cVA + 7-11-HD	1	3	B	100 mM Sucrose + n-Hexane	17
Figure 2D	cVA + 7-11-HD	1	4	A	100 mM Sucrose + 560 ng cVA | 620 ng 7-11-HD	14
Figure 2D	cVA + 7-11-HD	1	4	B	100 mM Sucrose + n-Hexane	18
Figure 2D	cVA + 7-11-HD	1	5	A	100 mM Sucrose + 560 ng cVA | 620 ng 7-11-HD	22
Figure 2D	cVA + 7-11-HD	1	5	B	100 mM Sucrose + n-Hexane	9
Figure 2D	cVA + 7-11-HD	1	6	A	100 mM Sucrose + 560 ng cVA | 620 ng 7-11-HD	11
Figure 2D	cVA + 7-11-HD	1	6	B	100 mM Sucrose + n-Hexane	9
Figure 2D	cVA + 7-11-HD	1	7	A	100 mM Sucrose + 560 ng cVA | 620 ng 7-11-HD	22
Figure 2D	cVA + 7-11-HD	1	7	B	100 mM Sucrose + n-Hexane	8
Figure 2D	cVA + 7-11-HD	1	8	A	100 mM Sucrose + 560 ng cVA | 620 ng 7-11-HD	14
Figure 2D	cVA + 7-11-HD	1	8	B	100 mM Sucrose + n-Hexane	16
Figure 2D	cVA + 7-11-HD	1	9	A	100 mM Sucrose + 560 ng cVA | 620 ng 7-11-HD	18
Figure 2D	cVA + 7-11-HD	1	9	B	100 mM Sucrose + n-Hexane	8
Figure 2D	cVA + 7-11-HD	1	10	A	100 mM Sucrose + 560 ng cVA | 620 ng 7-11-HD	4
Figure 2D	cVA + 7-11-HD	1	10	B	100 mM Sucrose + n-Hexane	12
Figure 2D	cVA + 7-11-HD	1	11	A	100 mM Sucrose + 560 ng cVA | 620 ng 7-11-HD	14
Figure 2D	cVA + 7-11-HD	1	11	B	100 mM Sucrose + n-Hexane	5
Figure 2D	cVA + 7-11-HD	1	12	A	100 mM Sucrose + 560 ng cVA | 620 ng 7-11-HD	12
Figure 2D	cVA + 7-11-HD	1	12	B	100 mM Sucrose + n-Hexane	4
Figure 2D	cVA + 7-11-HD	1	13	A	100 mM Sucrose + 560 ng cVA | 620 ng 7-11-HD	13
Figure 2D	cVA + 7-11-HD	1	13	B	100 mM Sucrose + n-Hexane	5
Figure 2D	cVA + 7-11-HD	1	14	A	100 mM Sucrose + 560 ng cVA | 620 ng 7-11-HD	17
Figure 2D	cVA + 7-11-HD	1	14	B	100 mM Sucrose + n-Hexane	17
Figure 2D	cVA + 7-11-HD	1	15	A	100 mM Sucrose + 560 ng cVA | 620 ng 7-11-HD	10
Figure 2D	cVA + 7-11-HD	1	15	B	100 mM Sucrose + n-Hexane	7
Figure 2D	cVA + 7-11-HD	1	16	A	100 mM Sucrose + 560 ng cVA | 620 ng 7-11-HD	17
Figure 2D	cVA + 7-11-HD	1	16	B	100 mM Sucrose + n-Hexane	6
Figure 2D	cVA + 7-11-HD	1	17	A	100 mM Sucrose + 560 ng cVA | 620 ng 7-11-HD	3
Figure 2D	cVA + 7-11-HD	1	17	B	100 mM Sucrose + n-Hexane	18
Figure 2D	cVA + 7-11-HD	1	18	A	100 mM Sucrose + 560 ng cVA | 620 ng 7-11-HD	2
Figure 2D	cVA + 7-11-HD	1	18	B	100 mM Sucrose + n-Hexane	20
Figure 2D	cVA + 7-11-HD	1	19	A	100 mM Sucrose + 560 ng cVA | 620 ng 7-11-HD	27
Figure 2D	cVA + 7-11-HD	1	19	B	100 mM Sucrose + n-Hexane	2
Figure 2D	cVA + 7-11-HD	1	20	A	100 mM Sucrose + 560 ng cVA | 620 ng 7-11-HD	16
Figure 2D	cVA + 7-11-HD	1	20	B	100 mM Sucrose + n-Hexane	2
Figure 2D	cVA + 7-11-HD	2	1	A	100 mM Sucrose + 1680 ng cVA | 1860 ng 7-11-HD	24
Figure 2D	cVA + 7-11-HD	2	1	B	100 mM Sucrose + n-Hexane	2
Figure 2D	cVA + 7-11-HD	2	2	A	100 mM Sucrose + 1680 ng cVA | 1860 ng 7-11-HD	5
Figure 2D	cVA + 7-11-HD	2	2	B	100 mM Sucrose + n-Hexane	8
Figure 2D	cVA + 7-11-HD	2	3	A	100 mM Sucrose + 1680 ng cVA | 1860 ng 7-11-HD	7
Figure 2D	cVA + 7-11-HD	2	3	B	100 mM Sucrose + n-Hexane	18
Figure 2D	cVA + 7-11-HD	2	4	A	100 mM Sucrose + 1680 ng cVA | 1860 ng 7-11-HD	21
Figure 2D	cVA + 7-11-HD	2	4	B	100 mM Sucrose + n-Hexane	6
Figure 2D	cVA + 7-11-HD	2	5	A	100 mM Sucrose + 1680 ng cVA | 1860 ng 7-11-HD	13
Figure 2D	cVA + 7-11-HD	2	5	B	100 mM Sucrose + n-Hexane	18
Figure 2D	cVA + 7-11-HD	2	6	A	100 mM Sucrose + 1680 ng cVA | 1860 ng 7-11-HD	9
Figure 2D	cVA + 7-11-HD	2	6	B	100 mM Sucrose + n-Hexane	13
Figure 2D	cVA + 7-11-HD	2	7	A	100 mM Sucrose + 1680 ng cVA | 1860 ng 7-11-HD	10
Figure 2D	cVA + 7-11-HD	2	7	B	100 mM Sucrose + n-Hexane	2
Figure 2D	cVA + 7-11-HD	2	8	A	100 mM Sucrose + 1680 ng cVA | 1860 ng 7-11-HD	18
Figure 2D	cVA + 7-11-HD	2	8	B	100 mM Sucrose + n-Hexane	10
Figure 2D	cVA + 7-11-HD	2	9	A	100 mM Sucrose + 1680 ng cVA | 1860 ng 7-11-HD	10
Figure 2D	cVA + 7-11-HD	2	9	B	100 mM Sucrose + n-Hexane	3
Figure 2D	cVA + 7-11-HD	2	10	A	100 mM Sucrose + 1680 ng cVA | 1860 ng 7-11-HD	14
Figure 2D	cVA + 7-11-HD	2	10	B	100 mM Sucrose + n-Hexane	22
Figure 2D	cVA + 7-11-HD	2	11	A	100 mM Sucrose + 1680 ng cVA | 1860 ng 7-11-HD	14
Figure 2D	cVA + 7-11-HD	2	11	B	100 mM Sucrose + n-Hexane	14
Figure 2D	cVA + 7-11-HD	2	12	A	100 mM Sucrose + 1680 ng cVA | 1860 ng 7-11-HD	11
Figure 2D	cVA + 7-11-HD	2	12	B	100 mM Sucrose + n-Hexane	8
Figure 2D	cVA + 7-11-HD	2	13	A	100 mM Sucrose + 1680 ng cVA | 1860 ng 7-11-HD	17
Figure 2D	cVA + 7-11-HD	2	13	B	100 mM Sucrose + n-Hexane	5
Figure 2D	cVA + 7-11-HD	2	14	A	100 mM Sucrose + 1680 ng cVA | 1860 ng 7-11-HD	11
Figure 2D	cVA + 7-11-HD	2	14	B	100 mM Sucrose + n-Hexane	15
Figure 2D	cVA + 7-11-HD	2	15	A	100 mM Sucrose + 1680 ng cVA | 1860 ng 7-11-HD	15
Figure 2D	cVA + 7-11-HD	2	15	B	100 mM Sucrose + n-Hexane	6
Figure 2D	cVA + 7-11-HD	2	16	A	100 mM Sucrose + 1680 ng cVA | 1860 ng 7-11-HD	13
Figure 2D	cVA + 7-11-HD	2	16	B	100 mM Sucrose + n-Hexane	5
Figure 2D	cVA + 7-11-HD	2	17	A	100 mM Sucrose + 1680 ng cVA | 1860 ng 7-11-HD	9
Figure 2D	cVA + 7-11-HD	2	17	B	100 mM Sucrose + n-Hexane	23
Figure 2D	cVA + 7-11-HD	2	18	A	100 mM Sucrose + 1680 ng cVA | 1860 ng 7-11-HD	1
Figure 2D	cVA + 7-11-HD	2	18	B	100 mM Sucrose + n-Hexane	12
Figure 2D	cVA + 7-11-HD	2	19	A	100 mM Sucrose + 1680 ng cVA | 1860 ng 7-11-HD	17
Figure 2D	cVA + 7-11-HD	2	19	B	100 mM Sucrose + n-Hexane	5
Figure 2D	cVA + 7-11-HD	2	20	A	100 mM Sucrose + 1680 ng cVA | 1860 ng 7-11-HD	15
Figure 2D	cVA + 7-11-HD	2	20	B	100 mM Sucrose + n-Hexane	13
Figure 2D	cVA + 7-11-HD	3	1	A	100 mM Sucrose + 3360 ng cVA | 3720 ng 7-11-HD	10
Figure 2D	cVA + 7-11-HD	3	1	B	100 mM Sucrose + n-Hexane	19
Figure 2D	cVA + 7-11-HD	3	2	A	100 mM Sucrose + 3360 ng cVA | 3720 ng 7-11-HD	7
Figure 2D	cVA + 7-11-HD	3	2	B	100 mM Sucrose + n-Hexane	4
Figure 2D	cVA + 7-11-HD	3	3	A	100 mM Sucrose + 3360 ng cVA | 3720 ng 7-11-HD	16
Figure 2D	cVA + 7-11-HD	3	3	B	100 mM Sucrose + n-Hexane	16
Figure 2D	cVA + 7-11-HD	3	4	A	100 mM Sucrose + 3360 ng cVA | 3720 ng 7-11-HD	8
Figure 2D	cVA + 7-11-HD	3	4	B	100 mM Sucrose + n-Hexane	20
Figure 2D	cVA + 7-11-HD	3	5	A	100 mM Sucrose + 3360 ng cVA | 3720 ng 7-11-HD	33
Figure 2D	cVA + 7-11-HD	3	5	B	100 mM Sucrose + n-Hexane	5
Figure 2D	cVA + 7-11-HD	3	6	A	100 mM Sucrose + 3360 ng cVA | 3720 ng 7-11-HD	12
Figure 2D	cVA + 7-11-HD	3	6	B	100 mM Sucrose + n-Hexane	7
Figure 2D	cVA + 7-11-HD	3	7	A	100 mM Sucrose + 3360 ng cVA | 3720 ng 7-11-HD	13
Figure 2D	cVA + 7-11-HD	3	7	B	100 mM Sucrose + n-Hexane	10
Figure 2D	cVA + 7-11-HD	3	8	A	100 mM Sucrose + 3360 ng cVA | 3720 ng 7-11-HD	8
Figure 2D	cVA + 7-11-HD	3	8	B	100 mM Sucrose + n-Hexane	11
Figure 2D	cVA + 7-11-HD	3	9	A	100 mM Sucrose + 3360 ng cVA | 3720 ng 7-11-HD	7
Figure 2D	cVA + 7-11-HD	3	9	B	100 mM Sucrose + n-Hexane	13
Figure 2D	cVA + 7-11-HD	3	10	A	100 mM Sucrose + 3360 ng cVA | 3720 ng 7-11-HD	5
Figure 2D	cVA + 7-11-HD	3	10	B	100 mM Sucrose + n-Hexane	16
Figure 2D	cVA + 7-11-HD	3	11	A	100 mM Sucrose + 3360 ng cVA | 3720 ng 7-11-HD	12
Figure 2D	cVA + 7-11-HD	3	11	B	100 mM Sucrose + n-Hexane	10
Figure 2D	cVA + 7-11-HD	3	12	A	100 mM Sucrose + 3360 ng cVA | 3720 ng 7-11-HD	14
Figure 2D	cVA + 7-11-HD	3	12	B	100 mM Sucrose + n-Hexane	10
Figure 2D	cVA + 7-11-HD	3	13	A	100 mM Sucrose + 3360 ng cVA | 3720 ng 7-11-HD	14
Figure 2D	cVA + 7-11-HD	3	13	B	100 mM Sucrose + n-Hexane	19
Figure 2D	cVA + 7-11-HD	3	14	A	100 mM Sucrose + 3360 ng cVA | 3720 ng 7-11-HD	2
Figure 2D	cVA + 7-11-HD	3	14	B	100 mM Sucrose + n-Hexane	9
Figure 2D	cVA + 7-11-HD	3	15	A	100 mM Sucrose + 3360 ng cVA | 3720 ng 7-11-HD	15
Figure 2D	cVA + 7-11-HD	3	15	B	100 mM Sucrose + n-Hexane	3
Figure 2D	cVA + 7-11-HD	3	16	A	100 mM Sucrose + 3360 ng cVA | 3720 ng 7-11-HD	7
Figure 2D	cVA + 7-11-HD	3	16	B	100 mM Sucrose + n-Hexane	8
Figure 2D	cVA + 7-11-HD	3	17	A	100 mM Sucrose + 3360 ng cVA | 3720 ng 7-11-HD	12
Figure 2D	cVA + 7-11-HD	3	17	B	100 mM Sucrose + n-Hexane	2
Figure 2D	cVA + 7-11-HD	3	18	A	100 mM Sucrose + 3360 ng cVA | 3720 ng 7-11-HD	7
Figure 2D	cVA + 7-11-HD	3	18	B	100 mM Sucrose + n-Hexane	7
Figure 2D	cVA + 7-11-HD	3	19	A	100 mM Sucrose + 3360 ng cVA | 3720 ng 7-11-HD	20
Figure 2D	cVA + 7-11-HD	3	19	B	100 mM Sucrose + n-Hexane	8
Figure 2D	cVA + 7-11-HD	3	20	A	100 mM Sucrose + 3360 ng cVA | 3720 ng 7-11-HD	10
Figure 2D	cVA + 7-11-HD	3	20	B	100 mM Sucrose + n-Hexane	4
