# Supplementary material for: Aggregation pheromones have a non-linear effect on oviposition behavior in Drosophila melanogaster
Source: Nat Commun. 2023 Mar 20;14:1544. doi: 10.1038/s41467-023-37046-2 (PMC10027874; doi:10.1038/s41467-023-37046-2)
Supplement: Supplementary file 4 — Source Data [file 41467_2023_37046_MOESM4_ESM.zip › Verschut_etal_Source_Data/Verschut_etal_Figure_4_Behavioral_data.csv]

Figure	Odor	Treatment	Replicate	Genotype	Option	Resource	Eggs
Figure 4A	cVA + 7-T	1	1	w[1118] x w[1118]	A	100 mM Sucrose + 560 ng cVA | 280 ng 7-T	9
Figure 4A	cVA + 7-T	1	1	w[1118] x w[1118]	B	100 mM Sucrose + n-Hexane	3
Figure 4A	cVA + 7-T	1	2	w[1118] x w[1118]	A	100 mM Sucrose + 560 ng cVA | 280 ng 7-T	12
Figure 4A	cVA + 7-T	1	2	w[1118] x w[1118]	B	100 mM Sucrose + n-Hexane	3
Figure 4A	cVA + 7-T	1	3	w[1118] x w[1118]	A	100 mM Sucrose + 560 ng cVA | 280 ng 7-T	16
Figure 4A	cVA + 7-T	1	3	w[1118] x w[1118]	B	100 mM Sucrose + n-Hexane	5
Figure 4A	cVA + 7-T	1	4	w[1118] x w[1118]	A	100 mM Sucrose + 560 ng cVA | 280 ng 7-T	23
Figure 4A	cVA + 7-T	1	4	w[1118] x w[1118]	B	100 mM Sucrose + n-Hexane	4
Figure 4A	cVA + 7-T	1	5	w[1118] x w[1118]	A	100 mM Sucrose + 560 ng cVA | 280 ng 7-T	14
Figure 4A	cVA + 7-T	1	5	w[1118] x w[1118]	B	100 mM Sucrose + n-Hexane	3
Figure 4A	cVA + 7-T	1	6	w[1118] x w[1118]	A	100 mM Sucrose + 560 ng cVA | 280 ng 7-T	15
Figure 4A	cVA + 7-T	1	6	w[1118] x w[1118]	B	100 mM Sucrose + n-Hexane	5
Figure 4A	cVA + 7-T	1	7	w[1118] x w[1118]	A	100 mM Sucrose + 560 ng cVA | 280 ng 7-T	14
Figure 4A	cVA + 7-T	1	7	w[1118] x w[1118]	B	100 mM Sucrose + n-Hexane	1
Figure 4A	cVA + 7-T	1	8	w[1118] x w[1118]	A	100 mM Sucrose + 560 ng cVA | 280 ng 7-T	14
Figure 4A	cVA + 7-T	1	8	w[1118] x w[1118]	B	100 mM Sucrose + n-Hexane	12
Figure 4A	cVA + 7-T	1	9	w[1118] x w[1118]	A	100 mM Sucrose + 560 ng cVA | 280 ng 7-T	10
Figure 4A	cVA + 7-T	1	9	w[1118] x w[1118]	B	100 mM Sucrose + n-Hexane	6
Figure 4A	cVA + 7-T	1	10	w[1118] x w[1118]	A	100 mM Sucrose + 560 ng cVA | 280 ng 7-T	6
Figure 4A	cVA + 7-T	1	10	w[1118] x w[1118]	B	100 mM Sucrose + n-Hexane	3
Figure 4A	cVA + 7-T	1	11	w[1118] x w[1118]	A	100 mM Sucrose + 560 ng cVA | 280 ng 7-T	16
Figure 4A	cVA + 7-T	1	11	w[1118] x w[1118]	B	100 mM Sucrose + n-Hexane	1
Figure 4A	cVA + 7-T	1	12	w[1118] x w[1118]	A	100 mM Sucrose + 560 ng cVA | 280 ng 7-T	17
Figure 4A	cVA + 7-T	1	12	w[1118] x w[1118]	B	100 mM Sucrose + n-Hexane	4
Figure 4A	cVA + 7-T	1	13	w[1118] x w[1118]	A	100 mM Sucrose + 560 ng cVA | 280 ng 7-T	21
Figure 4A	cVA + 7-T	1	13	w[1118] x w[1118]	B	100 mM Sucrose + n-Hexane	5
Figure 4A	cVA + 7-T	1	14	w[1118] x w[1118]	A	100 mM Sucrose + 560 ng cVA | 280 ng 7-T	6
Figure 4A	cVA + 7-T	1	14	w[1118] x w[1118]	B	100 mM Sucrose + n-Hexane	13
Figure 4A	cVA + 7-T	1	15	w[1118] x w[1118]	A	100 mM Sucrose + 560 ng cVA | 280 ng 7-T	18
Figure 4A	cVA + 7-T	1	15	w[1118] x w[1118]	B	100 mM Sucrose + n-Hexane	8
Figure 4A	cVA + 7-T	1	16	w[1118] x w[1118]	A	100 mM Sucrose + 560 ng cVA | 280 ng 7-T	9
Figure 4A	cVA + 7-T	1	16	w[1118] x w[1118]	B	100 mM Sucrose + n-Hexane	14
Figure 4A	cVA + 7-T	1	17	w[1118] x w[1118]	A	100 mM Sucrose + 560 ng cVA | 280 ng 7-T	21
Figure 4A	cVA + 7-T	1	17	w[1118] x w[1118]	B	100 mM Sucrose + n-Hexane	7
Figure 4A	cVA + 7-T	1	18	w[1118] x w[1118]	A	100 mM Sucrose + 560 ng cVA | 280 ng 7-T	18
Figure 4A	cVA + 7-T	1	18	w[1118] x w[1118]	B	100 mM Sucrose + n-Hexane	8
Figure 4A	cVA + 7-T	1	19	w[1118] x w[1118]	A	100 mM Sucrose + 560 ng cVA | 280 ng 7-T	16
Figure 4A	cVA + 7-T	1	19	w[1118] x w[1118]	B	100 mM Sucrose + n-Hexane	4
Figure 4A	cVA + 7-T	1	20	w[1118] x w[1118]	A	100 mM Sucrose + 560 ng cVA | 280 ng 7-T	15
Figure 4A	cVA + 7-T	1	20	w[1118] x w[1118]	B	100 mM Sucrose + n-Hexane	10
Figure 4A	cVA + 7-T	2	1	w[1118] x w[1118]	A	100 mM Sucrose + 1680 ng cVA | 840 ng 7-T	8
Figure 4A	cVA + 7-T	2	1	w[1118] x w[1118]	B	100 mM Sucrose + n-Hexane	10
Figure 4A	cVA + 7-T	2	2	w[1118] x w[1118]	A	100 mM Sucrose + 1680 ng cVA | 840 ng 7-T	15
Figure 4A	cVA + 7-T	2	2	w[1118] x w[1118]	B	100 mM Sucrose + n-Hexane	6
Figure 4A	cVA + 7-T	2	3	w[1118] x w[1118]	A	100 mM Sucrose + 1680 ng cVA | 840 ng 7-T	20
Figure 4A	cVA + 7-T	2	3	w[1118] x w[1118]	B	100 mM Sucrose + n-Hexane	7
Figure 4A	cVA + 7-T	2	4	w[1118] x w[1118]	A	100 mM Sucrose + 1680 ng cVA | 840 ng 7-T	14
Figure 4A	cVA + 7-T	2	4	w[1118] x w[1118]	B	100 mM Sucrose + n-Hexane	12
Figure 4A	cVA + 7-T	2	5	w[1118] x w[1118]	A	100 mM Sucrose + 1680 ng cVA | 840 ng 7-T	15
Figure 4A	cVA + 7-T	2	5	w[1118] x w[1118]	B	100 mM Sucrose + n-Hexane	8
Figure 4A	cVA + 7-T	2	6	w[1118] x w[1118]	A	100 mM Sucrose + 1680 ng cVA | 840 ng 7-T	9
Figure 4A	cVA + 7-T	2	6	w[1118] x w[1118]	B	100 mM Sucrose + n-Hexane	2
Figure 4A	cVA + 7-T	2	7	w[1118] x w[1118]	A	100 mM Sucrose + 1680 ng cVA | 840 ng 7-T	14
Figure 4A	cVA + 7-T	2	7	w[1118] x w[1118]	B	100 mM Sucrose + n-Hexane	6
Figure 4A	cVA + 7-T	2	8	w[1118] x w[1118]	A	100 mM Sucrose + 1680 ng cVA | 840 ng 7-T	12
Figure 4A	cVA + 7-T	2	8	w[1118] x w[1118]	B	100 mM Sucrose + n-Hexane	4
Figure 4A	cVA + 7-T	2	9	w[1118] x w[1118]	A	100 mM Sucrose + 1680 ng cVA | 840 ng 7-T	22
Figure 4A	cVA + 7-T	2	9	w[1118] x w[1118]	B	100 mM Sucrose + n-Hexane	1
Figure 4A	cVA + 7-T	2	10	w[1118] x w[1118]	A	100 mM Sucrose + 1680 ng cVA | 840 ng 7-T	19
Figure 4A	cVA + 7-T	2	10	w[1118] x w[1118]	B	100 mM Sucrose + n-Hexane	10
Figure 4A	cVA + 7-T	2	11	w[1118] x w[1118]	A	100 mM Sucrose + 1680 ng cVA | 840 ng 7-T	24
Figure 4A	cVA + 7-T	2	11	w[1118] x w[1118]	B	100 mM Sucrose + n-Hexane	11
Figure 4A	cVA + 7-T	2	12	w[1118] x w[1118]	A	100 mM Sucrose + 1680 ng cVA | 840 ng 7-T	19
Figure 4A	cVA + 7-T	2	12	w[1118] x w[1118]	B	100 mM Sucrose + n-Hexane	23
Figure 4A	cVA + 7-T	2	13	w[1118] x w[1118]	A	100 mM Sucrose + 1680 ng cVA | 840 ng 7-T	11
Figure 4A	cVA + 7-T	2	13	w[1118] x w[1118]	B	100 mM Sucrose + n-Hexane	5
Figure 4A	cVA + 7-T	2	14	w[1118] x w[1118]	A	100 mM Sucrose + 1680 ng cVA | 840 ng 7-T	12
Figure 4A	cVA + 7-T	2	14	w[1118] x w[1118]	B	100 mM Sucrose + n-Hexane	2
Figure 4A	cVA + 7-T	2	15	w[1118] x w[1118]	A	100 mM Sucrose + 1680 ng cVA | 840 ng 7-T	7
Figure 4A	cVA + 7-T	2	15	w[1118] x w[1118]	B	100 mM Sucrose + n-Hexane	5
Figure 4A	cVA + 7-T	2	16	w[1118] x w[1118]	A	100 mM Sucrose + 1680 ng cVA | 840 ng 7-T	15
Figure 4A	cVA + 7-T	2	16	w[1118] x w[1118]	B	100 mM Sucrose + n-Hexane	1
Figure 4A	cVA + 7-T	2	17	w[1118] x w[1118]	A	100 mM Sucrose + 1680 ng cVA | 840 ng 7-T	11
Figure 4A	cVA + 7-T	2	17	w[1118] x w[1118]	B	100 mM Sucrose + n-Hexane	1
Figure 4A	cVA + 7-T	2	18	w[1118] x w[1118]	A	100 mM Sucrose + 1680 ng cVA | 840 ng 7-T	6
Figure 4A	cVA + 7-T	2	18	w[1118] x w[1118]	B	100 mM Sucrose + n-Hexane	12
Figure 4A	cVA + 7-T	2	19	w[1118] x w[1118]	A	100 mM Sucrose + 1680 ng cVA | 840 ng 7-T	23
Figure 4A	cVA + 7-T	2	19	w[1118] x w[1118]	B	100 mM Sucrose + n-Hexane	4
Figure 4A	cVA + 7-T	2	20	w[1118] x w[1118]	A	100 mM Sucrose + 1680 ng cVA | 840 ng 7-T	13
Figure 4A	cVA + 7-T	2	20	w[1118] x w[1118]	B	100 mM Sucrose + n-Hexane	12
Figure 4A	cVA + 7-T	3	1	w[1118] x w[1118]	A	100 mM Sucrose + 3360 ng cVA | 1680 ng 7-T	14
Figure 4A	cVA + 7-T	3	1	w[1118] x w[1118]	B	100 mM Sucrose + n-Hexane	16
Figure 4A	cVA + 7-T	3	2	w[1118] x w[1118]	A	100 mM Sucrose + 3360 ng cVA | 1680 ng 7-T	8
Figure 4A	cVA + 7-T	3	2	w[1118] x w[1118]	B	100 mM Sucrose + n-Hexane	15
Figure 4A	cVA + 7-T	3	3	w[1118] x w[1118]	A	100 mM Sucrose + 3360 ng cVA | 1680 ng 7-T	12
Figure 4A	cVA + 7-T	3	3	w[1118] x w[1118]	B	100 mM Sucrose + n-Hexane	4
Figure 4A	cVA + 7-T	3	4	w[1118] x w[1118]	A	100 mM Sucrose + 3360 ng cVA | 1680 ng 7-T	7
Figure 4A	cVA + 7-T	3	4	w[1118] x w[1118]	B	100 mM Sucrose + n-Hexane	18
Figure 4A	cVA + 7-T	3	5	w[1118] x w[1118]	A	100 mM Sucrose + 3360 ng cVA | 1680 ng 7-T	16
Figure 4A	cVA + 7-T	3	5	w[1118] x w[1118]	B	100 mM Sucrose + n-Hexane	3
Figure 4A	cVA + 7-T	3	6	w[1118] x w[1118]	A	100 mM Sucrose + 3360 ng cVA | 1680 ng 7-T	11
Figure 4A	cVA + 7-T	3	6	w[1118] x w[1118]	B	100 mM Sucrose + n-Hexane	16
Figure 4A	cVA + 7-T	3	7	w[1118] x w[1118]	A	100 mM Sucrose + 3360 ng cVA | 1680 ng 7-T	14
Figure 4A	cVA + 7-T	3	7	w[1118] x w[1118]	B	100 mM Sucrose + n-Hexane	10
Figure 4A	cVA + 7-T	3	8	w[1118] x w[1118]	A	100 mM Sucrose + 3360 ng cVA | 1680 ng 7-T	22
Figure 4A	cVA + 7-T	3	8	w[1118] x w[1118]	B	100 mM Sucrose + n-Hexane	5
Figure 4A	cVA + 7-T	3	9	w[1118] x w[1118]	A	100 mM Sucrose + 3360 ng cVA | 1680 ng 7-T	20
Figure 4A	cVA + 7-T	3	9	w[1118] x w[1118]	B	100 mM Sucrose + n-Hexane	8
Figure 4A	cVA + 7-T	3	10	w[1118] x w[1118]	A	100 mM Sucrose + 3360 ng cVA | 1680 ng 7-T	8
Figure 4A	cVA + 7-T	3	10	w[1118] x w[1118]	B	100 mM Sucrose + n-Hexane	3
Figure 4A	cVA + 7-T	3	11	w[1118] x w[1118]	A	100 mM Sucrose + 3360 ng cVA | 1680 ng 7-T	13
Figure 4A	cVA + 7-T	3	11	w[1118] x w[1118]	B	100 mM Sucrose + n-Hexane	2
Figure 4A	cVA + 7-T	3	12	w[1118] x w[1118]	A	100 mM Sucrose + 3360 ng cVA | 1680 ng 7-T	6
Figure 4A	cVA + 7-T	3	12	w[1118] x w[1118]	B	100 mM Sucrose + n-Hexane	2
Figure 4A	cVA + 7-T	3	13	w[1118] x w[1118]	A	100 mM Sucrose + 3360 ng cVA | 1680 ng 7-T	17
Figure 4A	cVA + 7-T	3	13	w[1118] x w[1118]	B	100 mM Sucrose + n-Hexane	3
Figure 4A	cVA + 7-T	3	14	w[1118] x w[1118]	A	100 mM Sucrose + 3360 ng cVA | 1680 ng 7-T	6
Figure 4A	cVA + 7-T	3	14	w[1118] x w[1118]	B	100 mM Sucrose + n-Hexane	20
Figure 4A	cVA + 7-T	3	15	w[1118] x w[1118]	A	100 mM Sucrose + 3360 ng cVA | 1680 ng 7-T	21
Figure 4A	cVA + 7-T	3	15	w[1118] x w[1118]	B	100 mM Sucrose + n-Hexane	5
Figure 4A	cVA + 7-T	3	16	w[1118] x w[1118]	A	100 mM Sucrose + 3360 ng cVA | 1680 ng 7-T	2
Figure 4A	cVA + 7-T	3	16	w[1118] x w[1118]	B	100 mM Sucrose + n-Hexane	14
Figure 4A	cVA + 7-T	3	17	w[1118] x w[1118]	A	100 mM Sucrose + 3360 ng cVA | 1680 ng 7-T	2
Figure 4A	cVA + 7-T	3	17	w[1118] x w[1118]	B	100 mM Sucrose + n-Hexane	9
Figure 4A	cVA + 7-T	3	18	w[1118] x w[1118]	A	100 mM Sucrose + 3360 ng cVA | 1680 ng 7-T	10
Figure 4A	cVA + 7-T	3	18	w[1118] x w[1118]	B	100 mM Sucrose + n-Hexane	15
Figure 4A	cVA + 7-T	3	19	w[1118] x w[1118]	A	100 mM Sucrose + 3360 ng cVA | 1680 ng 7-T	5
Figure 4A	cVA + 7-T	3	19	w[1118] x w[1118]	B	100 mM Sucrose + n-Hexane	15
Figure 4A	cVA + 7-T	3	20	w[1118] x w[1118]	A	100 mM Sucrose + 3360 ng cVA | 1680 ng 7-T	16
Figure 4A	cVA + 7-T	3	20	w[1118] x w[1118]	B	100 mM Sucrose + n-Hexane	10
Figure 4A	cVA + 7-T	1	1	w[1118] x UAS-Kir2.1	A	100 mM Sucrose + 560 ng cVA | 280 ng 7-T	22
Figure 4A	cVA + 7-T	1	1	w[1118] x UAS-Kir2.1	B	100 mM Sucrose + n-Hexane	2
Figure 4A	cVA + 7-T	1	2	w[1118] x UAS-Kir2.1	A	100 mM Sucrose + 560 ng cVA | 280 ng 7-T	16
Figure 4A	cVA + 7-T	1	2	w[1118] x UAS-Kir2.1	B	100 mM Sucrose + n-Hexane	19
Figure 4A	cVA + 7-T	1	3	w[1118] x UAS-Kir2.1	A	100 mM Sucrose + 560 ng cVA | 280 ng 7-T	7
Figure 4A	cVA + 7-T	1	3	w[1118] x UAS-Kir2.1	B	100 mM Sucrose + n-Hexane	3
Figure 4A	cVA + 7-T	1	4	w[1118] x UAS-Kir2.1	A	100 mM Sucrose + 560 ng cVA | 280 ng 7-T	22
Figure 4A	cVA + 7-T	1	4	w[1118] x UAS-Kir2.1	B	100 mM Sucrose + n-Hexane	17
Figure 4A	cVA + 7-T	1	5	w[1118] x UAS-Kir2.1	A	100 mM Sucrose + 560 ng cVA | 280 ng 7-T	31
Figure 4A	cVA + 7-T	1	5	w[1118] x UAS-Kir2.1	B	100 mM Sucrose + n-Hexane	6
Figure 4A	cVA + 7-T	1	6	w[1118] x UAS-Kir2.1	A	100 mM Sucrose + 560 ng cVA | 280 ng 7-T	12
Figure 4A	cVA + 7-T	1	6	w[1118] x UAS-Kir2.1	B	100 mM Sucrose + n-Hexane	2
Figure 4A	cVA + 7-T	1	7	w[1118] x UAS-Kir2.1	A	100 mM Sucrose + 560 ng cVA | 280 ng 7-T	17
Figure 4A	cVA + 7-T	1	7	w[1118] x UAS-Kir2.1	B	100 mM Sucrose + n-Hexane	4
Figure 4A	cVA + 7-T	1	8	w[1118] x UAS-Kir2.1	A	100 mM Sucrose + 560 ng cVA | 280 ng 7-T	7
Figure 4A	cVA + 7-T	1	8	w[1118] x UAS-Kir2.1	B	100 mM Sucrose + n-Hexane	10
Figure 4A	cVA + 7-T	1	9	w[1118] x UAS-Kir2.1	A	100 mM Sucrose + 560 ng cVA | 280 ng 7-T	5
Figure 4A	cVA + 7-T	1	9	w[1118] x UAS-Kir2.1	B	100 mM Sucrose + n-Hexane	14
Figure 4A	cVA + 7-T	1	10	w[1118] x UAS-Kir2.1	A	100 mM Sucrose + 560 ng cVA | 280 ng 7-T	9
Figure 4A	cVA + 7-T	1	10	w[1118] x UAS-Kir2.1	B	100 mM Sucrose + n-Hexane	13
Figure 4A	cVA + 7-T	1	11	w[1118] x UAS-Kir2.1	A	100 mM Sucrose + 560 ng cVA | 280 ng 7-T	29
Figure 4A	cVA + 7-T	1	11	w[1118] x UAS-Kir2.1	B	100 mM Sucrose + n-Hexane	10
Figure 4A	cVA + 7-T	1	12	w[1118] x UAS-Kir2.1	A	100 mM Sucrose + 560 ng cVA | 280 ng 7-T	16
Figure 4A	cVA + 7-T	1	12	w[1118] x UAS-Kir2.1	B	100 mM Sucrose + n-Hexane	10
Figure 4A	cVA + 7-T	1	13	w[1118] x UAS-Kir2.1	A	100 mM Sucrose + 560 ng cVA | 280 ng 7-T	24
Figure 4A	cVA + 7-T	1	13	w[1118] x UAS-Kir2.1	B	100 mM Sucrose + n-Hexane	12
Figure 4A	cVA + 7-T	1	14	w[1118] x UAS-Kir2.1	A	100 mM Sucrose + 560 ng cVA | 280 ng 7-T	16
Figure 4A	cVA + 7-T	1	14	w[1118] x UAS-Kir2.1	B	100 mM Sucrose + n-Hexane	10
Figure 4A	cVA + 7-T	1	15	w[1118] x UAS-Kir2.1	A	100 mM Sucrose + 560 ng cVA | 280 ng 7-T	26
Figure 4A	cVA + 7-T	1	15	w[1118] x UAS-Kir2.1	B	100 mM Sucrose + n-Hexane	4
Figure 4A	cVA + 7-T	1	16	w[1118] x UAS-Kir2.1	A	100 mM Sucrose + 560 ng cVA | 280 ng 7-T	11
Figure 4A	cVA + 7-T	1	16	w[1118] x UAS-Kir2.1	B	100 mM Sucrose + n-Hexane	25
Figure 4A	cVA + 7-T	1	17	w[1118] x UAS-Kir2.1	A	100 mM Sucrose + 560 ng cVA | 280 ng 7-T	36
Figure 4A	cVA + 7-T	1	17	w[1118] x UAS-Kir2.1	B	100 mM Sucrose + n-Hexane	2
Figure 4A	cVA + 7-T	1	18	w[1118] x UAS-Kir2.1	A	100 mM Sucrose + 560 ng cVA | 280 ng 7-T	23
Figure 4A	cVA + 7-T	1	18	w[1118] x UAS-Kir2.1	B	100 mM Sucrose + n-Hexane	6
Figure 4A	cVA + 7-T	1	19	w[1118] x UAS-Kir2.1	A	100 mM Sucrose + 560 ng cVA | 280 ng 7-T	24
Figure 4A	cVA + 7-T	1	19	w[1118] x UAS-Kir2.1	B	100 mM Sucrose + n-Hexane	1
Figure 4A	cVA + 7-T	1	20	w[1118] x UAS-Kir2.1	A	100 mM Sucrose + 560 ng cVA | 280 ng 7-T	26
Figure 4A	cVA + 7-T	1	20	w[1118] x UAS-Kir2.1	B	100 mM Sucrose + n-Hexane	6
Figure 4A	cVA + 7-T	2	1	w[1118] x UAS-Kir2.1	A	100 mM Sucrose + 1680 ng cVA | 840 ng 7-T	6
Figure 4A	cVA + 7-T	2	1	w[1118] x UAS-Kir2.1	B	100 mM Sucrose + n-Hexane	13
Figure 4A	cVA + 7-T	2	2	w[1118] x UAS-Kir2.1	A	100 mM Sucrose + 1680 ng cVA | 840 ng 7-T	9
Figure 4A	cVA + 7-T	2	2	w[1118] x UAS-Kir2.1	B	100 mM Sucrose + n-Hexane	1
Figure 4A	cVA + 7-T	2	3	w[1118] x UAS-Kir2.1	A	100 mM Sucrose + 1680 ng cVA | 840 ng 7-T	4
Figure 4A	cVA + 7-T	2	3	w[1118] x UAS-Kir2.1	B	100 mM Sucrose + n-Hexane	8
Figure 4A	cVA + 7-T	2	4	w[1118] x UAS-Kir2.1	A	100 mM Sucrose + 1680 ng cVA | 840 ng 7-T	18
Figure 4A	cVA + 7-T	2	4	w[1118] x UAS-Kir2.1	B	100 mM Sucrose + n-Hexane	0
Figure 4A	cVA + 7-T	2	5	w[1118] x UAS-Kir2.1	A	100 mM Sucrose + 1680 ng cVA | 840 ng 7-T	28
Figure 4A	cVA + 7-T	2	5	w[1118] x UAS-Kir2.1	B	100 mM Sucrose + n-Hexane	8
Figure 4A	cVA + 7-T	2	6	w[1118] x UAS-Kir2.1	A	100 mM Sucrose + 1680 ng cVA | 840 ng 7-T	12
Figure 4A	cVA + 7-T	2	6	w[1118] x UAS-Kir2.1	B	100 mM Sucrose + n-Hexane	1
Figure 4A	cVA + 7-T	2	7	w[1118] x UAS-Kir2.1	A	100 mM Sucrose + 1680 ng cVA | 840 ng 7-T	19
Figure 4A	cVA + 7-T	2	7	w[1118] x UAS-Kir2.1	B	100 mM Sucrose + n-Hexane	14
Figure 4A	cVA + 7-T	2	8	w[1118] x UAS-Kir2.1	A	100 mM Sucrose + 1680 ng cVA | 840 ng 7-T	17
Figure 4A	cVA + 7-T	2	8	w[1118] x UAS-Kir2.1	B	100 mM Sucrose + n-Hexane	11
Figure 4A	cVA + 7-T	2	9	w[1118] x UAS-Kir2.1	A	100 mM Sucrose + 1680 ng cVA | 840 ng 7-T	25
Figure 4A	cVA + 7-T	2	9	w[1118] x UAS-Kir2.1	B	100 mM Sucrose + n-Hexane	13
Figure 4A	cVA + 7-T	2	10	w[1118] x UAS-Kir2.1	A	100 mM Sucrose + 1680 ng cVA | 840 ng 7-T	18
Figure 4A	cVA + 7-T	2	10	w[1118] x UAS-Kir2.1	B	100 mM Sucrose + n-Hexane	4
Figure 4A	cVA + 7-T	2	11	w[1118] x UAS-Kir2.1	A	100 mM Sucrose + 1680 ng cVA | 840 ng 7-T	25
Figure 4A	cVA + 7-T	2	11	w[1118] x UAS-Kir2.1	B	100 mM Sucrose + n-Hexane	5
Figure 4A	cVA + 7-T	2	12	w[1118] x UAS-Kir2.1	A	100 mM Sucrose + 1680 ng cVA | 840 ng 7-T	16
Figure 4A	cVA + 7-T	2	12	w[1118] x UAS-Kir2.1	B	100 mM Sucrose + n-Hexane	10
Figure 4A	cVA + 7-T	2	13	w[1118] x UAS-Kir2.1	A	100 mM Sucrose + 1680 ng cVA | 840 ng 7-T	17
Figure 4A	cVA + 7-T	2	13	w[1118] x UAS-Kir2.1	B	100 mM Sucrose + n-Hexane	22
Figure 4A	cVA + 7-T	2	14	w[1118] x UAS-Kir2.1	A	100 mM Sucrose + 1680 ng cVA | 840 ng 7-T	6
Figure 4A	cVA + 7-T	2	14	w[1118] x UAS-Kir2.1	B	100 mM Sucrose + n-Hexane	2
Figure 4A	cVA + 7-T	2	15	w[1118] x UAS-Kir2.1	A	100 mM Sucrose + 1680 ng cVA | 840 ng 7-T	14
Figure 4A	cVA + 7-T	2	15	w[1118] x UAS-Kir2.1	B	100 mM Sucrose + n-Hexane	8
Figure 4A	cVA + 7-T	2	16	w[1118] x UAS-Kir2.1	A	100 mM Sucrose + 1680 ng cVA | 840 ng 7-T	11
Figure 4A	cVA + 7-T	2	16	w[1118] x UAS-Kir2.1	B	100 mM Sucrose + n-Hexane	18
Figure 4A	cVA + 7-T	2	17	w[1118] x UAS-Kir2.1	A	100 mM Sucrose + 1680 ng cVA | 840 ng 7-T	10
Figure 4A	cVA + 7-T	2	17	w[1118] x UAS-Kir2.1	B	100 mM Sucrose + n-Hexane	10
Figure 4A	cVA + 7-T	2	18	w[1118] x UAS-Kir2.1	A	100 mM Sucrose + 1680 ng cVA | 840 ng 7-T	12
Figure 4A	cVA + 7-T	2	18	w[1118] x UAS-Kir2.1	B	100 mM Sucrose + n-Hexane	9
Figure 4A	cVA + 7-T	2	19	w[1118] x UAS-Kir2.1	A	100 mM Sucrose + 1680 ng cVA | 840 ng 7-T	9
Figure 4A	cVA + 7-T	2	19	w[1118] x UAS-Kir2.1	B	100 mM Sucrose + n-Hexane	27
Figure 4A	cVA + 7-T	2	20	w[1118] x UAS-Kir2.1	A	100 mM Sucrose + 1680 ng cVA | 840 ng 7-T	30
Figure 4A	cVA + 7-T	2	20	w[1118] x UAS-Kir2.1	B	100 mM Sucrose + n-Hexane	1
Figure 4A	cVA + 7-T	3	1	w[1118] x UAS-Kir2.1	A	100 mM Sucrose + 3360 ng cVA | 1680 ng 7-T	14
Figure 4A	cVA + 7-T	3	1	w[1118] x UAS-Kir2.1	B	100 mM Sucrose + n-Hexane	16
Figure 4A	cVA + 7-T	3	2	w[1118] x UAS-Kir2.1	A	100 mM Sucrose + 3360 ng cVA | 1680 ng 7-T	13
Figure 4A	cVA + 7-T	3	2	w[1118] x UAS-Kir2.1	B	100 mM Sucrose + n-Hexane	12
Figure 4A	cVA + 7-T	3	3	w[1118] x UAS-Kir2.1	A	100 mM Sucrose + 3360 ng cVA | 1680 ng 7-T	5
Figure 4A	cVA + 7-T	3	3	w[1118] x UAS-Kir2.1	B	100 mM Sucrose + n-Hexane	9
Figure 4A	cVA + 7-T	3	4	w[1118] x UAS-Kir2.1	A	100 mM Sucrose + 3360 ng cVA | 1680 ng 7-T	10
Figure 4A	cVA + 7-T	3	4	w[1118] x UAS-Kir2.1	B	100 mM Sucrose + n-Hexane	14
Figure 4A	cVA + 7-T	3	5	w[1118] x UAS-Kir2.1	A	100 mM Sucrose + 3360 ng cVA | 1680 ng 7-T	25
Figure 4A	cVA + 7-T	3	5	w[1118] x UAS-Kir2.1	B	100 mM Sucrose + n-Hexane	8
Figure 4A	cVA + 7-T	3	6	w[1118] x UAS-Kir2.1	A	100 mM Sucrose + 3360 ng cVA | 1680 ng 7-T	18
Figure 4A	cVA + 7-T	3	6	w[1118] x UAS-Kir2.1	B	100 mM Sucrose + n-Hexane	16
Figure 4A	cVA + 7-T	3	7	w[1118] x UAS-Kir2.1	A	100 mM Sucrose + 3360 ng cVA | 1680 ng 7-T	24
Figure 4A	cVA + 7-T	3	7	w[1118] x UAS-Kir2.1	B	100 mM Sucrose + n-Hexane	8
Figure 4A	cVA + 7-T	3	8	w[1118] x UAS-Kir2.1	A	100 mM Sucrose + 3360 ng cVA | 1680 ng 7-T	20
Figure 4A	cVA + 7-T	3	8	w[1118] x UAS-Kir2.1	B	100 mM Sucrose + n-Hexane	12
Figure 4A	cVA + 7-T	3	9	w[1118] x UAS-Kir2.1	A	100 mM Sucrose + 3360 ng cVA | 1680 ng 7-T	6
Figure 4A	cVA + 7-T	3	9	w[1118] x UAS-Kir2.1	B	100 mM Sucrose + n-Hexane	19
Figure 4A	cVA + 7-T	3	10	w[1118] x UAS-Kir2.1	A	100 mM Sucrose + 3360 ng cVA | 1680 ng 7-T	11
Figure 4A	cVA + 7-T	3	10	w[1118] x UAS-Kir2.1	B	100 mM Sucrose + n-Hexane	11
Figure 4A	cVA + 7-T	3	11	w[1118] x UAS-Kir2.1	A	100 mM Sucrose + 3360 ng cVA | 1680 ng 7-T	17
Figure 4A	cVA + 7-T	3	11	w[1118] x UAS-Kir2.1	B	100 mM Sucrose + n-Hexane	14
Figure 4A	cVA + 7-T	3	12	w[1118] x UAS-Kir2.1	A	100 mM Sucrose + 3360 ng cVA | 1680 ng 7-T	20
Figure 4A	cVA + 7-T	3	12	w[1118] x UAS-Kir2.1	B	100 mM Sucrose + n-Hexane	8
Figure 4A	cVA + 7-T	3	13	w[1118] x UAS-Kir2.1	A	100 mM Sucrose + 3360 ng cVA | 1680 ng 7-T	15
Figure 4A	cVA + 7-T	3	13	w[1118] x UAS-Kir2.1	B	100 mM Sucrose + n-Hexane	4
Figure 4A	cVA + 7-T	3	14	w[1118] x UAS-Kir2.1	A	100 mM Sucrose + 3360 ng cVA | 1680 ng 7-T	11
Figure 4A	cVA + 7-T	3	14	w[1118] x UAS-Kir2.1	B	100 mM Sucrose + n-Hexane	20
Figure 4A	cVA + 7-T	3	15	w[1118] x UAS-Kir2.1	A	100 mM Sucrose + 3360 ng cVA | 1680 ng 7-T	19
Figure 4A	cVA + 7-T	3	15	w[1118] x UAS-Kir2.1	B	100 mM Sucrose + n-Hexane	12
Figure 4A	cVA + 7-T	3	16	w[1118] x UAS-Kir2.1	A	100 mM Sucrose + 3360 ng cVA | 1680 ng 7-T	3
Figure 4A	cVA + 7-T	3	16	w[1118] x UAS-Kir2.1	B	100 mM Sucrose + n-Hexane	30
Figure 4A	cVA + 7-T	3	17	w[1118] x UAS-Kir2.1	A	100 mM Sucrose + 3360 ng cVA | 1680 ng 7-T	28
Figure 4A	cVA + 7-T	3	17	w[1118] x UAS-Kir2.1	B	100 mM Sucrose + n-Hexane	9
Figure 4A	cVA + 7-T	3	18	w[1118] x UAS-Kir2.1	A	100 mM Sucrose + 3360 ng cVA | 1680 ng 7-T	6
Figure 4A	cVA + 7-T	3	18	w[1118] x UAS-Kir2.1	B	100 mM Sucrose + n-Hexane	6
Figure 4A	cVA + 7-T	3	19	w[1118] x UAS-Kir2.1	A	100 mM Sucrose + 3360 ng cVA | 1680 ng 7-T	22
Figure 4A	cVA + 7-T	3	19	w[1118] x UAS-Kir2.1	B	100 mM Sucrose + n-Hexane	17
Figure 4A	cVA + 7-T	3	20	w[1118] x UAS-Kir2.1	A	100 mM Sucrose + 3360 ng cVA | 1680 ng 7-T	14
Figure 4A	cVA + 7-T	3	20	w[1118] x UAS-Kir2.1	B	100 mM Sucrose + n-Hexane	18
Figure 4B	cVA + 7-T	1	1	Orco-GAL4 x w[1118]	A	100 mM Sucrose + 560 ng cVA | 280 ng 7-T	14
Figure 4B	cVA + 7-T	1	1	Orco-GAL4 x w[1118]	B	100 mM Sucrose + n-Hexane	1
Figure 4B	cVA + 7-T	1	2	Orco-GAL4 x w[1118]	A	100 mM Sucrose + 560 ng cVA | 280 ng 7-T	12
Figure 4B	cVA + 7-T	1	2	Orco-GAL4 x w[1118]	B	100 mM Sucrose + n-Hexane	2
Figure 4B	cVA + 7-T	1	3	Orco-GAL4 x w[1118]	A	100 mM Sucrose + 560 ng cVA | 280 ng 7-T	10
Figure 4B	cVA + 7-T	1	3	Orco-GAL4 x w[1118]	B	100 mM Sucrose + n-Hexane	8
Figure 4B	cVA + 7-T	1	4	Orco-GAL4 x w[1118]	A	100 mM Sucrose + 560 ng cVA | 280 ng 7-T	12
Figure 4B	cVA + 7-T	1	4	Orco-GAL4 x w[1118]	B	100 mM Sucrose + n-Hexane	12
Figure 4B	cVA + 7-T	1	5	Orco-GAL4 x w[1118]	A	100 mM Sucrose + 560 ng cVA | 280 ng 7-T	16
Figure 4B	cVA + 7-T	1	5	Orco-GAL4 x w[1118]	B	100 mM Sucrose + n-Hexane	4
Figure 4B	cVA + 7-T	1	6	Orco-GAL4 x w[1118]	A	100 mM Sucrose + 560 ng cVA | 280 ng 7-T	11
Figure 4B	cVA + 7-T	1	6	Orco-GAL4 x w[1118]	B	100 mM Sucrose + n-Hexane	5
Figure 4B	cVA + 7-T	1	7	Orco-GAL4 x w[1118]	A	100 mM Sucrose + 560 ng cVA | 280 ng 7-T	15
Figure 4B	cVA + 7-T	1	7	Orco-GAL4 x w[1118]	B	100 mM Sucrose + n-Hexane	7
Figure 4B	cVA + 7-T	1	8	Orco-GAL4 x w[1118]	A	100 mM Sucrose + 560 ng cVA | 280 ng 7-T	2
Figure 4B	cVA + 7-T	1	8	Orco-GAL4 x w[1118]	B	100 mM Sucrose + n-Hexane	10
Figure 4B	cVA + 7-T	1	9	Orco-GAL4 x w[1118]	A	100 mM Sucrose + 560 ng cVA | 280 ng 7-T	17
Figure 4B	cVA + 7-T	1	9	Orco-GAL4 x w[1118]	B	100 mM Sucrose + n-Hexane	4
Figure 4B	cVA + 7-T	1	10	Orco-GAL4 x w[1118]	A	100 mM Sucrose + 560 ng cVA | 280 ng 7-T	10
Figure 4B	cVA + 7-T	1	10	Orco-GAL4 x w[1118]	B	100 mM Sucrose + n-Hexane	2
Figure 4B	cVA + 7-T	1	11	Orco-GAL4 x w[1118]	A	100 mM Sucrose + 560 ng cVA | 280 ng 7-T	19
Figure 4B	cVA + 7-T	1	11	Orco-GAL4 x w[1118]	B	100 mM Sucrose + n-Hexane	11
Figure 4B	cVA + 7-T	1	12	Orco-GAL4 x w[1118]	A	100 mM Sucrose + 560 ng cVA | 280 ng 7-T	16
Figure 4B	cVA + 7-T	1	12	Orco-GAL4 x w[1118]	B	100 mM Sucrose + n-Hexane	10
Figure 4B	cVA + 7-T	1	13	Orco-GAL4 x w[1118]	A	100 mM Sucrose + 560 ng cVA | 280 ng 7-T	24
Figure 4B	cVA + 7-T	1	13	Orco-GAL4 x w[1118]	B	100 mM Sucrose + n-Hexane	13
Figure 4B	cVA + 7-T	1	14	Orco-GAL4 x w[1118]	A	100 mM Sucrose + 560 ng cVA | 280 ng 7-T	7
Figure 4B	cVA + 7-T	1	14	Orco-GAL4 x w[1118]	B	100 mM Sucrose + n-Hexane	4
Figure 4B	cVA + 7-T	1	15	Orco-GAL4 x w[1118]	A	100 mM Sucrose + 560 ng cVA | 280 ng 7-T	21
Figure 4B	cVA + 7-T	1	15	Orco-GAL4 x w[1118]	B	100 mM Sucrose + n-Hexane	10
Figure 4B	cVA + 7-T	1	16	Orco-GAL4 x w[1118]	A	100 mM Sucrose + 560 ng cVA | 280 ng 7-T	12
Figure 4B	cVA + 7-T	1	16	Orco-GAL4 x w[1118]	B	100 mM Sucrose + n-Hexane	20
Figure 4B	cVA + 7-T	1	17	Orco-GAL4 x w[1118]	A	100 mM Sucrose + 560 ng cVA | 280 ng 7-T	15
Figure 4B	cVA + 7-T	1	17	Orco-GAL4 x w[1118]	B	100 mM Sucrose + n-Hexane	3
Figure 4B	cVA + 7-T	1	18	Orco-GAL4 x w[1118]	A	100 mM Sucrose + 560 ng cVA | 280 ng 7-T	9
Figure 4B	cVA + 7-T	1	18	Orco-GAL4 x w[1118]	B	100 mM Sucrose + n-Hexane	2
Figure 4B	cVA + 7-T	1	19	Orco-GAL4 x w[1118]	A	100 mM Sucrose + 560 ng cVA | 280 ng 7-T	18
Figure 4B	cVA + 7-T	1	19	Orco-GAL4 x w[1118]	B	100 mM Sucrose + n-Hexane	12
Figure 4B	cVA + 7-T	1	20	Orco-GAL4 x w[1118]	A	100 mM Sucrose + 560 ng cVA | 280 ng 7-T	22
Figure 4B	cVA + 7-T	1	20	Orco-GAL4 x w[1118]	B	100 mM Sucrose + n-Hexane	7
Figure 4B	cVA + 7-T	2	1	Orco-GAL4 x w[1118]	A	100 mM Sucrose + 1680 ng cVA | 840 ng 7-T	5
Figure 4B	cVA + 7-T	2	1	Orco-GAL4 x w[1118]	B	100 mM Sucrose + n-Hexane	14
Figure 4B	cVA + 7-T	2	2	Orco-GAL4 x w[1118]	A	100 mM Sucrose + 1680 ng cVA | 840 ng 7-T	21
Figure 4B	cVA + 7-T	2	2	Orco-GAL4 x w[1118]	B	100 mM Sucrose + n-Hexane	3
Figure 4B	cVA + 7-T	2	3	Orco-GAL4 x w[1118]	A	100 mM Sucrose + 1680 ng cVA | 840 ng 7-T	19
Figure 4B	cVA + 7-T	2	3	Orco-GAL4 x w[1118]	B	100 mM Sucrose + n-Hexane	10
Figure 4B	cVA + 7-T	2	4	Orco-GAL4 x w[1118]	A	100 mM Sucrose + 1680 ng cVA | 840 ng 7-T	16
Figure 4B	cVA + 7-T	2	4	Orco-GAL4 x w[1118]	B	100 mM Sucrose + n-Hexane	2
Figure 4B	cVA + 7-T	2	5	Orco-GAL4 x w[1118]	A	100 mM Sucrose + 1680 ng cVA | 840 ng 7-T	21
Figure 4B	cVA + 7-T	2	5	Orco-GAL4 x w[1118]	B	100 mM Sucrose + n-Hexane	10
Figure 4B	cVA + 7-T	2	6	Orco-GAL4 x w[1118]	A	100 mM Sucrose + 1680 ng cVA | 840 ng 7-T	5
Figure 4B	cVA + 7-T	2	6	Orco-GAL4 x w[1118]	B	100 mM Sucrose + n-Hexane	14
Figure 4B	cVA + 7-T	2	7	Orco-GAL4 x w[1118]	A	100 mM Sucrose + 1680 ng cVA | 840 ng 7-T	16
Figure 4B	cVA + 7-T	2	7	Orco-GAL4 x w[1118]	B	100 mM Sucrose + n-Hexane	13
Figure 4B	cVA + 7-T	2	8	Orco-GAL4 x w[1118]	A	100 mM Sucrose + 1680 ng cVA | 840 ng 7-T	10
Figure 4B	cVA + 7-T	2	8	Orco-GAL4 x w[1118]	B	100 mM Sucrose + n-Hexane	6
Figure 4B	cVA + 7-T	2	9	Orco-GAL4 x w[1118]	A	100 mM Sucrose + 1680 ng cVA | 840 ng 7-T	15
Figure 4B	cVA + 7-T	2	9	Orco-GAL4 x w[1118]	B	100 mM Sucrose + n-Hexane	2
Figure 4B	cVA + 7-T	2	10	Orco-GAL4 x w[1118]	A	100 mM Sucrose + 1680 ng cVA | 840 ng 7-T	18
Figure 4B	cVA + 7-T	2	10	Orco-GAL4 x w[1118]	B	100 mM Sucrose + n-Hexane	12
Figure 4B	cVA + 7-T	2	11	Orco-GAL4 x w[1118]	A	100 mM Sucrose + 1680 ng cVA | 840 ng 7-T	22
Figure 4B	cVA + 7-T	2	11	Orco-GAL4 x w[1118]	B	100 mM Sucrose + n-Hexane	10
Figure 4B	cVA + 7-T	2	12	Orco-GAL4 x w[1118]	A	100 mM Sucrose + 1680 ng cVA | 840 ng 7-T	9
Figure 4B	cVA + 7-T	2	12	Orco-GAL4 x w[1118]	B	100 mM Sucrose + n-Hexane	3
Figure 4B	cVA + 7-T	2	13	Orco-GAL4 x w[1118]	A	100 mM Sucrose + 1680 ng cVA | 840 ng 7-T	4
Figure 4B	cVA + 7-T	2	13	Orco-GAL4 x w[1118]	B	100 mM Sucrose + n-Hexane	10
Figure 4B	cVA + 7-T	2	14	Orco-GAL4 x w[1118]	A	100 mM Sucrose + 1680 ng cVA | 840 ng 7-T	3
Figure 4B	cVA + 7-T	2	14	Orco-GAL4 x w[1118]	B	100 mM Sucrose + n-Hexane	8
Figure 4B	cVA + 7-T	2	15	Orco-GAL4 x w[1118]	A	100 mM Sucrose + 1680 ng cVA | 840 ng 7-T	10
Figure 4B	cVA + 7-T	2	15	Orco-GAL4 x w[1118]	B	100 mM Sucrose + n-Hexane	8
Figure 4B	cVA + 7-T	2	16	Orco-GAL4 x w[1118]	A	100 mM Sucrose + 1680 ng cVA | 840 ng 7-T	7
Figure 4B	cVA + 7-T	2	16	Orco-GAL4 x w[1118]	B	100 mM Sucrose + n-Hexane	5
Figure 4B	cVA + 7-T	2	17	Orco-GAL4 x w[1118]	A	100 mM Sucrose + 1680 ng cVA | 840 ng 7-T	10
Figure 4B	cVA + 7-T	2	17	Orco-GAL4 x w[1118]	B	100 mM Sucrose + n-Hexane	6
Figure 4B	cVA + 7-T	2	18	Orco-GAL4 x w[1118]	A	100 mM Sucrose + 1680 ng cVA | 840 ng 7-T	17
Figure 4B	cVA + 7-T	2	18	Orco-GAL4 x w[1118]	B	100 mM Sucrose + n-Hexane	11
Figure 4B	cVA + 7-T	2	19	Orco-GAL4 x w[1118]	A	100 mM Sucrose + 1680 ng cVA | 840 ng 7-T	9
Figure 4B	cVA + 7-T	2	19	Orco-GAL4 x w[1118]	B	100 mM Sucrose + n-Hexane	3
Figure 4B	cVA + 7-T	2	20	Orco-GAL4 x w[1118]	A	100 mM Sucrose + 1680 ng cVA | 840 ng 7-T	23
Figure 4B	cVA + 7-T	2	20	Orco-GAL4 x w[1118]	B	100 mM Sucrose + n-Hexane	4
Figure 4B	cVA + 7-T	3	1	Orco-GAL4 x w[1118]	A	100 mM Sucrose + 3360 ng cVA | 1680 ng 7-T	34
Figure 4B	cVA + 7-T	3	1	Orco-GAL4 x w[1118]	B	100 mM Sucrose + n-Hexane	3
Figure 4B	cVA + 7-T	3	2	Orco-GAL4 x w[1118]	A	100 mM Sucrose + 3360 ng cVA | 1680 ng 7-T	12
Figure 4B	cVA + 7-T	3	2	Orco-GAL4 x w[1118]	B	100 mM Sucrose + n-Hexane	10
Figure 4B	cVA + 7-T	3	3	Orco-GAL4 x w[1118]	A	100 mM Sucrose + 3360 ng cVA | 1680 ng 7-T	27
Figure 4B	cVA + 7-T	3	3	Orco-GAL4 x w[1118]	B	100 mM Sucrose + n-Hexane	3
Figure 4B	cVA + 7-T	3	4	Orco-GAL4 x w[1118]	A	100 mM Sucrose + 3360 ng cVA | 1680 ng 7-T	12
Figure 4B	cVA + 7-T	3	4	Orco-GAL4 x w[1118]	B	100 mM Sucrose + n-Hexane	29
Figure 4B	cVA + 7-T	3	5	Orco-GAL4 x w[1118]	A	100 mM Sucrose + 3360 ng cVA | 1680 ng 7-T	16
Figure 4B	cVA + 7-T	3	5	Orco-GAL4 x w[1118]	B	100 mM Sucrose + n-Hexane	21
Figure 4B	cVA + 7-T	3	6	Orco-GAL4 x w[1118]	A	100 mM Sucrose + 3360 ng cVA | 1680 ng 7-T	3
Figure 4B	cVA + 7-T	3	6	Orco-GAL4 x w[1118]	B	100 mM Sucrose + n-Hexane	14
Figure 4B	cVA + 7-T	3	7	Orco-GAL4 x w[1118]	A	100 mM Sucrose + 3360 ng cVA | 1680 ng 7-T	1
Figure 4B	cVA + 7-T	3	7	Orco-GAL4 x w[1118]	B	100 mM Sucrose + n-Hexane	21
Figure 4B	cVA + 7-T	3	8	Orco-GAL4 x w[1118]	A	100 mM Sucrose + 3360 ng cVA | 1680 ng 7-T	19
Figure 4B	cVA + 7-T	3	8	Orco-GAL4 x w[1118]	B	100 mM Sucrose + n-Hexane	5
Figure 4B	cVA + 7-T	3	9	Orco-GAL4 x w[1118]	A	100 mM Sucrose + 3360 ng cVA | 1680 ng 7-T	17
Figure 4B	cVA + 7-T	3	9	Orco-GAL4 x w[1118]	B	100 mM Sucrose + n-Hexane	3
Figure 4B	cVA + 7-T	3	10	Orco-GAL4 x w[1118]	A	100 mM Sucrose + 3360 ng cVA | 1680 ng 7-T	2
Figure 4B	cVA + 7-T	3	10	Orco-GAL4 x w[1118]	B	100 mM Sucrose + n-Hexane	7
Figure 4B	cVA + 7-T	3	11	Orco-GAL4 x w[1118]	A	100 mM Sucrose + 3360 ng cVA | 1680 ng 7-T	10
Figure 4B	cVA + 7-T	3	11	Orco-GAL4 x w[1118]	B	100 mM Sucrose + n-Hexane	3
Figure 4B	cVA + 7-T	3	12	Orco-GAL4 x w[1118]	A	100 mM Sucrose + 3360 ng cVA | 1680 ng 7-T	1
Figure 4B	cVA + 7-T	3	12	Orco-GAL4 x w[1118]	B	100 mM Sucrose + n-Hexane	12
Figure 4B	cVA + 7-T	3	13	Orco-GAL4 x w[1118]	A	100 mM Sucrose + 3360 ng cVA | 1680 ng 7-T	10
Figure 4B	cVA + 7-T	3	13	Orco-GAL4 x w[1118]	B	100 mM Sucrose + n-Hexane	4
Figure 4B	cVA + 7-T	3	14	Orco-GAL4 x w[1118]	A	100 mM Sucrose + 3360 ng cVA | 1680 ng 7-T	7
Figure 4B	cVA + 7-T	3	14	Orco-GAL4 x w[1118]	B	100 mM Sucrose + n-Hexane	6
Figure 4B	cVA + 7-T	3	15	Orco-GAL4 x w[1118]	A	100 mM Sucrose + 3360 ng cVA | 1680 ng 7-T	8
Figure 4B	cVA + 7-T	3	15	Orco-GAL4 x w[1118]	B	100 mM Sucrose + n-Hexane	2
Figure 4B	cVA + 7-T	3	16	Orco-GAL4 x w[1118]	A	100 mM Sucrose + 3360 ng cVA | 1680 ng 7-T	12
Figure 4B	cVA + 7-T	3	16	Orco-GAL4 x w[1118]	B	100 mM Sucrose + n-Hexane	2
Figure 4B	cVA + 7-T	3	17	Orco-GAL4 x w[1118]	A	100 mM Sucrose + 3360 ng cVA | 1680 ng 7-T	19
Figure 4B	cVA + 7-T	3	17	Orco-GAL4 x w[1118]	B	100 mM Sucrose + n-Hexane	7
Figure 4B	cVA + 7-T	3	18	Orco-GAL4 x w[1118]	A	100 mM Sucrose + 3360 ng cVA | 1680 ng 7-T	5
Figure 4B	cVA + 7-T	3	18	Orco-GAL4 x w[1118]	B	100 mM Sucrose + n-Hexane	26
Figure 4B	cVA + 7-T	3	19	Orco-GAL4 x w[1118]	A	100 mM Sucrose + 3360 ng cVA | 1680 ng 7-T	4
Figure 4B	cVA + 7-T	3	19	Orco-GAL4 x w[1118]	B	100 mM Sucrose + n-Hexane	4
Figure 4B	cVA + 7-T	3	20	Orco-GAL4 x w[1118]	A	100 mM Sucrose + 3360 ng cVA | 1680 ng 7-T	13
Figure 4B	cVA + 7-T	3	20	Orco-GAL4 x w[1118]	B	100 mM Sucrose + n-Hexane	16
Figure 4B	cVA + 7-T	1	1	Orco-GAL4 x UAS-Kir2.1	A	100 mM Sucrose + 560 ng cVA | 280 ng 7-T	25
Figure 4B	cVA + 7-T	1	1	Orco-GAL4 x UAS-Kir2.1	B	100 mM Sucrose + n-Hexane	15
Figure 4B	cVA + 7-T	1	2	Orco-GAL4 x UAS-Kir2.1	A	100 mM Sucrose + 560 ng cVA | 280 ng 7-T	24
Figure 4B	cVA + 7-T	1	2	Orco-GAL4 x UAS-Kir2.1	B	100 mM Sucrose + n-Hexane	15
Figure 4B	cVA + 7-T	1	3	Orco-GAL4 x UAS-Kir2.1	A	100 mM Sucrose + 560 ng cVA | 280 ng 7-T	12
Figure 4B	cVA + 7-T	1	3	Orco-GAL4 x UAS-Kir2.1	B	100 mM Sucrose + n-Hexane	27
Figure 4B	cVA + 7-T	1	4	Orco-GAL4 x UAS-Kir2.1	A	100 mM Sucrose + 560 ng cVA | 280 ng 7-T	4
Figure 4B	cVA + 7-T	1	4	Orco-GAL4 x UAS-Kir2.1	B	100 mM Sucrose + n-Hexane	31
Figure 4B	cVA + 7-T	1	5	Orco-GAL4 x UAS-Kir2.1	A	100 mM Sucrose + 560 ng cVA | 280 ng 7-T	20
Figure 4B	cVA + 7-T	1	5	Orco-GAL4 x UAS-Kir2.1	B	100 mM Sucrose + n-Hexane	26
Figure 4B	cVA + 7-T	1	6	Orco-GAL4 x UAS-Kir2.1	A	100 mM Sucrose + 560 ng cVA | 280 ng 7-T	22
Figure 4B	cVA + 7-T	1	6	Orco-GAL4 x UAS-Kir2.1	B	100 mM Sucrose + n-Hexane	19
Figure 4B	cVA + 7-T	1	7	Orco-GAL4 x UAS-Kir2.1	A	100 mM Sucrose + 560 ng cVA | 280 ng 7-T	15
Figure 4B	cVA + 7-T	1	7	Orco-GAL4 x UAS-Kir2.1	B	100 mM Sucrose + n-Hexane	31
Figure 4B	cVA + 7-T	1	8	Orco-GAL4 x UAS-Kir2.1	A	100 mM Sucrose + 560 ng cVA | 280 ng 7-T	17
Figure 4B	cVA + 7-T	1	8	Orco-GAL4 x UAS-Kir2.1	B	100 mM Sucrose + n-Hexane	15
Figure 4B	cVA + 7-T	1	9	Orco-GAL4 x UAS-Kir2.1	A	100 mM Sucrose + 560 ng cVA | 280 ng 7-T	6
Figure 4B	cVA + 7-T	1	9	Orco-GAL4 x UAS-Kir2.1	B	100 mM Sucrose + n-Hexane	30
Figure 4B	cVA + 7-T	1	10	Orco-GAL4 x UAS-Kir2.1	A	100 mM Sucrose + 560 ng cVA | 280 ng 7-T	10
Figure 4B	cVA + 7-T	1	10	Orco-GAL4 x UAS-Kir2.1	B	100 mM Sucrose + n-Hexane	8
Figure 4B	cVA + 7-T	1	11	Orco-GAL4 x UAS-Kir2.1	A	100 mM Sucrose + 560 ng cVA | 280 ng 7-T	7
Figure 4B	cVA + 7-T	1	11	Orco-GAL4 x UAS-Kir2.1	B	100 mM Sucrose + n-Hexane	39
Figure 4B	cVA + 7-T	1	12	Orco-GAL4 x UAS-Kir2.1	A	100 mM Sucrose + 560 ng cVA | 280 ng 7-T	45
Figure 4B	cVA + 7-T	1	12	Orco-GAL4 x UAS-Kir2.1	B	100 mM Sucrose + n-Hexane	3
Figure 4B	cVA + 7-T	1	13	Orco-GAL4 x UAS-Kir2.1	A	100 mM Sucrose + 560 ng cVA | 280 ng 7-T	7
Figure 4B	cVA + 7-T	1	13	Orco-GAL4 x UAS-Kir2.1	B	100 mM Sucrose + n-Hexane	19
Figure 4B	cVA + 7-T	1	14	Orco-GAL4 x UAS-Kir2.1	A	100 mM Sucrose + 560 ng cVA | 280 ng 7-T	8
Figure 4B	cVA + 7-T	1	14	Orco-GAL4 x UAS-Kir2.1	B	100 mM Sucrose + n-Hexane	6
Figure 4B	cVA + 7-T	1	15	Orco-GAL4 x UAS-Kir2.1	A	100 mM Sucrose + 560 ng cVA | 280 ng 7-T	5
Figure 4B	cVA + 7-T	1	15	Orco-GAL4 x UAS-Kir2.1	B	100 mM Sucrose + n-Hexane	20
Figure 4B	cVA + 7-T	1	16	Orco-GAL4 x UAS-Kir2.1	A	100 mM Sucrose + 560 ng cVA | 280 ng 7-T	3
Figure 4B	cVA + 7-T	1	16	Orco-GAL4 x UAS-Kir2.1	B	100 mM Sucrose + n-Hexane	10
Figure 4B	cVA + 7-T	1	17	Orco-GAL4 x UAS-Kir2.1	A	100 mM Sucrose + 560 ng cVA | 280 ng 7-T	9
Figure 4B	cVA + 7-T	1	17	Orco-GAL4 x UAS-Kir2.1	B	100 mM Sucrose + n-Hexane	13
Figure 4B	cVA + 7-T	1	18	Orco-GAL4 x UAS-Kir2.1	A	100 mM Sucrose + 560 ng cVA | 280 ng 7-T	27
Figure 4B	cVA + 7-T	1	18	Orco-GAL4 x UAS-Kir2.1	B	100 mM Sucrose + n-Hexane	9
Figure 4B	cVA + 7-T	1	19	Orco-GAL4 x UAS-Kir2.1	A	100 mM Sucrose + 560 ng cVA | 280 ng 7-T	27
Figure 4B	cVA + 7-T	1	19	Orco-GAL4 x UAS-Kir2.1	B	100 mM Sucrose + n-Hexane	22
Figure 4B	cVA + 7-T	1	20	Orco-GAL4 x UAS-Kir2.1	A	100 mM Sucrose + 560 ng cVA | 280 ng 7-T	5
Figure 4B	cVA + 7-T	1	20	Orco-GAL4 x UAS-Kir2.1	B	100 mM Sucrose + n-Hexane	16
Figure 4B	cVA + 7-T	2	1	Orco-GAL4 x UAS-Kir2.1	A	100 mM Sucrose + 1680 ng cVA | 840 ng 7-T	7
Figure 4B	cVA + 7-T	2	1	Orco-GAL4 x UAS-Kir2.1	B	100 mM Sucrose + n-Hexane	10
Figure 4B	cVA + 7-T	2	2	Orco-GAL4 x UAS-Kir2.1	A	100 mM Sucrose + 1680 ng cVA | 840 ng 7-T	31
Figure 4B	cVA + 7-T	2	2	Orco-GAL4 x UAS-Kir2.1	B	100 mM Sucrose + n-Hexane	16
Figure 4B	cVA + 7-T	2	3	Orco-GAL4 x UAS-Kir2.1	A	100 mM Sucrose + 1680 ng cVA | 840 ng 7-T	16
Figure 4B	cVA + 7-T	2	3	Orco-GAL4 x UAS-Kir2.1	B	100 mM Sucrose + n-Hexane	25
Figure 4B	cVA + 7-T	2	4	Orco-GAL4 x UAS-Kir2.1	A	100 mM Sucrose + 1680 ng cVA | 840 ng 7-T	17
Figure 4B	cVA + 7-T	2	4	Orco-GAL4 x UAS-Kir2.1	B	100 mM Sucrose + n-Hexane	22
Figure 4B	cVA + 7-T	2	5	Orco-GAL4 x UAS-Kir2.1	A	100 mM Sucrose + 1680 ng cVA | 840 ng 7-T	27
Figure 4B	cVA + 7-T	2	5	Orco-GAL4 x UAS-Kir2.1	B	100 mM Sucrose + n-Hexane	18
Figure 4B	cVA + 7-T	2	6	Orco-GAL4 x UAS-Kir2.1	A	100 mM Sucrose + 1680 ng cVA | 840 ng 7-T	37
Figure 4B	cVA + 7-T	2	6	Orco-GAL4 x UAS-Kir2.1	B	100 mM Sucrose + n-Hexane	11
Figure 4B	cVA + 7-T	2	7	Orco-GAL4 x UAS-Kir2.1	A	100 mM Sucrose + 1680 ng cVA | 840 ng 7-T	7
Figure 4B	cVA + 7-T	2	7	Orco-GAL4 x UAS-Kir2.1	B	100 mM Sucrose + n-Hexane	21
Figure 4B	cVA + 7-T	2	8	Orco-GAL4 x UAS-Kir2.1	A	100 mM Sucrose + 1680 ng cVA | 840 ng 7-T	11
Figure 4B	cVA + 7-T	2	8	Orco-GAL4 x UAS-Kir2.1	B	100 mM Sucrose + n-Hexane	19
Figure 4B	cVA + 7-T	2	9	Orco-GAL4 x UAS-Kir2.1	A	100 mM Sucrose + 1680 ng cVA | 840 ng 7-T	11
Figure 4B	cVA + 7-T	2	9	Orco-GAL4 x UAS-Kir2.1	B	100 mM Sucrose + n-Hexane	2
Figure 4B	cVA + 7-T	2	10	Orco-GAL4 x UAS-Kir2.1	A	100 mM Sucrose + 1680 ng cVA | 840 ng 7-T	19
Figure 4B	cVA + 7-T	2	10	Orco-GAL4 x UAS-Kir2.1	B	100 mM Sucrose + n-Hexane	16
Figure 4B	cVA + 7-T	2	11	Orco-GAL4 x UAS-Kir2.1	A	100 mM Sucrose + 1680 ng cVA | 840 ng 7-T	14
Figure 4B	cVA + 7-T	2	11	Orco-GAL4 x UAS-Kir2.1	B	100 mM Sucrose + n-Hexane	17
Figure 4B	cVA + 7-T	2	12	Orco-GAL4 x UAS-Kir2.1	A	100 mM Sucrose + 1680 ng cVA | 840 ng 7-T	19
Figure 4B	cVA + 7-T	2	12	Orco-GAL4 x UAS-Kir2.1	B	100 mM Sucrose + n-Hexane	3
Figure 4B	cVA + 7-T	2	13	Orco-GAL4 x UAS-Kir2.1	A	100 mM Sucrose + 1680 ng cVA | 840 ng 7-T	18
Figure 4B	cVA + 7-T	2	13	Orco-GAL4 x UAS-Kir2.1	B	100 mM Sucrose + n-Hexane	8
Figure 4B	cVA + 7-T	2	14	Orco-GAL4 x UAS-Kir2.1	A	100 mM Sucrose + 1680 ng cVA | 840 ng 7-T	25
Figure 4B	cVA + 7-T	2	14	Orco-GAL4 x UAS-Kir2.1	B	100 mM Sucrose + n-Hexane	11
Figure 4B	cVA + 7-T	2	15	Orco-GAL4 x UAS-Kir2.1	A	100 mM Sucrose + 1680 ng cVA | 840 ng 7-T	12
Figure 4B	cVA + 7-T	2	15	Orco-GAL4 x UAS-Kir2.1	B	100 mM Sucrose + n-Hexane	9
Figure 4B	cVA + 7-T	2	16	Orco-GAL4 x UAS-Kir2.1	A	100 mM Sucrose + 1680 ng cVA | 840 ng 7-T	17
Figure 4B	cVA + 7-T	2	16	Orco-GAL4 x UAS-Kir2.1	B	100 mM Sucrose + n-Hexane	24
Figure 4B	cVA + 7-T	2	17	Orco-GAL4 x UAS-Kir2.1	A	100 mM Sucrose + 1680 ng cVA | 840 ng 7-T	13
Figure 4B	cVA + 7-T	2	17	Orco-GAL4 x UAS-Kir2.1	B	100 mM Sucrose + n-Hexane	22
Figure 4B	cVA + 7-T	2	18	Orco-GAL4 x UAS-Kir2.1	A	100 mM Sucrose + 1680 ng cVA | 840 ng 7-T	27
Figure 4B	cVA + 7-T	2	18	Orco-GAL4 x UAS-Kir2.1	B	100 mM Sucrose + n-Hexane	1
Figure 4B	cVA + 7-T	2	19	Orco-GAL4 x UAS-Kir2.1	A	100 mM Sucrose + 1680 ng cVA | 840 ng 7-T	14
Figure 4B	cVA + 7-T	2	19	Orco-GAL4 x UAS-Kir2.1	B	100 mM Sucrose + n-Hexane	20
Figure 4B	cVA + 7-T	2	20	Orco-GAL4 x UAS-Kir2.1	A	100 mM Sucrose + 1680 ng cVA | 840 ng 7-T	3
Figure 4B	cVA + 7-T	2	20	Orco-GAL4 x UAS-Kir2.1	B	100 mM Sucrose + n-Hexane	39
Figure 4B	cVA + 7-T	3	1	Orco-GAL4 x UAS-Kir2.1	A	100 mM Sucrose + 3360 ng cVA | 1680 ng 7-T	22
Figure 4B	cVA + 7-T	3	1	Orco-GAL4 x UAS-Kir2.1	B	100 mM Sucrose + n-Hexane	27
Figure 4B	cVA + 7-T	3	2	Orco-GAL4 x UAS-Kir2.1	A	100 mM Sucrose + 3360 ng cVA | 1680 ng 7-T	7
Figure 4B	cVA + 7-T	3	2	Orco-GAL4 x UAS-Kir2.1	B	100 mM Sucrose + n-Hexane	29
Figure 4B	cVA + 7-T	3	3	Orco-GAL4 x UAS-Kir2.1	A	100 mM Sucrose + 3360 ng cVA | 1680 ng 7-T	29
Figure 4B	cVA + 7-T	3	3	Orco-GAL4 x UAS-Kir2.1	B	100 mM Sucrose + n-Hexane	18
Figure 4B	cVA + 7-T	3	4	Orco-GAL4 x UAS-Kir2.1	A	100 mM Sucrose + 3360 ng cVA | 1680 ng 7-T	17
Figure 4B	cVA + 7-T	3	4	Orco-GAL4 x UAS-Kir2.1	B	100 mM Sucrose + n-Hexane	15
Figure 4B	cVA + 7-T	3	5	Orco-GAL4 x UAS-Kir2.1	A	100 mM Sucrose + 3360 ng cVA | 1680 ng 7-T	14
Figure 4B	cVA + 7-T	3	5	Orco-GAL4 x UAS-Kir2.1	B	100 mM Sucrose + n-Hexane	15
Figure 4B	cVA + 7-T	3	6	Orco-GAL4 x UAS-Kir2.1	A	100 mM Sucrose + 3360 ng cVA | 1680 ng 7-T	25
Figure 4B	cVA + 7-T	3	6	Orco-GAL4 x UAS-Kir2.1	B	100 mM Sucrose + n-Hexane	13
Figure 4B	cVA + 7-T	3	7	Orco-GAL4 x UAS-Kir2.1	A	100 mM Sucrose + 3360 ng cVA | 1680 ng 7-T	9
Figure 4B	cVA + 7-T	3	7	Orco-GAL4 x UAS-Kir2.1	B	100 mM Sucrose + n-Hexane	9
Figure 4B	cVA + 7-T	3	8	Orco-GAL4 x UAS-Kir2.1	A	100 mM Sucrose + 3360 ng cVA | 1680 ng 7-T	16
Figure 4B	cVA + 7-T	3	8	Orco-GAL4 x UAS-Kir2.1	B	100 mM Sucrose + n-Hexane	33
Figure 4B	cVA + 7-T	3	9	Orco-GAL4 x UAS-Kir2.1	A	100 mM Sucrose + 3360 ng cVA | 1680 ng 7-T	27
Figure 4B	cVA + 7-T	3	9	Orco-GAL4 x UAS-Kir2.1	B	100 mM Sucrose + n-Hexane	23
Figure 4B	cVA + 7-T	3	10	Orco-GAL4 x UAS-Kir2.1	A	100 mM Sucrose + 3360 ng cVA | 1680 ng 7-T	39
Figure 4B	cVA + 7-T	3	10	Orco-GAL4 x UAS-Kir2.1	B	100 mM Sucrose + n-Hexane	2
Figure 4B	cVA + 7-T	3	11	Orco-GAL4 x UAS-Kir2.1	A	100 mM Sucrose + 3360 ng cVA | 1680 ng 7-T	1
Figure 4B	cVA + 7-T	3	11	Orco-GAL4 x UAS-Kir2.1	B	100 mM Sucrose + n-Hexane	8
Figure 4B	cVA + 7-T	3	12	Orco-GAL4 x UAS-Kir2.1	A	100 mM Sucrose + 3360 ng cVA | 1680 ng 7-T	14
Figure 4B	cVA + 7-T	3	12	Orco-GAL4 x UAS-Kir2.1	B	100 mM Sucrose + n-Hexane	28
Figure 4B	cVA + 7-T	3	13	Orco-GAL4 x UAS-Kir2.1	A	100 mM Sucrose + 3360 ng cVA | 1680 ng 7-T	37
Figure 4B	cVA + 7-T	3	13	Orco-GAL4 x UAS-Kir2.1	B	100 mM Sucrose + n-Hexane	11
Figure 4B	cVA + 7-T	3	14	Orco-GAL4 x UAS-Kir2.1	A	100 mM Sucrose + 3360 ng cVA | 1680 ng 7-T	37
Figure 4B	cVA + 7-T	3	14	Orco-GAL4 x UAS-Kir2.1	B	100 mM Sucrose + n-Hexane	4
Figure 4B	cVA + 7-T	3	15	Orco-GAL4 x UAS-Kir2.1	A	100 mM Sucrose + 3360 ng cVA | 1680 ng 7-T	11
Figure 4B	cVA + 7-T	3	15	Orco-GAL4 x UAS-Kir2.1	B	100 mM Sucrose + n-Hexane	6
Figure 4B	cVA + 7-T	3	16	Orco-GAL4 x UAS-Kir2.1	A	100 mM Sucrose + 3360 ng cVA | 1680 ng 7-T	4
Figure 4B	cVA + 7-T	3	16	Orco-GAL4 x UAS-Kir2.1	B	100 mM Sucrose + n-Hexane	19
Figure 4B	cVA + 7-T	3	17	Orco-GAL4 x UAS-Kir2.1	A	100 mM Sucrose + 3360 ng cVA | 1680 ng 7-T	19
Figure 4B	cVA + 7-T	3	17	Orco-GAL4 x UAS-Kir2.1	B	100 mM Sucrose + n-Hexane	14
Figure 4B	cVA + 7-T	3	18	Orco-GAL4 x UAS-Kir2.1	A	100 mM Sucrose + 3360 ng cVA | 1680 ng 7-T	10
Figure 4B	cVA + 7-T	3	18	Orco-GAL4 x UAS-Kir2.1	B	100 mM Sucrose + n-Hexane	31
Figure 4B	cVA + 7-T	3	19	Orco-GAL4 x UAS-Kir2.1	A	100 mM Sucrose + 3360 ng cVA | 1680 ng 7-T	16
Figure 4B	cVA + 7-T	3	19	Orco-GAL4 x UAS-Kir2.1	B	100 mM Sucrose + n-Hexane	14
Figure 4B	cVA + 7-T	3	20	Orco-GAL4 x UAS-Kir2.1	A	100 mM Sucrose + 3360 ng cVA | 1680 ng 7-T	19
Figure 4B	cVA + 7-T	3	20	Orco-GAL4 x UAS-Kir2.1	B	100 mM Sucrose + n-Hexane	25
Figure 4C	cVA + 7-T	1	1	OR65a-GAL4 x w[1118]	A	100 mM Sucrose + 560 ng cVA | 280 ng 7-T	12
Figure 4C	cVA + 7-T	1	1	OR65a-GAL4 x w[1118]	B	100 mM Sucrose + n-Hexane	18
Figure 4C	cVA + 7-T	1	2	OR65a-GAL4 x w[1118]	A	100 mM Sucrose + 560 ng cVA | 280 ng 7-T	32
Figure 4C	cVA + 7-T	1	2	OR65a-GAL4 x w[1118]	B	100 mM Sucrose + n-Hexane	2
Figure 4C	cVA + 7-T	1	3	OR65a-GAL4 x w[1118]	A	100 mM Sucrose + 560 ng cVA | 280 ng 7-T	10
Figure 4C	cVA + 7-T	1	3	OR65a-GAL4 x w[1118]	B	100 mM Sucrose + n-Hexane	6
Figure 4C	cVA + 7-T	1	4	OR65a-GAL4 x w[1118]	A	100 mM Sucrose + 560 ng cVA | 280 ng 7-T	8
Figure 4C	cVA + 7-T	1	4	OR65a-GAL4 x w[1118]	B	100 mM Sucrose + n-Hexane	16
Figure 4C	cVA + 7-T	1	5	OR65a-GAL4 x w[1118]	A	100 mM Sucrose + 560 ng cVA | 280 ng 7-T	17
Figure 4C	cVA + 7-T	1	5	OR65a-GAL4 x w[1118]	B	100 mM Sucrose + n-Hexane	9
Figure 4C	cVA + 7-T	1	6	OR65a-GAL4 x w[1118]	A	100 mM Sucrose + 560 ng cVA | 280 ng 7-T	23
Figure 4C	cVA + 7-T	1	6	OR65a-GAL4 x w[1118]	B	100 mM Sucrose + n-Hexane	7
Figure 4C	cVA + 7-T	1	7	OR65a-GAL4 x w[1118]	A	100 mM Sucrose + 560 ng cVA | 280 ng 7-T	16
Figure 4C	cVA + 7-T	1	7	OR65a-GAL4 x w[1118]	B	100 mM Sucrose + n-Hexane	7
Figure 4C	cVA + 7-T	1	8	OR65a-GAL4 x w[1118]	A	100 mM Sucrose + 560 ng cVA | 280 ng 7-T	13
Figure 4C	cVA + 7-T	1	8	OR65a-GAL4 x w[1118]	B	100 mM Sucrose + n-Hexane	6
Figure 4C	cVA + 7-T	1	9	OR65a-GAL4 x w[1118]	A	100 mM Sucrose + 560 ng cVA | 280 ng 7-T	29
Figure 4C	cVA + 7-T	1	9	OR65a-GAL4 x w[1118]	B	100 mM Sucrose + n-Hexane	5
Figure 4C	cVA + 7-T	1	10	OR65a-GAL4 x w[1118]	A	100 mM Sucrose + 560 ng cVA | 280 ng 7-T	14
Figure 4C	cVA + 7-T	1	10	OR65a-GAL4 x w[1118]	B	100 mM Sucrose + n-Hexane	8
Figure 4C	cVA + 7-T	1	11	OR65a-GAL4 x w[1118]	A	100 mM Sucrose + 560 ng cVA | 280 ng 7-T	7
Figure 4C	cVA + 7-T	1	11	OR65a-GAL4 x w[1118]	B	100 mM Sucrose + n-Hexane	11
Figure 4C	cVA + 7-T	1	12	OR65a-GAL4 x w[1118]	A	100 mM Sucrose + 560 ng cVA | 280 ng 7-T	28
Figure 4C	cVA + 7-T	1	12	OR65a-GAL4 x w[1118]	B	100 mM Sucrose + n-Hexane	10
Figure 4C	cVA + 7-T	1	13	OR65a-GAL4 x w[1118]	A	100 mM Sucrose + 560 ng cVA | 280 ng 7-T	18
Figure 4C	cVA + 7-T	1	13	OR65a-GAL4 x w[1118]	B	100 mM Sucrose + n-Hexane	15
Figure 4C	cVA + 7-T	1	14	OR65a-GAL4 x w[1118]	A	100 mM Sucrose + 560 ng cVA | 280 ng 7-T	12
Figure 4C	cVA + 7-T	1	14	OR65a-GAL4 x w[1118]	B	100 mM Sucrose + n-Hexane	3
Figure 4C	cVA + 7-T	1	15	OR65a-GAL4 x w[1118]	A	100 mM Sucrose + 560 ng cVA | 280 ng 7-T	28
Figure 4C	cVA + 7-T	1	15	OR65a-GAL4 x w[1118]	B	100 mM Sucrose + n-Hexane	11
Figure 4C	cVA + 7-T	1	16	OR65a-GAL4 x w[1118]	A	100 mM Sucrose + 560 ng cVA | 280 ng 7-T	9
Figure 4C	cVA + 7-T	1	16	OR65a-GAL4 x w[1118]	B	100 mM Sucrose + n-Hexane	11
Figure 4C	cVA + 7-T	1	17	OR65a-GAL4 x w[1118]	A	100 mM Sucrose + 560 ng cVA | 280 ng 7-T	19
Figure 4C	cVA + 7-T	1	17	OR65a-GAL4 x w[1118]	B	100 mM Sucrose + n-Hexane	5
Figure 4C	cVA + 7-T	1	18	OR65a-GAL4 x w[1118]	A	100 mM Sucrose + 560 ng cVA | 280 ng 7-T	22
Figure 4C	cVA + 7-T	1	18	OR65a-GAL4 x w[1118]	B	100 mM Sucrose + n-Hexane	6
Figure 4C	cVA + 7-T	1	19	OR65a-GAL4 x w[1118]	A	100 mM Sucrose + 560 ng cVA | 280 ng 7-T	16
Figure 4C	cVA + 7-T	1	19	OR65a-GAL4 x w[1118]	B	100 mM Sucrose + n-Hexane	3
Figure 4C	cVA + 7-T	1	20	OR65a-GAL4 x w[1118]	A	100 mM Sucrose + 560 ng cVA | 280 ng 7-T	10
Figure 4C	cVA + 7-T	1	20	OR65a-GAL4 x w[1118]	B	100 mM Sucrose + n-Hexane	6
Figure 4C	cVA + 7-T	2	1	OR65a-GAL4 x w[1118]	A	100 mM Sucrose + 1680 ng cVA | 840 ng 7-T	4
Figure 4C	cVA + 7-T	2	1	OR65a-GAL4 x w[1118]	B	100 mM Sucrose + n-Hexane	6
Figure 4C	cVA + 7-T	2	2	OR65a-GAL4 x w[1118]	A	100 mM Sucrose + 1680 ng cVA | 840 ng 7-T	12
Figure 4C	cVA + 7-T	2	2	OR65a-GAL4 x w[1118]	B	100 mM Sucrose + n-Hexane	1
Figure 4C	cVA + 7-T	2	3	OR65a-GAL4 x w[1118]	A	100 mM Sucrose + 1680 ng cVA | 840 ng 7-T	15
Figure 4C	cVA + 7-T	2	3	OR65a-GAL4 x w[1118]	B	100 mM Sucrose + n-Hexane	4
Figure 4C	cVA + 7-T	2	4	OR65a-GAL4 x w[1118]	A	100 mM Sucrose + 1680 ng cVA | 840 ng 7-T	7
Figure 4C	cVA + 7-T	2	4	OR65a-GAL4 x w[1118]	B	100 mM Sucrose + n-Hexane	13
Figure 4C	cVA + 7-T	2	5	OR65a-GAL4 x w[1118]	A	100 mM Sucrose + 1680 ng cVA | 840 ng 7-T	22
Figure 4C	cVA + 7-T	2	5	OR65a-GAL4 x w[1118]	B	100 mM Sucrose + n-Hexane	7
Figure 4C	cVA + 7-T	2	6	OR65a-GAL4 x w[1118]	A	100 mM Sucrose + 1680 ng cVA | 840 ng 7-T	32
Figure 4C	cVA + 7-T	2	6	OR65a-GAL4 x w[1118]	B	100 mM Sucrose + n-Hexane	6
Figure 4C	cVA + 7-T	2	7	OR65a-GAL4 x w[1118]	A	100 mM Sucrose + 1680 ng cVA | 840 ng 7-T	16
Figure 4C	cVA + 7-T	2	7	OR65a-GAL4 x w[1118]	B	100 mM Sucrose + n-Hexane	10
Figure 4C	cVA + 7-T	2	8	OR65a-GAL4 x w[1118]	A	100 mM Sucrose + 1680 ng cVA | 840 ng 7-T	17
Figure 4C	cVA + 7-T	2	8	OR65a-GAL4 x w[1118]	B	100 mM Sucrose + n-Hexane	7
Figure 4C	cVA + 7-T	2	9	OR65a-GAL4 x w[1118]	A	100 mM Sucrose + 1680 ng cVA | 840 ng 7-T	13
Figure 4C	cVA + 7-T	2	9	OR65a-GAL4 x w[1118]	B	100 mM Sucrose + n-Hexane	8
Figure 4C	cVA + 7-T	2	10	OR65a-GAL4 x w[1118]	A	100 mM Sucrose + 1680 ng cVA | 840 ng 7-T	12
Figure 4C	cVA + 7-T	2	10	OR65a-GAL4 x w[1118]	B	100 mM Sucrose + n-Hexane	18
Figure 4C	cVA + 7-T	2	11	OR65a-GAL4 x w[1118]	A	100 mM Sucrose + 1680 ng cVA | 840 ng 7-T	13
Figure 4C	cVA + 7-T	2	11	OR65a-GAL4 x w[1118]	B	100 mM Sucrose + n-Hexane	17
Figure 4C	cVA + 7-T	2	12	OR65a-GAL4 x w[1118]	A	100 mM Sucrose + 1680 ng cVA | 840 ng 7-T	16
Figure 4C	cVA + 7-T	2	12	OR65a-GAL4 x w[1118]	B	100 mM Sucrose + n-Hexane	2
Figure 4C	cVA + 7-T	2	13	OR65a-GAL4 x w[1118]	A	100 mM Sucrose + 1680 ng cVA | 840 ng 7-T	10
Figure 4C	cVA + 7-T	2	13	OR65a-GAL4 x w[1118]	B	100 mM Sucrose + n-Hexane	13
Figure 4C	cVA + 7-T	2	14	OR65a-GAL4 x w[1118]	A	100 mM Sucrose + 1680 ng cVA | 840 ng 7-T	33
Figure 4C	cVA + 7-T	2	14	OR65a-GAL4 x w[1118]	B	100 mM Sucrose + n-Hexane	4
Figure 4C	cVA + 7-T	2	15	OR65a-GAL4 x w[1118]	A	100 mM Sucrose + 1680 ng cVA | 840 ng 7-T	21
Figure 4C	cVA + 7-T	2	15	OR65a-GAL4 x w[1118]	B	100 mM Sucrose + n-Hexane	2
Figure 4C	cVA + 7-T	2	16	OR65a-GAL4 x w[1118]	A	100 mM Sucrose + 1680 ng cVA | 840 ng 7-T	4
Figure 4C	cVA + 7-T	2	16	OR65a-GAL4 x w[1118]	B	100 mM Sucrose + n-Hexane	12
Figure 4C	cVA + 7-T	2	17	OR65a-GAL4 x w[1118]	A	100 mM Sucrose + 1680 ng cVA | 840 ng 7-T	10
Figure 4C	cVA + 7-T	2	17	OR65a-GAL4 x w[1118]	B	100 mM Sucrose + n-Hexane	11
Figure 4C	cVA + 7-T	2	18	OR65a-GAL4 x w[1118]	A	100 mM Sucrose + 1680 ng cVA | 840 ng 7-T	16
Figure 4C	cVA + 7-T	2	18	OR65a-GAL4 x w[1118]	B	100 mM Sucrose + n-Hexane	7
Figure 4C	cVA + 7-T	2	19	OR65a-GAL4 x w[1118]	A	100 mM Sucrose + 1680 ng cVA | 840 ng 7-T	8
Figure 4C	cVA + 7-T	2	19	OR65a-GAL4 x w[1118]	B	100 mM Sucrose + n-Hexane	3
Figure 4C	cVA + 7-T	2	20	OR65a-GAL4 x w[1118]	A	100 mM Sucrose + 1680 ng cVA | 840 ng 7-T	16
Figure 4C	cVA + 7-T	2	20	OR65a-GAL4 x w[1118]	B	100 mM Sucrose + n-Hexane	18
Figure 4C	cVA + 7-T	3	1	OR65a-GAL4 x w[1118]	A	100 mM Sucrose + 3360 ng cVA | 1680 ng 7-T	10
Figure 4C	cVA + 7-T	3	1	OR65a-GAL4 x w[1118]	B	100 mM Sucrose + n-Hexane	20
Figure 4C	cVA + 7-T	3	2	OR65a-GAL4 x w[1118]	A	100 mM Sucrose + 3360 ng cVA | 1680 ng 7-T	13
Figure 4C	cVA + 7-T	3	2	OR65a-GAL4 x w[1118]	B	100 mM Sucrose + n-Hexane	7
Figure 4C	cVA + 7-T	3	3	OR65a-GAL4 x w[1118]	A	100 mM Sucrose + 3360 ng cVA | 1680 ng 7-T	4
Figure 4C	cVA + 7-T	3	3	OR65a-GAL4 x w[1118]	B	100 mM Sucrose + n-Hexane	15
Figure 4C	cVA + 7-T	3	4	OR65a-GAL4 x w[1118]	A	100 mM Sucrose + 3360 ng cVA | 1680 ng 7-T	9
Figure 4C	cVA + 7-T	3	4	OR65a-GAL4 x w[1118]	B	100 mM Sucrose + n-Hexane	8
Figure 4C	cVA + 7-T	3	5	OR65a-GAL4 x w[1118]	A	100 mM Sucrose + 3360 ng cVA | 1680 ng 7-T	34
Figure 4C	cVA + 7-T	3	5	OR65a-GAL4 x w[1118]	B	100 mM Sucrose + n-Hexane	2
Figure 4C	cVA + 7-T	3	6	OR65a-GAL4 x w[1118]	A	100 mM Sucrose + 3360 ng cVA | 1680 ng 7-T	6
Figure 4C	cVA + 7-T	3	6	OR65a-GAL4 x w[1118]	B	100 mM Sucrose + n-Hexane	6
Figure 4C	cVA + 7-T	3	7	OR65a-GAL4 x w[1118]	A	100 mM Sucrose + 3360 ng cVA | 1680 ng 7-T	1
Figure 4C	cVA + 7-T	3	7	OR65a-GAL4 x w[1118]	B	100 mM Sucrose + n-Hexane	16
Figure 4C	cVA + 7-T	3	8	OR65a-GAL4 x w[1118]	A	100 mM Sucrose + 3360 ng cVA | 1680 ng 7-T	3
Figure 4C	cVA + 7-T	3	8	OR65a-GAL4 x w[1118]	B	100 mM Sucrose + n-Hexane	10
Figure 4C	cVA + 7-T	3	9	OR65a-GAL4 x w[1118]	A	100 mM Sucrose + 3360 ng cVA | 1680 ng 7-T	22
Figure 4C	cVA + 7-T	3	9	OR65a-GAL4 x w[1118]	B	100 mM Sucrose + n-Hexane	3
Figure 4C	cVA + 7-T	3	10	OR65a-GAL4 x w[1118]	A	100 mM Sucrose + 3360 ng cVA | 1680 ng 7-T	20
Figure 4C	cVA + 7-T	3	10	OR65a-GAL4 x w[1118]	B	100 mM Sucrose + n-Hexane	19
Figure 4C	cVA + 7-T	3	11	OR65a-GAL4 x w[1118]	A	100 mM Sucrose + 3360 ng cVA | 1680 ng 7-T	1
Figure 4C	cVA + 7-T	3	11	OR65a-GAL4 x w[1118]	B	100 mM Sucrose + n-Hexane	11
Figure 4C	cVA + 7-T	3	12	OR65a-GAL4 x w[1118]	A	100 mM Sucrose + 3360 ng cVA | 1680 ng 7-T	17
Figure 4C	cVA + 7-T	3	12	OR65a-GAL4 x w[1118]	B	100 mM Sucrose + n-Hexane	2
Figure 4C	cVA + 7-T	3	13	OR65a-GAL4 x w[1118]	A	100 mM Sucrose + 3360 ng cVA | 1680 ng 7-T	14
Figure 4C	cVA + 7-T	3	13	OR65a-GAL4 x w[1118]	B	100 mM Sucrose + n-Hexane	16
Figure 4C	cVA + 7-T	3	14	OR65a-GAL4 x w[1118]	A	100 mM Sucrose + 3360 ng cVA | 1680 ng 7-T	18
Figure 4C	cVA + 7-T	3	14	OR65a-GAL4 x w[1118]	B	100 mM Sucrose + n-Hexane	5
Figure 4C	cVA + 7-T	3	15	OR65a-GAL4 x w[1118]	A	100 mM Sucrose + 3360 ng cVA | 1680 ng 7-T	5
Figure 4C	cVA + 7-T	3	15	OR65a-GAL4 x w[1118]	B	100 mM Sucrose + n-Hexane	3
Figure 4C	cVA + 7-T	3	16	OR65a-GAL4 x w[1118]	A	100 mM Sucrose + 3360 ng cVA | 1680 ng 7-T	25
Figure 4C	cVA + 7-T	3	16	OR65a-GAL4 x w[1118]	B	100 mM Sucrose + n-Hexane	4
Figure 4C	cVA + 7-T	3	17	OR65a-GAL4 x w[1118]	A	100 mM Sucrose + 3360 ng cVA | 1680 ng 7-T	17
Figure 4C	cVA + 7-T	3	17	OR65a-GAL4 x w[1118]	B	100 mM Sucrose + n-Hexane	10
Figure 4C	cVA + 7-T	3	18	OR65a-GAL4 x w[1118]	A	100 mM Sucrose + 3360 ng cVA | 1680 ng 7-T	30
Figure 4C	cVA + 7-T	3	18	OR65a-GAL4 x w[1118]	B	100 mM Sucrose + n-Hexane	6
Figure 4C	cVA + 7-T	3	19	OR65a-GAL4 x w[1118]	A	100 mM Sucrose + 3360 ng cVA | 1680 ng 7-T	15
Figure 4C	cVA + 7-T	3	19	OR65a-GAL4 x w[1118]	B	100 mM Sucrose + n-Hexane	14
Figure 4C	cVA + 7-T	3	20	OR65a-GAL4 x w[1118]	A	100 mM Sucrose + 3360 ng cVA | 1680 ng 7-T	2
Figure 4C	cVA + 7-T	3	20	OR65a-GAL4 x w[1118]	B	100 mM Sucrose + n-Hexane	26
Figure 4C	cVA + 7-T	1	1	OR65a-GAL4 x UAS-Kir2.1	A	100 mM Sucrose + 560 ng cVA | 280 ng 7-T	14
Figure 4C	cVA + 7-T	1	1	OR65a-GAL4 x UAS-Kir2.1	B	100 mM Sucrose + n-Hexane	1
Figure 4C	cVA + 7-T	1	2	OR65a-GAL4 x UAS-Kir2.1	A	100 mM Sucrose + 560 ng cVA | 280 ng 7-T	22
Figure 4C	cVA + 7-T	1	2	OR65a-GAL4 x UAS-Kir2.1	B	100 mM Sucrose + n-Hexane	8
Figure 4C	cVA + 7-T	1	3	OR65a-GAL4 x UAS-Kir2.1	A	100 mM Sucrose + 560 ng cVA | 280 ng 7-T	16
Figure 4C	cVA + 7-T	1	3	OR65a-GAL4 x UAS-Kir2.1	B	100 mM Sucrose + n-Hexane	14
Figure 4C	cVA + 7-T	1	4	OR65a-GAL4 x UAS-Kir2.1	A	100 mM Sucrose + 560 ng cVA | 280 ng 7-T	19
Figure 4C	cVA + 7-T	1	4	OR65a-GAL4 x UAS-Kir2.1	B	100 mM Sucrose + n-Hexane	8
Figure 4C	cVA + 7-T	1	5	OR65a-GAL4 x UAS-Kir2.1	A	100 mM Sucrose + 560 ng cVA | 280 ng 7-T	8
Figure 4C	cVA + 7-T	1	5	OR65a-GAL4 x UAS-Kir2.1	B	100 mM Sucrose + n-Hexane	3
Figure 4C	cVA + 7-T	1	6	OR65a-GAL4 x UAS-Kir2.1	A	100 mM Sucrose + 560 ng cVA | 280 ng 7-T	7
Figure 4C	cVA + 7-T	1	6	OR65a-GAL4 x UAS-Kir2.1	B	100 mM Sucrose + n-Hexane	10
Figure 4C	cVA + 7-T	1	7	OR65a-GAL4 x UAS-Kir2.1	A	100 mM Sucrose + 560 ng cVA | 280 ng 7-T	12
Figure 4C	cVA + 7-T	1	7	OR65a-GAL4 x UAS-Kir2.1	B	100 mM Sucrose + n-Hexane	15
Figure 4C	cVA + 7-T	1	8	OR65a-GAL4 x UAS-Kir2.1	A	100 mM Sucrose + 560 ng cVA | 280 ng 7-T	15
Figure 4C	cVA + 7-T	1	8	OR65a-GAL4 x UAS-Kir2.1	B	100 mM Sucrose + n-Hexane	9
Figure 4C	cVA + 7-T	1	9	OR65a-GAL4 x UAS-Kir2.1	A	100 mM Sucrose + 560 ng cVA | 280 ng 7-T	20
Figure 4C	cVA + 7-T	1	9	OR65a-GAL4 x UAS-Kir2.1	B	100 mM Sucrose + n-Hexane	10
Figure 4C	cVA + 7-T	1	10	OR65a-GAL4 x UAS-Kir2.1	A	100 mM Sucrose + 560 ng cVA | 280 ng 7-T	21
Figure 4C	cVA + 7-T	1	10	OR65a-GAL4 x UAS-Kir2.1	B	100 mM Sucrose + n-Hexane	2
Figure 4C	cVA + 7-T	1	11	OR65a-GAL4 x UAS-Kir2.1	A	100 mM Sucrose + 560 ng cVA | 280 ng 7-T	18
Figure 4C	cVA + 7-T	1	11	OR65a-GAL4 x UAS-Kir2.1	B	100 mM Sucrose + n-Hexane	7
Figure 4C	cVA + 7-T	1	12	OR65a-GAL4 x UAS-Kir2.1	A	100 mM Sucrose + 560 ng cVA | 280 ng 7-T	7
Figure 4C	cVA + 7-T	1	12	OR65a-GAL4 x UAS-Kir2.1	B	100 mM Sucrose + n-Hexane	15
Figure 4C	cVA + 7-T	1	13	OR65a-GAL4 x UAS-Kir2.1	A	100 mM Sucrose + 560 ng cVA | 280 ng 7-T	23
Figure 4C	cVA + 7-T	1	13	OR65a-GAL4 x UAS-Kir2.1	B	100 mM Sucrose + n-Hexane	12
Figure 4C	cVA + 7-T	1	14	OR65a-GAL4 x UAS-Kir2.1	A	100 mM Sucrose + 560 ng cVA | 280 ng 7-T	26
Figure 4C	cVA + 7-T	1	14	OR65a-GAL4 x UAS-Kir2.1	B	100 mM Sucrose + n-Hexane	7
Figure 4C	cVA + 7-T	1	15	OR65a-GAL4 x UAS-Kir2.1	A	100 mM Sucrose + 560 ng cVA | 280 ng 7-T	15
Figure 4C	cVA + 7-T	1	15	OR65a-GAL4 x UAS-Kir2.1	B	100 mM Sucrose + n-Hexane	6
Figure 4C	cVA + 7-T	1	16	OR65a-GAL4 x UAS-Kir2.1	A	100 mM Sucrose + 560 ng cVA | 280 ng 7-T	13
Figure 4C	cVA + 7-T	1	16	OR65a-GAL4 x UAS-Kir2.1	B	100 mM Sucrose + n-Hexane	10
Figure 4C	cVA + 7-T	1	17	OR65a-GAL4 x UAS-Kir2.1	A	100 mM Sucrose + 560 ng cVA | 280 ng 7-T	24
Figure 4C	cVA + 7-T	1	17	OR65a-GAL4 x UAS-Kir2.1	B	100 mM Sucrose + n-Hexane	11
Figure 4C	cVA + 7-T	1	18	OR65a-GAL4 x UAS-Kir2.1	A	100 mM Sucrose + 560 ng cVA | 280 ng 7-T	16
Figure 4C	cVA + 7-T	1	18	OR65a-GAL4 x UAS-Kir2.1	B	100 mM Sucrose + n-Hexane	3
Figure 4C	cVA + 7-T	1	19	OR65a-GAL4 x UAS-Kir2.1	A	100 mM Sucrose + 560 ng cVA | 280 ng 7-T	18
Figure 4C	cVA + 7-T	1	19	OR65a-GAL4 x UAS-Kir2.1	B	100 mM Sucrose + n-Hexane	14
Figure 4C	cVA + 7-T	1	20	OR65a-GAL4 x UAS-Kir2.1	A	100 mM Sucrose + 560 ng cVA | 280 ng 7-T	10
Figure 4C	cVA + 7-T	1	20	OR65a-GAL4 x UAS-Kir2.1	B	100 mM Sucrose + n-Hexane	4
Figure 4C	cVA + 7-T	2	1	OR65a-GAL4 x UAS-Kir2.1	A	100 mM Sucrose + 1680 ng cVA | 840 ng 7-T	12
Figure 4C	cVA + 7-T	2	1	OR65a-GAL4 x UAS-Kir2.1	B	100 mM Sucrose + n-Hexane	2
Figure 4C	cVA + 7-T	2	2	OR65a-GAL4 x UAS-Kir2.1	A	100 mM Sucrose + 1680 ng cVA | 840 ng 7-T	3
Figure 4C	cVA + 7-T	2	2	OR65a-GAL4 x UAS-Kir2.1	B	100 mM Sucrose + n-Hexane	15
Figure 4C	cVA + 7-T	2	3	OR65a-GAL4 x UAS-Kir2.1	A	100 mM Sucrose + 1680 ng cVA | 840 ng 7-T	10
Figure 4C	cVA + 7-T	2	3	OR65a-GAL4 x UAS-Kir2.1	B	100 mM Sucrose + n-Hexane	1
Figure 4C	cVA + 7-T	2	4	OR65a-GAL4 x UAS-Kir2.1	A	100 mM Sucrose + 1680 ng cVA | 840 ng 7-T	5
Figure 4C	cVA + 7-T	2	4	OR65a-GAL4 x UAS-Kir2.1	B	100 mM Sucrose + n-Hexane	7
Figure 4C	cVA + 7-T	2	5	OR65a-GAL4 x UAS-Kir2.1	A	100 mM Sucrose + 1680 ng cVA | 840 ng 7-T	17
Figure 4C	cVA + 7-T	2	5	OR65a-GAL4 x UAS-Kir2.1	B	100 mM Sucrose + n-Hexane	3
Figure 4C	cVA + 7-T	2	6	OR65a-GAL4 x UAS-Kir2.1	A	100 mM Sucrose + 1680 ng cVA | 840 ng 7-T	20
Figure 4C	cVA + 7-T	2	6	OR65a-GAL4 x UAS-Kir2.1	B	100 mM Sucrose + n-Hexane	10
Figure 4C	cVA + 7-T	2	7	OR65a-GAL4 x UAS-Kir2.1	A	100 mM Sucrose + 1680 ng cVA | 840 ng 7-T	6
Figure 4C	cVA + 7-T	2	7	OR65a-GAL4 x UAS-Kir2.1	B	100 mM Sucrose + n-Hexane	10
Figure 4C	cVA + 7-T	2	8	OR65a-GAL4 x UAS-Kir2.1	A	100 mM Sucrose + 1680 ng cVA | 840 ng 7-T	12
Figure 4C	cVA + 7-T	2	8	OR65a-GAL4 x UAS-Kir2.1	B	100 mM Sucrose + n-Hexane	2
Figure 4C	cVA + 7-T	2	9	OR65a-GAL4 x UAS-Kir2.1	A	100 mM Sucrose + 1680 ng cVA | 840 ng 7-T	4
Figure 4C	cVA + 7-T	2	9	OR65a-GAL4 x UAS-Kir2.1	B	100 mM Sucrose + n-Hexane	20
Figure 4C	cVA + 7-T	2	10	OR65a-GAL4 x UAS-Kir2.1	A	100 mM Sucrose + 1680 ng cVA | 840 ng 7-T	4
Figure 4C	cVA + 7-T	2	10	OR65a-GAL4 x UAS-Kir2.1	B	100 mM Sucrose + n-Hexane	10
Figure 4C	cVA + 7-T	2	11	OR65a-GAL4 x UAS-Kir2.1	A	100 mM Sucrose + 1680 ng cVA | 840 ng 7-T	18
Figure 4C	cVA + 7-T	2	11	OR65a-GAL4 x UAS-Kir2.1	B	100 mM Sucrose + n-Hexane	3
Figure 4C	cVA + 7-T	2	12	OR65a-GAL4 x UAS-Kir2.1	A	100 mM Sucrose + 1680 ng cVA | 840 ng 7-T	7
Figure 4C	cVA + 7-T	2	12	OR65a-GAL4 x UAS-Kir2.1	B	100 mM Sucrose + n-Hexane	7
Figure 4C	cVA + 7-T	2	13	OR65a-GAL4 x UAS-Kir2.1	A	100 mM Sucrose + 1680 ng cVA | 840 ng 7-T	12
Figure 4C	cVA + 7-T	2	13	OR65a-GAL4 x UAS-Kir2.1	B	100 mM Sucrose + n-Hexane	8
Figure 4C	cVA + 7-T	2	14	OR65a-GAL4 x UAS-Kir2.1	A	100 mM Sucrose + 1680 ng cVA | 840 ng 7-T	1
Figure 4C	cVA + 7-T	2	14	OR65a-GAL4 x UAS-Kir2.1	B	100 mM Sucrose + n-Hexane	9
Figure 4C	cVA + 7-T	2	15	OR65a-GAL4 x UAS-Kir2.1	A	100 mM Sucrose + 1680 ng cVA | 840 ng 7-T	3
Figure 4C	cVA + 7-T	2	15	OR65a-GAL4 x UAS-Kir2.1	B	100 mM Sucrose + n-Hexane	22
Figure 4C	cVA + 7-T	2	16	OR65a-GAL4 x UAS-Kir2.1	A	100 mM Sucrose + 1680 ng cVA | 840 ng 7-T	15
Figure 4C	cVA + 7-T	2	16	OR65a-GAL4 x UAS-Kir2.1	B	100 mM Sucrose + n-Hexane	2
Figure 4C	cVA + 7-T	2	17	OR65a-GAL4 x UAS-Kir2.1	A	100 mM Sucrose + 1680 ng cVA | 840 ng 7-T	5
Figure 4C	cVA + 7-T	2	17	OR65a-GAL4 x UAS-Kir2.1	B	100 mM Sucrose + n-Hexane	8
Figure 4C	cVA + 7-T	2	18	OR65a-GAL4 x UAS-Kir2.1	A	100 mM Sucrose + 1680 ng cVA | 840 ng 7-T	15
Figure 4C	cVA + 7-T	2	18	OR65a-GAL4 x UAS-Kir2.1	B	100 mM Sucrose + n-Hexane	14
Figure 4C	cVA + 7-T	2	19	OR65a-GAL4 x UAS-Kir2.1	A	100 mM Sucrose + 1680 ng cVA | 840 ng 7-T	16
Figure 4C	cVA + 7-T	2	19	OR65a-GAL4 x UAS-Kir2.1	B	100 mM Sucrose + n-Hexane	3
Figure 4C	cVA + 7-T	2	20	OR65a-GAL4 x UAS-Kir2.1	A	100 mM Sucrose + 1680 ng cVA | 840 ng 7-T	2
Figure 4C	cVA + 7-T	2	20	OR65a-GAL4 x UAS-Kir2.1	B	100 mM Sucrose + n-Hexane	20
Figure 4C	cVA + 7-T	3	1	OR65a-GAL4 x UAS-Kir2.1	A	100 mM Sucrose + 3360 ng cVA | 1680 ng 7-T	16
Figure 4C	cVA + 7-T	3	1	OR65a-GAL4 x UAS-Kir2.1	B	100 mM Sucrose + n-Hexane	5
Figure 4C	cVA + 7-T	3	2	OR65a-GAL4 x UAS-Kir2.1	A	100 mM Sucrose + 3360 ng cVA | 1680 ng 7-T	3
Figure 4C	cVA + 7-T	3	2	OR65a-GAL4 x UAS-Kir2.1	B	100 mM Sucrose + n-Hexane	9
Figure 4C	cVA + 7-T	3	3	OR65a-GAL4 x UAS-Kir2.1	A	100 mM Sucrose + 3360 ng cVA | 1680 ng 7-T	6
Figure 4C	cVA + 7-T	3	3	OR65a-GAL4 x UAS-Kir2.1	B	100 mM Sucrose + n-Hexane	4
Figure 4C	cVA + 7-T	3	4	OR65a-GAL4 x UAS-Kir2.1	A	100 mM Sucrose + 3360 ng cVA | 1680 ng 7-T	13
Figure 4C	cVA + 7-T	3	4	OR65a-GAL4 x UAS-Kir2.1	B	100 mM Sucrose + n-Hexane	10
Figure 4C	cVA + 7-T	3	5	OR65a-GAL4 x UAS-Kir2.1	A	100 mM Sucrose + 3360 ng cVA | 1680 ng 7-T	9
Figure 4C	cVA + 7-T	3	5	OR65a-GAL4 x UAS-Kir2.1	B	100 mM Sucrose + n-Hexane	17
Figure 4C	cVA + 7-T	3	6	OR65a-GAL4 x UAS-Kir2.1	A	100 mM Sucrose + 3360 ng cVA | 1680 ng 7-T	13
Figure 4C	cVA + 7-T	3	6	OR65a-GAL4 x UAS-Kir2.1	B	100 mM Sucrose + n-Hexane	10
Figure 4C	cVA + 7-T	3	7	OR65a-GAL4 x UAS-Kir2.1	A	100 mM Sucrose + 3360 ng cVA | 1680 ng 7-T	5
Figure 4C	cVA + 7-T	3	7	OR65a-GAL4 x UAS-Kir2.1	B	100 mM Sucrose + n-Hexane	5
Figure 4C	cVA + 7-T	3	8	OR65a-GAL4 x UAS-Kir2.1	A	100 mM Sucrose + 3360 ng cVA | 1680 ng 7-T	3
Figure 4C	cVA + 7-T	3	8	OR65a-GAL4 x UAS-Kir2.1	B	100 mM Sucrose + n-Hexane	26
Figure 4C	cVA + 7-T	3	9	OR65a-GAL4 x UAS-Kir2.1	A	100 mM Sucrose + 3360 ng cVA | 1680 ng 7-T	13
Figure 4C	cVA + 7-T	3	9	OR65a-GAL4 x UAS-Kir2.1	B	100 mM Sucrose + n-Hexane	6
Figure 4C	cVA + 7-T	3	10	OR65a-GAL4 x UAS-Kir2.1	A	100 mM Sucrose + 3360 ng cVA | 1680 ng 7-T	10
Figure 4C	cVA + 7-T	3	10	OR65a-GAL4 x UAS-Kir2.1	B	100 mM Sucrose + n-Hexane	15
Figure 4C	cVA + 7-T	3	11	OR65a-GAL4 x UAS-Kir2.1	A	100 mM Sucrose + 3360 ng cVA | 1680 ng 7-T	1
Figure 4C	cVA + 7-T	3	11	OR65a-GAL4 x UAS-Kir2.1	B	100 mM Sucrose + n-Hexane	32
Figure 4C	cVA + 7-T	3	12	OR65a-GAL4 x UAS-Kir2.1	A	100 mM Sucrose + 3360 ng cVA | 1680 ng 7-T	9
Figure 4C	cVA + 7-T	3	12	OR65a-GAL4 x UAS-Kir2.1	B	100 mM Sucrose + n-Hexane	17
Figure 4C	cVA + 7-T	3	13	OR65a-GAL4 x UAS-Kir2.1	A	100 mM Sucrose + 3360 ng cVA | 1680 ng 7-T	19
Figure 4C	cVA + 7-T	3	13	OR65a-GAL4 x UAS-Kir2.1	B	100 mM Sucrose + n-Hexane	2
Figure 4C	cVA + 7-T	3	14	OR65a-GAL4 x UAS-Kir2.1	A	100 mM Sucrose + 3360 ng cVA | 1680 ng 7-T	12
Figure 4C	cVA + 7-T	3	14	OR65a-GAL4 x UAS-Kir2.1	B	100 mM Sucrose + n-Hexane	10
Figure 4C	cVA + 7-T	3	15	OR65a-GAL4 x UAS-Kir2.1	A	100 mM Sucrose + 3360 ng cVA | 1680 ng 7-T	10
Figure 4C	cVA + 7-T	3	15	OR65a-GAL4 x UAS-Kir2.1	B	100 mM Sucrose + n-Hexane	6
Figure 4C	cVA + 7-T	3	16	OR65a-GAL4 x UAS-Kir2.1	A	100 mM Sucrose + 3360 ng cVA | 1680 ng 7-T	3
Figure 4C	cVA + 7-T	3	16	OR65a-GAL4 x UAS-Kir2.1	B	100 mM Sucrose + n-Hexane	22
Figure 4C	cVA + 7-T	3	17	OR65a-GAL4 x UAS-Kir2.1	A	100 mM Sucrose + 3360 ng cVA | 1680 ng 7-T	6
Figure 4C	cVA + 7-T	3	17	OR65a-GAL4 x UAS-Kir2.1	B	100 mM Sucrose + n-Hexane	19
Figure 4C	cVA + 7-T	3	18	OR65a-GAL4 x UAS-Kir2.1	A	100 mM Sucrose + 3360 ng cVA | 1680 ng 7-T	24
Figure 4C	cVA + 7-T	3	18	OR65a-GAL4 x UAS-Kir2.1	B	100 mM Sucrose + n-Hexane	8
Figure 4C	cVA + 7-T	3	19	OR65a-GAL4 x UAS-Kir2.1	A	100 mM Sucrose + 3360 ng cVA | 1680 ng 7-T	5
Figure 4C	cVA + 7-T	3	19	OR65a-GAL4 x UAS-Kir2.1	B	100 mM Sucrose + n-Hexane	34
Figure 4C	cVA + 7-T	3	20	OR65a-GAL4 x UAS-Kir2.1	A	100 mM Sucrose + 3360 ng cVA | 1680 ng 7-T	6
Figure 4C	cVA + 7-T	3	20	OR65a-GAL4 x UAS-Kir2.1	B	100 mM Sucrose + n-Hexane	15
Figure 4C	cVA + 7-T	1	1	OR67d-GAL4 x w[1118]	A	100 mM Sucrose + 560 ng cVA | 280 ng 7-T	23
Figure 4C	cVA + 7-T	1	1	OR67d-GAL4 x w[1118]	B	100 mM Sucrose + n-Hexane	11
Figure 4C	cVA + 7-T	1	2	OR67d-GAL4 x w[1118]	A	100 mM Sucrose + 560 ng cVA | 280 ng 7-T	25
Figure 4C	cVA + 7-T	1	2	OR67d-GAL4 x w[1118]	B	100 mM Sucrose + n-Hexane	9
Figure 4C	cVA + 7-T	1	3	OR67d-GAL4 x w[1118]	A	100 mM Sucrose + 560 ng cVA | 280 ng 7-T	26
Figure 4C	cVA + 7-T	1	3	OR67d-GAL4 x w[1118]	B	100 mM Sucrose + n-Hexane	3
Figure 4C	cVA + 7-T	1	4	OR67d-GAL4 x w[1118]	A	100 mM Sucrose + 560 ng cVA | 280 ng 7-T	10
Figure 4C	cVA + 7-T	1	4	OR67d-GAL4 x w[1118]	B	100 mM Sucrose + n-Hexane	2
Figure 4C	cVA + 7-T	1	5	OR67d-GAL4 x w[1118]	A	100 mM Sucrose + 560 ng cVA | 280 ng 7-T	19
Figure 4C	cVA + 7-T	1	5	OR67d-GAL4 x w[1118]	B	100 mM Sucrose + n-Hexane	5
Figure 4C	cVA + 7-T	1	6	OR67d-GAL4 x w[1118]	A	100 mM Sucrose + 560 ng cVA | 280 ng 7-T	16
Figure 4C	cVA + 7-T	1	6	OR67d-GAL4 x w[1118]	B	100 mM Sucrose + n-Hexane	15
Figure 4C	cVA + 7-T	1	7	OR67d-GAL4 x w[1118]	A	100 mM Sucrose + 560 ng cVA | 280 ng 7-T	18
Figure 4C	cVA + 7-T	1	7	OR67d-GAL4 x w[1118]	B	100 mM Sucrose + n-Hexane	4
Figure 4C	cVA + 7-T	1	8	OR67d-GAL4 x w[1118]	A	100 mM Sucrose + 560 ng cVA | 280 ng 7-T	8
Figure 4C	cVA + 7-T	1	8	OR67d-GAL4 x w[1118]	B	100 mM Sucrose + n-Hexane	17
Figure 4C	cVA + 7-T	1	9	OR67d-GAL4 x w[1118]	A	100 mM Sucrose + 560 ng cVA | 280 ng 7-T	16
Figure 4C	cVA + 7-T	1	9	OR67d-GAL4 x w[1118]	B	100 mM Sucrose + n-Hexane	6
Figure 4C	cVA + 7-T	1	10	OR67d-GAL4 x w[1118]	A	100 mM Sucrose + 560 ng cVA | 280 ng 7-T	4
Figure 4C	cVA + 7-T	1	10	OR67d-GAL4 x w[1118]	B	100 mM Sucrose + n-Hexane	13
Figure 4C	cVA + 7-T	1	11	OR67d-GAL4 x w[1118]	A	100 mM Sucrose + 560 ng cVA | 280 ng 7-T	17
Figure 4C	cVA + 7-T	1	11	OR67d-GAL4 x w[1118]	B	100 mM Sucrose + n-Hexane	13
Figure 4C	cVA + 7-T	1	12	OR67d-GAL4 x w[1118]	A	100 mM Sucrose + 560 ng cVA | 280 ng 7-T	15
Figure 4C	cVA + 7-T	1	12	OR67d-GAL4 x w[1118]	B	100 mM Sucrose + n-Hexane	7
Figure 4C	cVA + 7-T	1	13	OR67d-GAL4 x w[1118]	A	100 mM Sucrose + 560 ng cVA | 280 ng 7-T	26
Figure 4C	cVA + 7-T	1	13	OR67d-GAL4 x w[1118]	B	100 mM Sucrose + n-Hexane	13
Figure 4C	cVA + 7-T	1	14	OR67d-GAL4 x w[1118]	A	100 mM Sucrose + 560 ng cVA | 280 ng 7-T	28
Figure 4C	cVA + 7-T	1	14	OR67d-GAL4 x w[1118]	B	100 mM Sucrose + n-Hexane	2
Figure 4C	cVA + 7-T	1	15	OR67d-GAL4 x w[1118]	A	100 mM Sucrose + 560 ng cVA | 280 ng 7-T	12
Figure 4C	cVA + 7-T	1	15	OR67d-GAL4 x w[1118]	B	100 mM Sucrose + n-Hexane	6
Figure 4C	cVA + 7-T	1	16	OR67d-GAL4 x w[1118]	A	100 mM Sucrose + 560 ng cVA | 280 ng 7-T	15
Figure 4C	cVA + 7-T	1	16	OR67d-GAL4 x w[1118]	B	100 mM Sucrose + n-Hexane	14
Figure 4C	cVA + 7-T	1	17	OR67d-GAL4 x w[1118]	A	100 mM Sucrose + 560 ng cVA | 280 ng 7-T	15
Figure 4C	cVA + 7-T	1	17	OR67d-GAL4 x w[1118]	B	100 mM Sucrose + n-Hexane	5
Figure 4C	cVA + 7-T	1	18	OR67d-GAL4 x w[1118]	A	100 mM Sucrose + 560 ng cVA | 280 ng 7-T	4
Figure 4C	cVA + 7-T	1	18	OR67d-GAL4 x w[1118]	B	100 mM Sucrose + n-Hexane	16
Figure 4C	cVA + 7-T	1	19	OR67d-GAL4 x w[1118]	A	100 mM Sucrose + 560 ng cVA | 280 ng 7-T	7
Figure 4C	cVA + 7-T	1	19	OR67d-GAL4 x w[1118]	B	100 mM Sucrose + n-Hexane	4
Figure 4C	cVA + 7-T	1	20	OR67d-GAL4 x w[1118]	A	100 mM Sucrose + 560 ng cVA | 280 ng 7-T	28
Figure 4C	cVA + 7-T	1	20	OR67d-GAL4 x w[1118]	B	100 mM Sucrose + n-Hexane	9
Figure 4C	cVA + 7-T	2	1	OR67d-GAL4 x w[1118]	A	100 mM Sucrose + 1680 ng cVA | 840 ng 7-T	19
Figure 4C	cVA + 7-T	2	1	OR67d-GAL4 x w[1118]	B	100 mM Sucrose + n-Hexane	7
Figure 4C	cVA + 7-T	2	2	OR67d-GAL4 x w[1118]	A	100 mM Sucrose + 1680 ng cVA | 840 ng 7-T	4
Figure 4C	cVA + 7-T	2	2	OR67d-GAL4 x w[1118]	B	100 mM Sucrose + n-Hexane	15
Figure 4C	cVA + 7-T	2	3	OR67d-GAL4 x w[1118]	A	100 mM Sucrose + 1680 ng cVA | 840 ng 7-T	10
Figure 4C	cVA + 7-T	2	3	OR67d-GAL4 x w[1118]	B	100 mM Sucrose + n-Hexane	12
Figure 4C	cVA + 7-T	2	4	OR67d-GAL4 x w[1118]	A	100 mM Sucrose + 1680 ng cVA | 840 ng 7-T	20
Figure 4C	cVA + 7-T	2	4	OR67d-GAL4 x w[1118]	B	100 mM Sucrose + n-Hexane	1
Figure 4C	cVA + 7-T	2	5	OR67d-GAL4 x w[1118]	A	100 mM Sucrose + 1680 ng cVA | 840 ng 7-T	8
Figure 4C	cVA + 7-T	2	5	OR67d-GAL4 x w[1118]	B	100 mM Sucrose + n-Hexane	8
Figure 4C	cVA + 7-T	2	6	OR67d-GAL4 x w[1118]	A	100 mM Sucrose + 1680 ng cVA | 840 ng 7-T	2
Figure 4C	cVA + 7-T	2	6	OR67d-GAL4 x w[1118]	B	100 mM Sucrose + n-Hexane	12
Figure 4C	cVA + 7-T	2	7	OR67d-GAL4 x w[1118]	A	100 mM Sucrose + 1680 ng cVA | 840 ng 7-T	16
Figure 4C	cVA + 7-T	2	7	OR67d-GAL4 x w[1118]	B	100 mM Sucrose + n-Hexane	3
Figure 4C	cVA + 7-T	2	8	OR67d-GAL4 x w[1118]	A	100 mM Sucrose + 1680 ng cVA | 840 ng 7-T	14
Figure 4C	cVA + 7-T	2	8	OR67d-GAL4 x w[1118]	B	100 mM Sucrose + n-Hexane	7
Figure 4C	cVA + 7-T	2	9	OR67d-GAL4 x w[1118]	A	100 mM Sucrose + 1680 ng cVA | 840 ng 7-T	6
Figure 4C	cVA + 7-T	2	9	OR67d-GAL4 x w[1118]	B	100 mM Sucrose + n-Hexane	11
Figure 4C	cVA + 7-T	2	10	OR67d-GAL4 x w[1118]	A	100 mM Sucrose + 1680 ng cVA | 840 ng 7-T	10
Figure 4C	cVA + 7-T	2	10	OR67d-GAL4 x w[1118]	B	100 mM Sucrose + n-Hexane	2
Figure 4C	cVA + 7-T	2	11	OR67d-GAL4 x w[1118]	A	100 mM Sucrose + 1680 ng cVA | 840 ng 7-T	29
Figure 4C	cVA + 7-T	2	11	OR67d-GAL4 x w[1118]	B	100 mM Sucrose + n-Hexane	6
Figure 4C	cVA + 7-T	2	12	OR67d-GAL4 x w[1118]	A	100 mM Sucrose + 1680 ng cVA | 840 ng 7-T	12
Figure 4C	cVA + 7-T	2	12	OR67d-GAL4 x w[1118]	B	100 mM Sucrose + n-Hexane	7
Figure 4C	cVA + 7-T	2	13	OR67d-GAL4 x w[1118]	A	100 mM Sucrose + 1680 ng cVA | 840 ng 7-T	13
Figure 4C	cVA + 7-T	2	13	OR67d-GAL4 x w[1118]	B	100 mM Sucrose + n-Hexane	7
Figure 4C	cVA + 7-T	2	14	OR67d-GAL4 x w[1118]	A	100 mM Sucrose + 1680 ng cVA | 840 ng 7-T	6
Figure 4C	cVA + 7-T	2	14	OR67d-GAL4 x w[1118]	B	100 mM Sucrose + n-Hexane	14
Figure 4C	cVA + 7-T	2	15	OR67d-GAL4 x w[1118]	A	100 mM Sucrose + 1680 ng cVA | 840 ng 7-T	17
Figure 4C	cVA + 7-T	2	15	OR67d-GAL4 x w[1118]	B	100 mM Sucrose + n-Hexane	8
Figure 4C	cVA + 7-T	2	16	OR67d-GAL4 x w[1118]	A	100 mM Sucrose + 1680 ng cVA | 840 ng 7-T	11
Figure 4C	cVA + 7-T	2	16	OR67d-GAL4 x w[1118]	B	100 mM Sucrose + n-Hexane	1
Figure 4C	cVA + 7-T	2	17	OR67d-GAL4 x w[1118]	A	100 mM Sucrose + 1680 ng cVA | 840 ng 7-T	25
Figure 4C	cVA + 7-T	2	17	OR67d-GAL4 x w[1118]	B	100 mM Sucrose + n-Hexane	7
Figure 4C	cVA + 7-T	2	18	OR67d-GAL4 x w[1118]	A	100 mM Sucrose + 1680 ng cVA | 840 ng 7-T	28
Figure 4C	cVA + 7-T	2	18	OR67d-GAL4 x w[1118]	B	100 mM Sucrose + n-Hexane	11
Figure 4C	cVA + 7-T	2	19	OR67d-GAL4 x w[1118]	A	100 mM Sucrose + 1680 ng cVA | 840 ng 7-T	21
Figure 4C	cVA + 7-T	2	19	OR67d-GAL4 x w[1118]	B	100 mM Sucrose + n-Hexane	17
Figure 4C	cVA + 7-T	2	20	OR67d-GAL4 x w[1118]	A	100 mM Sucrose + 1680 ng cVA | 840 ng 7-T	16
Figure 4C	cVA + 7-T	2	20	OR67d-GAL4 x w[1118]	B	100 mM Sucrose + n-Hexane	4
Figure 4C	cVA + 7-T	3	1	OR67d-GAL4 x w[1118]	A	100 mM Sucrose + 3360 ng cVA | 1680 ng 7-T	16
Figure 4C	cVA + 7-T	3	1	OR67d-GAL4 x w[1118]	B	100 mM Sucrose + n-Hexane	13
Figure 4C	cVA + 7-T	3	2	OR67d-GAL4 x w[1118]	A	100 mM Sucrose + 3360 ng cVA | 1680 ng 7-T	13
Figure 4C	cVA + 7-T	3	2	OR67d-GAL4 x w[1118]	B	100 mM Sucrose + n-Hexane	15
Figure 4C	cVA + 7-T	3	3	OR67d-GAL4 x w[1118]	A	100 mM Sucrose + 3360 ng cVA | 1680 ng 7-T	21
Figure 4C	cVA + 7-T	3	3	OR67d-GAL4 x w[1118]	B	100 mM Sucrose + n-Hexane	7
Figure 4C	cVA + 7-T	3	4	OR67d-GAL4 x w[1118]	A	100 mM Sucrose + 3360 ng cVA | 1680 ng 7-T	6
Figure 4C	cVA + 7-T	3	4	OR67d-GAL4 x w[1118]	B	100 mM Sucrose + n-Hexane	13
Figure 4C	cVA + 7-T	3	5	OR67d-GAL4 x w[1118]	A	100 mM Sucrose + 3360 ng cVA | 1680 ng 7-T	10
Figure 4C	cVA + 7-T	3	5	OR67d-GAL4 x w[1118]	B	100 mM Sucrose + n-Hexane	10
Figure 4C	cVA + 7-T	3	6	OR67d-GAL4 x w[1118]	A	100 mM Sucrose + 3360 ng cVA | 1680 ng 7-T	23
Figure 4C	cVA + 7-T	3	6	OR67d-GAL4 x w[1118]	B	100 mM Sucrose + n-Hexane	6
Figure 4C	cVA + 7-T	3	7	OR67d-GAL4 x w[1118]	A	100 mM Sucrose + 3360 ng cVA | 1680 ng 7-T	11
Figure 4C	cVA + 7-T	3	7	OR67d-GAL4 x w[1118]	B	100 mM Sucrose + n-Hexane	2
Figure 4C	cVA + 7-T	3	8	OR67d-GAL4 x w[1118]	A	100 mM Sucrose + 3360 ng cVA | 1680 ng 7-T	15
Figure 4C	cVA + 7-T	3	8	OR67d-GAL4 x w[1118]	B	100 mM Sucrose + n-Hexane	15
Figure 4C	cVA + 7-T	3	9	OR67d-GAL4 x w[1118]	A	100 mM Sucrose + 3360 ng cVA | 1680 ng 7-T	10
Figure 4C	cVA + 7-T	3	9	OR67d-GAL4 x w[1118]	B	100 mM Sucrose + n-Hexane	16
Figure 4C	cVA + 7-T	3	10	OR67d-GAL4 x w[1118]	A	100 mM Sucrose + 3360 ng cVA | 1680 ng 7-T	8
Figure 4C	cVA + 7-T	3	10	OR67d-GAL4 x w[1118]	B	100 mM Sucrose + n-Hexane	4
Figure 4C	cVA + 7-T	3	11	OR67d-GAL4 x w[1118]	A	100 mM Sucrose + 3360 ng cVA | 1680 ng 7-T	12
Figure 4C	cVA + 7-T	3	11	OR67d-GAL4 x w[1118]	B	100 mM Sucrose + n-Hexane	17
Figure 4C	cVA + 7-T	3	12	OR67d-GAL4 x w[1118]	A	100 mM Sucrose + 3360 ng cVA | 1680 ng 7-T	20
Figure 4C	cVA + 7-T	3	12	OR67d-GAL4 x w[1118]	B	100 mM Sucrose + n-Hexane	6
Figure 4C	cVA + 7-T	3	13	OR67d-GAL4 x w[1118]	A	100 mM Sucrose + 3360 ng cVA | 1680 ng 7-T	2
Figure 4C	cVA + 7-T	3	13	OR67d-GAL4 x w[1118]	B	100 mM Sucrose + n-Hexane	11
Figure 4C	cVA + 7-T	3	14	OR67d-GAL4 x w[1118]	A	100 mM Sucrose + 3360 ng cVA | 1680 ng 7-T	13
Figure 4C	cVA + 7-T	3	14	OR67d-GAL4 x w[1118]	B	100 mM Sucrose + n-Hexane	10
Figure 4C	cVA + 7-T	3	15	OR67d-GAL4 x w[1118]	A	100 mM Sucrose + 3360 ng cVA | 1680 ng 7-T	11
Figure 4C	cVA + 7-T	3	15	OR67d-GAL4 x w[1118]	B	100 mM Sucrose + n-Hexane	6
Figure 4C	cVA + 7-T	3	16	OR67d-GAL4 x w[1118]	A	100 mM Sucrose + 3360 ng cVA | 1680 ng 7-T	15
Figure 4C	cVA + 7-T	3	16	OR67d-GAL4 x w[1118]	B	100 mM Sucrose + n-Hexane	10
Figure 4C	cVA + 7-T	3	17	OR67d-GAL4 x w[1118]	A	100 mM Sucrose + 3360 ng cVA | 1680 ng 7-T	16
Figure 4C	cVA + 7-T	3	17	OR67d-GAL4 x w[1118]	B	100 mM Sucrose + n-Hexane	4
Figure 4C	cVA + 7-T	3	18	OR67d-GAL4 x w[1118]	A	100 mM Sucrose + 3360 ng cVA | 1680 ng 7-T	7
Figure 4C	cVA + 7-T	3	18	OR67d-GAL4 x w[1118]	B	100 mM Sucrose + n-Hexane	19
Figure 4C	cVA + 7-T	3	19	OR67d-GAL4 x w[1118]	A	100 mM Sucrose + 3360 ng cVA | 1680 ng 7-T	4
Figure 4C	cVA + 7-T	3	19	OR67d-GAL4 x w[1118]	B	100 mM Sucrose + n-Hexane	10
Figure 4C	cVA + 7-T	3	20	OR67d-GAL4 x w[1118]	A	100 mM Sucrose + 3360 ng cVA | 1680 ng 7-T	11
Figure 4C	cVA + 7-T	3	20	OR67d-GAL4 x w[1118]	B	100 mM Sucrose + n-Hexane	14
Figure 4C	cVA + 7-T	1	1	OR67d-GAL4 x UAS-Kir2.1	A	100 mM Sucrose + 560 ng cVA | 280 ng 7-T	20
Figure 4C	cVA + 7-T	1	1	OR67d-GAL4 x UAS-Kir2.1	B	100 mM Sucrose + n-Hexane	12
Figure 4C	cVA + 7-T	1	2	OR67d-GAL4 x UAS-Kir2.1	A	100 mM Sucrose + 560 ng cVA | 280 ng 7-T	6
Figure 4C	cVA + 7-T	1	2	OR67d-GAL4 x UAS-Kir2.1	B	100 mM Sucrose + n-Hexane	4
Figure 4C	cVA + 7-T	1	3	OR67d-GAL4 x UAS-Kir2.1	A	100 mM Sucrose + 560 ng cVA | 280 ng 7-T	5
Figure 4C	cVA + 7-T	1	3	OR67d-GAL4 x UAS-Kir2.1	B	100 mM Sucrose + n-Hexane	17
Figure 4C	cVA + 7-T	1	4	OR67d-GAL4 x UAS-Kir2.1	A	100 mM Sucrose + 560 ng cVA | 280 ng 7-T	4
Figure 4C	cVA + 7-T	1	4	OR67d-GAL4 x UAS-Kir2.1	B	100 mM Sucrose + n-Hexane	26
Figure 4C	cVA + 7-T	1	5	OR67d-GAL4 x UAS-Kir2.1	A	100 mM Sucrose + 560 ng cVA | 280 ng 7-T	21
Figure 4C	cVA + 7-T	1	5	OR67d-GAL4 x UAS-Kir2.1	B	100 mM Sucrose + n-Hexane	17
Figure 4C	cVA + 7-T	1	6	OR67d-GAL4 x UAS-Kir2.1	A	100 mM Sucrose + 560 ng cVA | 280 ng 7-T	14
Figure 4C	cVA + 7-T	1	6	OR67d-GAL4 x UAS-Kir2.1	B	100 mM Sucrose + n-Hexane	16
Figure 4C	cVA + 7-T	1	7	OR67d-GAL4 x UAS-Kir2.1	A	100 mM Sucrose + 560 ng cVA | 280 ng 7-T	10
Figure 4C	cVA + 7-T	1	7	OR67d-GAL4 x UAS-Kir2.1	B	100 mM Sucrose + n-Hexane	17
Figure 4C	cVA + 7-T	1	8	OR67d-GAL4 x UAS-Kir2.1	A	100 mM Sucrose + 560 ng cVA | 280 ng 7-T	13
Figure 4C	cVA + 7-T	1	8	OR67d-GAL4 x UAS-Kir2.1	B	100 mM Sucrose + n-Hexane	8
Figure 4C	cVA + 7-T	1	9	OR67d-GAL4 x UAS-Kir2.1	A	100 mM Sucrose + 560 ng cVA | 280 ng 7-T	8
Figure 4C	cVA + 7-T	1	9	OR67d-GAL4 x UAS-Kir2.1	B	100 mM Sucrose + n-Hexane	16
Figure 4C	cVA + 7-T	1	10	OR67d-GAL4 x UAS-Kir2.1	A	100 mM Sucrose + 560 ng cVA | 280 ng 7-T	12
Figure 4C	cVA + 7-T	1	10	OR67d-GAL4 x UAS-Kir2.1	B	100 mM Sucrose + n-Hexane	17
Figure 4C	cVA + 7-T	1	11	OR67d-GAL4 x UAS-Kir2.1	A	100 mM Sucrose + 560 ng cVA | 280 ng 7-T	12
Figure 4C	cVA + 7-T	1	11	OR67d-GAL4 x UAS-Kir2.1	B	100 mM Sucrose + n-Hexane	14
Figure 4C	cVA + 7-T	1	12	OR67d-GAL4 x UAS-Kir2.1	A	100 mM Sucrose + 560 ng cVA | 280 ng 7-T	18
Figure 4C	cVA + 7-T	1	12	OR67d-GAL4 x UAS-Kir2.1	B	100 mM Sucrose + n-Hexane	14
Figure 4C	cVA + 7-T	1	13	OR67d-GAL4 x UAS-Kir2.1	A	100 mM Sucrose + 560 ng cVA | 280 ng 7-T	6
Figure 4C	cVA + 7-T	1	13	OR67d-GAL4 x UAS-Kir2.1	B	100 mM Sucrose + n-Hexane	19
Figure 4C	cVA + 7-T	1	14	OR67d-GAL4 x UAS-Kir2.1	A	100 mM Sucrose + 560 ng cVA | 280 ng 7-T	16
Figure 4C	cVA + 7-T	1	14	OR67d-GAL4 x UAS-Kir2.1	B	100 mM Sucrose + n-Hexane	16
Figure 4C	cVA + 7-T	1	15	OR67d-GAL4 x UAS-Kir2.1	A	100 mM Sucrose + 560 ng cVA | 280 ng 7-T	1
Figure 4C	cVA + 7-T	1	15	OR67d-GAL4 x UAS-Kir2.1	B	100 mM Sucrose + n-Hexane	17
Figure 4C	cVA + 7-T	1	16	OR67d-GAL4 x UAS-Kir2.1	A	100 mM Sucrose + 560 ng cVA | 280 ng 7-T	24
Figure 4C	cVA + 7-T	1	16	OR67d-GAL4 x UAS-Kir2.1	B	100 mM Sucrose + n-Hexane	8
Figure 4C	cVA + 7-T	1	17	OR67d-GAL4 x UAS-Kir2.1	A	100 mM Sucrose + 560 ng cVA | 280 ng 7-T	14
Figure 4C	cVA + 7-T	1	17	OR67d-GAL4 x UAS-Kir2.1	B	100 mM Sucrose + n-Hexane	6
Figure 4C	cVA + 7-T	1	18	OR67d-GAL4 x UAS-Kir2.1	A	100 mM Sucrose + 560 ng cVA | 280 ng 7-T	12
Figure 4C	cVA + 7-T	1	18	OR67d-GAL4 x UAS-Kir2.1	B	100 mM Sucrose + n-Hexane	20
Figure 4C	cVA + 7-T	1	19	OR67d-GAL4 x UAS-Kir2.1	A	100 mM Sucrose + 560 ng cVA | 280 ng 7-T	8
Figure 4C	cVA + 7-T	1	19	OR67d-GAL4 x UAS-Kir2.1	B	100 mM Sucrose + n-Hexane	15
Figure 4C	cVA + 7-T	1	20	OR67d-GAL4 x UAS-Kir2.1	A	100 mM Sucrose + 560 ng cVA | 280 ng 7-T	8
Figure 4C	cVA + 7-T	1	20	OR67d-GAL4 x UAS-Kir2.1	B	100 mM Sucrose + n-Hexane	20
Figure 4C	cVA + 7-T	2	1	OR67d-GAL4 x UAS-Kir2.1	A	100 mM Sucrose + 1680 ng cVA | 840 ng 7-T	34
Figure 4C	cVA + 7-T	2	1	OR67d-GAL4 x UAS-Kir2.1	B	100 mM Sucrose + n-Hexane	2
Figure 4C	cVA + 7-T	2	2	OR67d-GAL4 x UAS-Kir2.1	A	100 mM Sucrose + 1680 ng cVA | 840 ng 7-T	21
Figure 4C	cVA + 7-T	2	2	OR67d-GAL4 x UAS-Kir2.1	B	100 mM Sucrose + n-Hexane	2
Figure 4C	cVA + 7-T	2	3	OR67d-GAL4 x UAS-Kir2.1	A	100 mM Sucrose + 1680 ng cVA | 840 ng 7-T	18
Figure 4C	cVA + 7-T	2	3	OR67d-GAL4 x UAS-Kir2.1	B	100 mM Sucrose + n-Hexane	9
Figure 4C	cVA + 7-T	2	4	OR67d-GAL4 x UAS-Kir2.1	A	100 mM Sucrose + 1680 ng cVA | 840 ng 7-T	14
Figure 4C	cVA + 7-T	2	4	OR67d-GAL4 x UAS-Kir2.1	B	100 mM Sucrose + n-Hexane	5
Figure 4C	cVA + 7-T	2	5	OR67d-GAL4 x UAS-Kir2.1	A	100 mM Sucrose + 1680 ng cVA | 840 ng 7-T	9
Figure 4C	cVA + 7-T	2	5	OR67d-GAL4 x UAS-Kir2.1	B	100 mM Sucrose + n-Hexane	4
Figure 4C	cVA + 7-T	2	6	OR67d-GAL4 x UAS-Kir2.1	A	100 mM Sucrose + 1680 ng cVA | 840 ng 7-T	11
Figure 4C	cVA + 7-T	2	6	OR67d-GAL4 x UAS-Kir2.1	B	100 mM Sucrose + n-Hexane	7
Figure 4C	cVA + 7-T	2	7	OR67d-GAL4 x UAS-Kir2.1	A	100 mM Sucrose + 1680 ng cVA | 840 ng 7-T	13
Figure 4C	cVA + 7-T	2	7	OR67d-GAL4 x UAS-Kir2.1	B	100 mM Sucrose + n-Hexane	1
Figure 4C	cVA + 7-T	2	8	OR67d-GAL4 x UAS-Kir2.1	A	100 mM Sucrose + 1680 ng cVA | 840 ng 7-T	18
Figure 4C	cVA + 7-T	2	8	OR67d-GAL4 x UAS-Kir2.1	B	100 mM Sucrose + n-Hexane	14
Figure 4C	cVA + 7-T	2	9	OR67d-GAL4 x UAS-Kir2.1	A	100 mM Sucrose + 1680 ng cVA | 840 ng 7-T	12
Figure 4C	cVA + 7-T	2	9	OR67d-GAL4 x UAS-Kir2.1	B	100 mM Sucrose + n-Hexane	7
Figure 4C	cVA + 7-T	2	10	OR67d-GAL4 x UAS-Kir2.1	A	100 mM Sucrose + 1680 ng cVA | 840 ng 7-T	13
Figure 4C	cVA + 7-T	2	10	OR67d-GAL4 x UAS-Kir2.1	B	100 mM Sucrose + n-Hexane	3
Figure 4C	cVA + 7-T	2	11	OR67d-GAL4 x UAS-Kir2.1	A	100 mM Sucrose + 1680 ng cVA | 840 ng 7-T	17
Figure 4C	cVA + 7-T	2	11	OR67d-GAL4 x UAS-Kir2.1	B	100 mM Sucrose + n-Hexane	11
Figure 4C	cVA + 7-T	2	12	OR67d-GAL4 x UAS-Kir2.1	A	100 mM Sucrose + 1680 ng cVA | 840 ng 7-T	9
Figure 4C	cVA + 7-T	2	12	OR67d-GAL4 x UAS-Kir2.1	B	100 mM Sucrose + n-Hexane	14
Figure 4C	cVA + 7-T	2	13	OR67d-GAL4 x UAS-Kir2.1	A	100 mM Sucrose + 1680 ng cVA | 840 ng 7-T	27
Figure 4C	cVA + 7-T	2	13	OR67d-GAL4 x UAS-Kir2.1	B	100 mM Sucrose + n-Hexane	7
Figure 4C	cVA + 7-T	2	14	OR67d-GAL4 x UAS-Kir2.1	A	100 mM Sucrose + 1680 ng cVA | 840 ng 7-T	22
Figure 4C	cVA + 7-T	2	14	OR67d-GAL4 x UAS-Kir2.1	B	100 mM Sucrose + n-Hexane	13
Figure 4C	cVA + 7-T	2	15	OR67d-GAL4 x UAS-Kir2.1	A	100 mM Sucrose + 1680 ng cVA | 840 ng 7-T	28
Figure 4C	cVA + 7-T	2	15	OR67d-GAL4 x UAS-Kir2.1	B	100 mM Sucrose + n-Hexane	10
Figure 4C	cVA + 7-T	2	16	OR67d-GAL4 x UAS-Kir2.1	A	100 mM Sucrose + 1680 ng cVA | 840 ng 7-T	13
Figure 4C	cVA + 7-T	2	16	OR67d-GAL4 x UAS-Kir2.1	B	100 mM Sucrose + n-Hexane	19
Figure 4C	cVA + 7-T	2	17	OR67d-GAL4 x UAS-Kir2.1	A	100 mM Sucrose + 1680 ng cVA | 840 ng 7-T	25
Figure 4C	cVA + 7-T	2	17	OR67d-GAL4 x UAS-Kir2.1	B	100 mM Sucrose + n-Hexane	5
Figure 4C	cVA + 7-T	2	18	OR67d-GAL4 x UAS-Kir2.1	A	100 mM Sucrose + 1680 ng cVA | 840 ng 7-T	26
Figure 4C	cVA + 7-T	2	18	OR67d-GAL4 x UAS-Kir2.1	B	100 mM Sucrose + n-Hexane	2
Figure 4C	cVA + 7-T	2	19	OR67d-GAL4 x UAS-Kir2.1	A	100 mM Sucrose + 1680 ng cVA | 840 ng 7-T	28
Figure 4C	cVA + 7-T	2	19	OR67d-GAL4 x UAS-Kir2.1	B	100 mM Sucrose + n-Hexane	11
Figure 4C	cVA + 7-T	2	20	OR67d-GAL4 x UAS-Kir2.1	A	100 mM Sucrose + 1680 ng cVA | 840 ng 7-T	16
Figure 4C	cVA + 7-T	2	20	OR67d-GAL4 x UAS-Kir2.1	B	100 mM Sucrose + n-Hexane	2
Figure 4C	cVA + 7-T	3	1	OR67d-GAL4 x UAS-Kir2.1	A	100 mM Sucrose + 3360 ng cVA | 1680 ng 7-T	14
Figure 4C	cVA + 7-T	3	1	OR67d-GAL4 x UAS-Kir2.1	B	100 mM Sucrose + n-Hexane	14
Figure 4C	cVA + 7-T	3	2	OR67d-GAL4 x UAS-Kir2.1	A	100 mM Sucrose + 3360 ng cVA | 1680 ng 7-T	15
Figure 4C	cVA + 7-T	3	2	OR67d-GAL4 x UAS-Kir2.1	B	100 mM Sucrose + n-Hexane	4
Figure 4C	cVA + 7-T	3	3	OR67d-GAL4 x UAS-Kir2.1	A	100 mM Sucrose + 3360 ng cVA | 1680 ng 7-T	15
Figure 4C	cVA + 7-T	3	3	OR67d-GAL4 x UAS-Kir2.1	B	100 mM Sucrose + n-Hexane	10
Figure 4C	cVA + 7-T	3	4	OR67d-GAL4 x UAS-Kir2.1	A	100 mM Sucrose + 3360 ng cVA | 1680 ng 7-T	16
Figure 4C	cVA + 7-T	3	4	OR67d-GAL4 x UAS-Kir2.1	B	100 mM Sucrose + n-Hexane	6
Figure 4C	cVA + 7-T	3	5	OR67d-GAL4 x UAS-Kir2.1	A	100 mM Sucrose + 3360 ng cVA | 1680 ng 7-T	9
Figure 4C	cVA + 7-T	3	5	OR67d-GAL4 x UAS-Kir2.1	B	100 mM Sucrose + n-Hexane	5
Figure 4C	cVA + 7-T	3	6	OR67d-GAL4 x UAS-Kir2.1	A	100 mM Sucrose + 3360 ng cVA | 1680 ng 7-T	13
Figure 4C	cVA + 7-T	3	6	OR67d-GAL4 x UAS-Kir2.1	B	100 mM Sucrose + n-Hexane	20
Figure 4C	cVA + 7-T	3	7	OR67d-GAL4 x UAS-Kir2.1	A	100 mM Sucrose + 3360 ng cVA | 1680 ng 7-T	7
Figure 4C	cVA + 7-T	3	7	OR67d-GAL4 x UAS-Kir2.1	B	100 mM Sucrose + n-Hexane	18
Figure 4C	cVA + 7-T	3	8	OR67d-GAL4 x UAS-Kir2.1	A	100 mM Sucrose + 3360 ng cVA | 1680 ng 7-T	8
Figure 4C	cVA + 7-T	3	8	OR67d-GAL4 x UAS-Kir2.1	B	100 mM Sucrose + n-Hexane	3
Figure 4C	cVA + 7-T	3	9	OR67d-GAL4 x UAS-Kir2.1	A	100 mM Sucrose + 3360 ng cVA | 1680 ng 7-T	7
Figure 4C	cVA + 7-T	3	9	OR67d-GAL4 x UAS-Kir2.1	B	100 mM Sucrose + n-Hexane	15
Figure 4C	cVA + 7-T	3	10	OR67d-GAL4 x UAS-Kir2.1	A	100 mM Sucrose + 3360 ng cVA | 1680 ng 7-T	19
Figure 4C	cVA + 7-T	3	10	OR67d-GAL4 x UAS-Kir2.1	B	100 mM Sucrose + n-Hexane	4
Figure 4C	cVA + 7-T	3	11	OR67d-GAL4 x UAS-Kir2.1	A	100 mM Sucrose + 3360 ng cVA | 1680 ng 7-T	18
Figure 4C	cVA + 7-T	3	11	OR67d-GAL4 x UAS-Kir2.1	B	100 mM Sucrose + n-Hexane	8
Figure 4C	cVA + 7-T	3	12	OR67d-GAL4 x UAS-Kir2.1	A	100 mM Sucrose + 3360 ng cVA | 1680 ng 7-T	23
Figure 4C	cVA + 7-T	3	12	OR67d-GAL4 x UAS-Kir2.1	B	100 mM Sucrose + n-Hexane	16
Figure 4C	cVA + 7-T	3	13	OR67d-GAL4 x UAS-Kir2.1	A	100 mM Sucrose + 3360 ng cVA | 1680 ng 7-T	17
Figure 4C	cVA + 7-T	3	13	OR67d-GAL4 x UAS-Kir2.1	B	100 mM Sucrose + n-Hexane	12
Figure 4C	cVA + 7-T	3	14	OR67d-GAL4 x UAS-Kir2.1	A	100 mM Sucrose + 3360 ng cVA | 1680 ng 7-T	13
Figure 4C	cVA + 7-T	3	14	OR67d-GAL4 x UAS-Kir2.1	B	100 mM Sucrose + n-Hexane	3
Figure 4C	cVA + 7-T	3	15	OR67d-GAL4 x UAS-Kir2.1	A	100 mM Sucrose + 3360 ng cVA | 1680 ng 7-T	10
Figure 4C	cVA + 7-T	3	15	OR67d-GAL4 x UAS-Kir2.1	B	100 mM Sucrose + n-Hexane	28
Figure 4C	cVA + 7-T	3	16	OR67d-GAL4 x UAS-Kir2.1	A	100 mM Sucrose + 3360 ng cVA | 1680 ng 7-T	20
Figure 4C	cVA + 7-T	3	16	OR67d-GAL4 x UAS-Kir2.1	B	100 mM Sucrose + n-Hexane	13
Figure 4C	cVA + 7-T	3	17	OR67d-GAL4 x UAS-Kir2.1	A	100 mM Sucrose + 3360 ng cVA | 1680 ng 7-T	17
Figure 4C	cVA + 7-T	3	17	OR67d-GAL4 x UAS-Kir2.1	B	100 mM Sucrose + n-Hexane	21
Figure 4C	cVA + 7-T	3	18	OR67d-GAL4 x UAS-Kir2.1	A	100 mM Sucrose + 3360 ng cVA | 1680 ng 7-T	12
Figure 4C	cVA + 7-T	3	18	OR67d-GAL4 x UAS-Kir2.1	B	100 mM Sucrose + n-Hexane	5
Figure 4C	cVA + 7-T	3	19	OR67d-GAL4 x UAS-Kir2.1	A	100 mM Sucrose + 3360 ng cVA | 1680 ng 7-T	21
Figure 4C	cVA + 7-T	3	19	OR67d-GAL4 x UAS-Kir2.1	B	100 mM Sucrose + n-Hexane	3
Figure 4C	cVA + 7-T	3	20	OR67d-GAL4 x UAS-Kir2.1	A	100 mM Sucrose + 3360 ng cVA | 1680 ng 7-T	25
Figure 4C	cVA + 7-T	3	20	OR67d-GAL4 x UAS-Kir2.1	B	100 mM Sucrose + n-Hexane	13
Figure 4D	cVA + 7-T	1	1	GR32a-GAL4 x w[1118]	A	100 mM Sucrose + 560 ng cVA | 280 ng 7-T	28
Figure 4D	cVA + 7-T	1	1	GR32a-GAL4 x w[1118]	B	100 mM Sucrose + n-Hexane	3
Figure 4D	cVA + 7-T	1	2	GR32a-GAL4 x w[1118]	A	100 mM Sucrose + 560 ng cVA | 280 ng 7-T	32
Figure 4D	cVA + 7-T	1	2	GR32a-GAL4 x w[1118]	B	100 mM Sucrose + n-Hexane	6
Figure 4D	cVA + 7-T	1	3	GR32a-GAL4 x w[1118]	A	100 mM Sucrose + 560 ng cVA | 280 ng 7-T	27
Figure 4D	cVA + 7-T	1	3	GR32a-GAL4 x w[1118]	B	100 mM Sucrose + n-Hexane	3
Figure 4D	cVA + 7-T	1	4	GR32a-GAL4 x w[1118]	A	100 mM Sucrose + 560 ng cVA | 280 ng 7-T	34
Figure 4D	cVA + 7-T	1	4	GR32a-GAL4 x w[1118]	B	100 mM Sucrose + n-Hexane	11
Figure 4D	cVA + 7-T	1	5	GR32a-GAL4 x w[1118]	A	100 mM Sucrose + 560 ng cVA | 280 ng 7-T	15
Figure 4D	cVA + 7-T	1	5	GR32a-GAL4 x w[1118]	B	100 mM Sucrose + n-Hexane	11
Figure 4D	cVA + 7-T	1	6	GR32a-GAL4 x w[1118]	A	100 mM Sucrose + 560 ng cVA | 280 ng 7-T	16
Figure 4D	cVA + 7-T	1	6	GR32a-GAL4 x w[1118]	B	100 mM Sucrose + n-Hexane	4
Figure 4D	cVA + 7-T	1	7	GR32a-GAL4 x w[1118]	A	100 mM Sucrose + 560 ng cVA | 280 ng 7-T	18
Figure 4D	cVA + 7-T	1	7	GR32a-GAL4 x w[1118]	B	100 mM Sucrose + n-Hexane	15
Figure 4D	cVA + 7-T	1	8	GR32a-GAL4 x w[1118]	A	100 mM Sucrose + 560 ng cVA | 280 ng 7-T	23
Figure 4D	cVA + 7-T	1	8	GR32a-GAL4 x w[1118]	B	100 mM Sucrose + n-Hexane	16
Figure 4D	cVA + 7-T	1	9	GR32a-GAL4 x w[1118]	A	100 mM Sucrose + 560 ng cVA | 280 ng 7-T	14
Figure 4D	cVA + 7-T	1	9	GR32a-GAL4 x w[1118]	B	100 mM Sucrose + n-Hexane	6
Figure 4D	cVA + 7-T	1	10	GR32a-GAL4 x w[1118]	A	100 mM Sucrose + 560 ng cVA | 280 ng 7-T	15
Figure 4D	cVA + 7-T	1	10	GR32a-GAL4 x w[1118]	B	100 mM Sucrose + n-Hexane	11
Figure 4D	cVA + 7-T	1	11	GR32a-GAL4 x w[1118]	A	100 mM Sucrose + 560 ng cVA | 280 ng 7-T	18
Figure 4D	cVA + 7-T	1	11	GR32a-GAL4 x w[1118]	B	100 mM Sucrose + n-Hexane	7
Figure 4D	cVA + 7-T	1	12	GR32a-GAL4 x w[1118]	A	100 mM Sucrose + 560 ng cVA | 280 ng 7-T	31
Figure 4D	cVA + 7-T	1	12	GR32a-GAL4 x w[1118]	B	100 mM Sucrose + n-Hexane	9
Figure 4D	cVA + 7-T	1	13	GR32a-GAL4 x w[1118]	A	100 mM Sucrose + 560 ng cVA | 280 ng 7-T	27
Figure 4D	cVA + 7-T	1	13	GR32a-GAL4 x w[1118]	B	100 mM Sucrose + n-Hexane	8
Figure 4D	cVA + 7-T	1	14	GR32a-GAL4 x w[1118]	A	100 mM Sucrose + 560 ng cVA | 280 ng 7-T	17
Figure 4D	cVA + 7-T	1	14	GR32a-GAL4 x w[1118]	B	100 mM Sucrose + n-Hexane	20
Figure 4D	cVA + 7-T	1	15	GR32a-GAL4 x w[1118]	A	100 mM Sucrose + 560 ng cVA | 280 ng 7-T	16
Figure 4D	cVA + 7-T	1	15	GR32a-GAL4 x w[1118]	B	100 mM Sucrose + n-Hexane	6
Figure 4D	cVA + 7-T	1	16	GR32a-GAL4 x w[1118]	A	100 mM Sucrose + 560 ng cVA | 280 ng 7-T	19
Figure 4D	cVA + 7-T	1	16	GR32a-GAL4 x w[1118]	B	100 mM Sucrose + n-Hexane	14
Figure 4D	cVA + 7-T	1	17	GR32a-GAL4 x w[1118]	A	100 mM Sucrose + 560 ng cVA | 280 ng 7-T	18
Figure 4D	cVA + 7-T	1	17	GR32a-GAL4 x w[1118]	B	100 mM Sucrose + n-Hexane	15
Figure 4D	cVA + 7-T	1	18	GR32a-GAL4 x w[1118]	A	100 mM Sucrose + 560 ng cVA | 280 ng 7-T	32
Figure 4D	cVA + 7-T	1	18	GR32a-GAL4 x w[1118]	B	100 mM Sucrose + n-Hexane	7
Figure 4D	cVA + 7-T	1	19	GR32a-GAL4 x w[1118]	A	100 mM Sucrose + 560 ng cVA | 280 ng 7-T	17
Figure 4D	cVA + 7-T	1	19	GR32a-GAL4 x w[1118]	B	100 mM Sucrose + n-Hexane	4
Figure 4D	cVA + 7-T	1	20	GR32a-GAL4 x w[1118]	A	100 mM Sucrose + 560 ng cVA | 280 ng 7-T	23
Figure 4D	cVA + 7-T	1	20	GR32a-GAL4 x w[1118]	B	100 mM Sucrose + n-Hexane	14
Figure 4D	cVA + 7-T	2	1	GR32a-GAL4 x w[1118]	A	100 mM Sucrose + 1680 ng cVA | 840 ng 7-T	27
Figure 4D	cVA + 7-T	2	1	GR32a-GAL4 x w[1118]	B	100 mM Sucrose + n-Hexane	10
Figure 4D	cVA + 7-T	2	2	GR32a-GAL4 x w[1118]	A	100 mM Sucrose + 1680 ng cVA | 840 ng 7-T	8
Figure 4D	cVA + 7-T	2	2	GR32a-GAL4 x w[1118]	B	100 mM Sucrose + n-Hexane	11
Figure 4D	cVA + 7-T	2	3	GR32a-GAL4 x w[1118]	A	100 mM Sucrose + 1680 ng cVA | 840 ng 7-T	9
Figure 4D	cVA + 7-T	2	3	GR32a-GAL4 x w[1118]	B	100 mM Sucrose + n-Hexane	11
Figure 4D	cVA + 7-T	2	4	GR32a-GAL4 x w[1118]	A	100 mM Sucrose + 1680 ng cVA | 840 ng 7-T	28
Figure 4D	cVA + 7-T	2	4	GR32a-GAL4 x w[1118]	B	100 mM Sucrose + n-Hexane	9
Figure 4D	cVA + 7-T	2	5	GR32a-GAL4 x w[1118]	A	100 mM Sucrose + 1680 ng cVA | 840 ng 7-T	16
Figure 4D	cVA + 7-T	2	5	GR32a-GAL4 x w[1118]	B	100 mM Sucrose + n-Hexane	5
Figure 4D	cVA + 7-T	2	6	GR32a-GAL4 x w[1118]	A	100 mM Sucrose + 1680 ng cVA | 840 ng 7-T	20
Figure 4D	cVA + 7-T	2	6	GR32a-GAL4 x w[1118]	B	100 mM Sucrose + n-Hexane	2
Figure 4D	cVA + 7-T	2	7	GR32a-GAL4 x w[1118]	A	100 mM Sucrose + 1680 ng cVA | 840 ng 7-T	24
Figure 4D	cVA + 7-T	2	7	GR32a-GAL4 x w[1118]	B	100 mM Sucrose + n-Hexane	7
Figure 4D	cVA + 7-T	2	8	GR32a-GAL4 x w[1118]	A	100 mM Sucrose + 1680 ng cVA | 840 ng 7-T	30
Figure 4D	cVA + 7-T	2	8	GR32a-GAL4 x w[1118]	B	100 mM Sucrose + n-Hexane	6
Figure 4D	cVA + 7-T	2	9	GR32a-GAL4 x w[1118]	A	100 mM Sucrose + 1680 ng cVA | 840 ng 7-T	15
Figure 4D	cVA + 7-T	2	9	GR32a-GAL4 x w[1118]	B	100 mM Sucrose + n-Hexane	16
Figure 4D	cVA + 7-T	2	10	GR32a-GAL4 x w[1118]	A	100 mM Sucrose + 1680 ng cVA | 840 ng 7-T	25
Figure 4D	cVA + 7-T	2	10	GR32a-GAL4 x w[1118]	B	100 mM Sucrose + n-Hexane	11
Figure 4D	cVA + 7-T	2	11	GR32a-GAL4 x w[1118]	A	100 mM Sucrose + 1680 ng cVA | 840 ng 7-T	16
Figure 4D	cVA + 7-T	2	11	GR32a-GAL4 x w[1118]	B	100 mM Sucrose + n-Hexane	10
Figure 4D	cVA + 7-T	2	12	GR32a-GAL4 x w[1118]	A	100 mM Sucrose + 1680 ng cVA | 840 ng 7-T	10
Figure 4D	cVA + 7-T	2	12	GR32a-GAL4 x w[1118]	B	100 mM Sucrose + n-Hexane	7
Figure 4D	cVA + 7-T	2	13	GR32a-GAL4 x w[1118]	A	100 mM Sucrose + 1680 ng cVA | 840 ng 7-T	4
Figure 4D	cVA + 7-T	2	13	GR32a-GAL4 x w[1118]	B	100 mM Sucrose + n-Hexane	13
Figure 4D	cVA + 7-T	2	14	GR32a-GAL4 x w[1118]	A	100 mM Sucrose + 1680 ng cVA | 840 ng 7-T	18
Figure 4D	cVA + 7-T	2	14	GR32a-GAL4 x w[1118]	B	100 mM Sucrose + n-Hexane	10
Figure 4D	cVA + 7-T	2	15	GR32a-GAL4 x w[1118]	A	100 mM Sucrose + 1680 ng cVA | 840 ng 7-T	17
Figure 4D	cVA + 7-T	2	15	GR32a-GAL4 x w[1118]	B	100 mM Sucrose + n-Hexane	9
Figure 4D	cVA + 7-T	2	16	GR32a-GAL4 x w[1118]	A	100 mM Sucrose + 1680 ng cVA | 840 ng 7-T	12
Figure 4D	cVA + 7-T	2	16	GR32a-GAL4 x w[1118]	B	100 mM Sucrose + n-Hexane	8
Figure 4D	cVA + 7-T	2	17	GR32a-GAL4 x w[1118]	A	100 mM Sucrose + 1680 ng cVA | 840 ng 7-T	23
Figure 4D	cVA + 7-T	2	17	GR32a-GAL4 x w[1118]	B	100 mM Sucrose + n-Hexane	11
Figure 4D	cVA + 7-T	2	18	GR32a-GAL4 x w[1118]	A	100 mM Sucrose + 1680 ng cVA | 840 ng 7-T	24
Figure 4D	cVA + 7-T	2	18	GR32a-GAL4 x w[1118]	B	100 mM Sucrose + n-Hexane	14
Figure 4D	cVA + 7-T	2	19	GR32a-GAL4 x w[1118]	A	100 mM Sucrose + 1680 ng cVA | 840 ng 7-T	6
Figure 4D	cVA + 7-T	2	19	GR32a-GAL4 x w[1118]	B	100 mM Sucrose + n-Hexane	12
Figure 4D	cVA + 7-T	2	20	GR32a-GAL4 x w[1118]	A	100 mM Sucrose + 1680 ng cVA | 840 ng 7-T	33
Figure 4D	cVA + 7-T	2	20	GR32a-GAL4 x w[1118]	B	100 mM Sucrose + n-Hexane	10
Figure 4D	cVA + 7-T	3	1	GR32a-GAL4 x w[1118]	A	100 mM Sucrose + 3360 ng cVA | 1680 ng 7-T	33
Figure 4D	cVA + 7-T	3	1	GR32a-GAL4 x w[1118]	B	100 mM Sucrose + n-Hexane	7
Figure 4D	cVA + 7-T	3	2	GR32a-GAL4 x w[1118]	A	100 mM Sucrose + 3360 ng cVA | 1680 ng 7-T	3
Figure 4D	cVA + 7-T	3	2	GR32a-GAL4 x w[1118]	B	100 mM Sucrose + n-Hexane	29
Figure 4D	cVA + 7-T	3	3	GR32a-GAL4 x w[1118]	A	100 mM Sucrose + 3360 ng cVA | 1680 ng 7-T	14
Figure 4D	cVA + 7-T	3	3	GR32a-GAL4 x w[1118]	B	100 mM Sucrose + n-Hexane	12
Figure 4D	cVA + 7-T	3	4	GR32a-GAL4 x w[1118]	A	100 mM Sucrose + 3360 ng cVA | 1680 ng 7-T	27
Figure 4D	cVA + 7-T	3	4	GR32a-GAL4 x w[1118]	B	100 mM Sucrose + n-Hexane	2
Figure 4D	cVA + 7-T	3	5	GR32a-GAL4 x w[1118]	A	100 mM Sucrose + 3360 ng cVA | 1680 ng 7-T	18
Figure 4D	cVA + 7-T	3	5	GR32a-GAL4 x w[1118]	B	100 mM Sucrose + n-Hexane	16
Figure 4D	cVA + 7-T	3	6	GR32a-GAL4 x w[1118]	A	100 mM Sucrose + 3360 ng cVA | 1680 ng 7-T	11
Figure 4D	cVA + 7-T	3	6	GR32a-GAL4 x w[1118]	B	100 mM Sucrose + n-Hexane	19
Figure 4D	cVA + 7-T	3	7	GR32a-GAL4 x w[1118]	A	100 mM Sucrose + 3360 ng cVA | 1680 ng 7-T	20
Figure 4D	cVA + 7-T	3	7	GR32a-GAL4 x w[1118]	B	100 mM Sucrose + n-Hexane	3
Figure 4D	cVA + 7-T	3	8	GR32a-GAL4 x w[1118]	A	100 mM Sucrose + 3360 ng cVA | 1680 ng 7-T	8
Figure 4D	cVA + 7-T	3	8	GR32a-GAL4 x w[1118]	B	100 mM Sucrose + n-Hexane	10
Figure 4D	cVA + 7-T	3	9	GR32a-GAL4 x w[1118]	A	100 mM Sucrose + 3360 ng cVA | 1680 ng 7-T	3
Figure 4D	cVA + 7-T	3	9	GR32a-GAL4 x w[1118]	B	100 mM Sucrose + n-Hexane	16
Figure 4D	cVA + 7-T	3	10	GR32a-GAL4 x w[1118]	A	100 mM Sucrose + 3360 ng cVA | 1680 ng 7-T	2
Figure 4D	cVA + 7-T	3	10	GR32a-GAL4 x w[1118]	B	100 mM Sucrose + n-Hexane	17
Figure 4D	cVA + 7-T	3	11	GR32a-GAL4 x w[1118]	A	100 mM Sucrose + 3360 ng cVA | 1680 ng 7-T	29
Figure 4D	cVA + 7-T	3	11	GR32a-GAL4 x w[1118]	B	100 mM Sucrose + n-Hexane	2
Figure 4D	cVA + 7-T	3	12	GR32a-GAL4 x w[1118]	A	100 mM Sucrose + 3360 ng cVA | 1680 ng 7-T	14
Figure 4D	cVA + 7-T	3	12	GR32a-GAL4 x w[1118]	B	100 mM Sucrose + n-Hexane	18
Figure 4D	cVA + 7-T	3	13	GR32a-GAL4 x w[1118]	A	100 mM Sucrose + 3360 ng cVA | 1680 ng 7-T	17
Figure 4D	cVA + 7-T	3	13	GR32a-GAL4 x w[1118]	B	100 mM Sucrose + n-Hexane	3
Figure 4D	cVA + 7-T	3	14	GR32a-GAL4 x w[1118]	A	100 mM Sucrose + 3360 ng cVA | 1680 ng 7-T	5
Figure 4D	cVA + 7-T	3	14	GR32a-GAL4 x w[1118]	B	100 mM Sucrose + n-Hexane	24
Figure 4D	cVA + 7-T	3	15	GR32a-GAL4 x w[1118]	A	100 mM Sucrose + 3360 ng cVA | 1680 ng 7-T	7
Figure 4D	cVA + 7-T	3	15	GR32a-GAL4 x w[1118]	B	100 mM Sucrose + n-Hexane	10
Figure 4D	cVA + 7-T	3	16	GR32a-GAL4 x w[1118]	A	100 mM Sucrose + 3360 ng cVA | 1680 ng 7-T	11
Figure 4D	cVA + 7-T	3	16	GR32a-GAL4 x w[1118]	B	100 mM Sucrose + n-Hexane	13
Figure 4D	cVA + 7-T	3	17	GR32a-GAL4 x w[1118]	A	100 mM Sucrose + 3360 ng cVA | 1680 ng 7-T	17
Figure 4D	cVA + 7-T	3	17	GR32a-GAL4 x w[1118]	B	100 mM Sucrose + n-Hexane	13
Figure 4D	cVA + 7-T	3	18	GR32a-GAL4 x w[1118]	A	100 mM Sucrose + 3360 ng cVA | 1680 ng 7-T	7
Figure 4D	cVA + 7-T	3	18	GR32a-GAL4 x w[1118]	B	100 mM Sucrose + n-Hexane	19
Figure 4D	cVA + 7-T	3	19	GR32a-GAL4 x w[1118]	A	100 mM Sucrose + 3360 ng cVA | 1680 ng 7-T	14
Figure 4D	cVA + 7-T	3	19	GR32a-GAL4 x w[1118]	B	100 mM Sucrose + n-Hexane	5
Figure 4D	cVA + 7-T	3	20	GR32a-GAL4 x w[1118]	A	100 mM Sucrose + 3360 ng cVA | 1680 ng 7-T	12
Figure 4D	cVA + 7-T	3	20	GR32a-GAL4 x w[1118]	B	100 mM Sucrose + n-Hexane	26
Figure 4D	cVA + 7-T	1	1	GR32a-GAL4 x UAS-Kir2.1	A	100 mM Sucrose + 560 ng cVA | 280 ng 7-T	28
Figure 4D	cVA + 7-T	1	1	GR32a-GAL4 x UAS-Kir2.1	B	100 mM Sucrose + n-Hexane	10
Figure 4D	cVA + 7-T	1	2	GR32a-GAL4 x UAS-Kir2.1	A	100 mM Sucrose + 560 ng cVA | 280 ng 7-T	10
Figure 4D	cVA + 7-T	1	2	GR32a-GAL4 x UAS-Kir2.1	B	100 mM Sucrose + n-Hexane	8
Figure 4D	cVA + 7-T	1	3	GR32a-GAL4 x UAS-Kir2.1	A	100 mM Sucrose + 560 ng cVA | 280 ng 7-T	32
Figure 4D	cVA + 7-T	1	3	GR32a-GAL4 x UAS-Kir2.1	B	100 mM Sucrose + n-Hexane	9
Figure 4D	cVA + 7-T	1	4	GR32a-GAL4 x UAS-Kir2.1	A	100 mM Sucrose + 560 ng cVA | 280 ng 7-T	35
Figure 4D	cVA + 7-T	1	4	GR32a-GAL4 x UAS-Kir2.1	B	100 mM Sucrose + n-Hexane	13
Figure 4D	cVA + 7-T	1	5	GR32a-GAL4 x UAS-Kir2.1	A	100 mM Sucrose + 560 ng cVA | 280 ng 7-T	20
Figure 4D	cVA + 7-T	1	5	GR32a-GAL4 x UAS-Kir2.1	B	100 mM Sucrose + n-Hexane	12
Figure 4D	cVA + 7-T	1	6	GR32a-GAL4 x UAS-Kir2.1	A	100 mM Sucrose + 560 ng cVA | 280 ng 7-T	16
Figure 4D	cVA + 7-T	1	6	GR32a-GAL4 x UAS-Kir2.1	B	100 mM Sucrose + n-Hexane	4
Figure 4D	cVA + 7-T	1	7	GR32a-GAL4 x UAS-Kir2.1	A	100 mM Sucrose + 560 ng cVA | 280 ng 7-T	20
Figure 4D	cVA + 7-T	1	7	GR32a-GAL4 x UAS-Kir2.1	B	100 mM Sucrose + n-Hexane	17
Figure 4D	cVA + 7-T	1	8	GR32a-GAL4 x UAS-Kir2.1	A	100 mM Sucrose + 560 ng cVA | 280 ng 7-T	23
Figure 4D	cVA + 7-T	1	8	GR32a-GAL4 x UAS-Kir2.1	B	100 mM Sucrose + n-Hexane	13
Figure 4D	cVA + 7-T	1	9	GR32a-GAL4 x UAS-Kir2.1	A	100 mM Sucrose + 560 ng cVA | 280 ng 7-T	17
Figure 4D	cVA + 7-T	1	9	GR32a-GAL4 x UAS-Kir2.1	B	100 mM Sucrose + n-Hexane	12
Figure 4D	cVA + 7-T	1	10	GR32a-GAL4 x UAS-Kir2.1	A	100 mM Sucrose + 560 ng cVA | 280 ng 7-T	15
Figure 4D	cVA + 7-T	1	10	GR32a-GAL4 x UAS-Kir2.1	B	100 mM Sucrose + n-Hexane	7
Figure 4D	cVA + 7-T	1	11	GR32a-GAL4 x UAS-Kir2.1	A	100 mM Sucrose + 560 ng cVA | 280 ng 7-T	14
Figure 4D	cVA + 7-T	1	11	GR32a-GAL4 x UAS-Kir2.1	B	100 mM Sucrose + n-Hexane	15
Figure 4D	cVA + 7-T	1	12	GR32a-GAL4 x UAS-Kir2.1	A	100 mM Sucrose + 560 ng cVA | 280 ng 7-T	29
Figure 4D	cVA + 7-T	1	12	GR32a-GAL4 x UAS-Kir2.1	B	100 mM Sucrose + n-Hexane	8
Figure 4D	cVA + 7-T	1	13	GR32a-GAL4 x UAS-Kir2.1	A	100 mM Sucrose + 560 ng cVA | 280 ng 7-T	27
Figure 4D	cVA + 7-T	1	13	GR32a-GAL4 x UAS-Kir2.1	B	100 mM Sucrose + n-Hexane	11
Figure 4D	cVA + 7-T	1	14	GR32a-GAL4 x UAS-Kir2.1	A	100 mM Sucrose + 560 ng cVA | 280 ng 7-T	28
Figure 4D	cVA + 7-T	1	14	GR32a-GAL4 x UAS-Kir2.1	B	100 mM Sucrose + n-Hexane	14
Figure 4D	cVA + 7-T	1	15	GR32a-GAL4 x UAS-Kir2.1	A	100 mM Sucrose + 560 ng cVA | 280 ng 7-T	34
Figure 4D	cVA + 7-T	1	15	GR32a-GAL4 x UAS-Kir2.1	B	100 mM Sucrose + n-Hexane	10
Figure 4D	cVA + 7-T	1	16	GR32a-GAL4 x UAS-Kir2.1	A	100 mM Sucrose + 560 ng cVA | 280 ng 7-T	18
Figure 4D	cVA + 7-T	1	16	GR32a-GAL4 x UAS-Kir2.1	B	100 mM Sucrose + n-Hexane	6
Figure 4D	cVA + 7-T	1	17	GR32a-GAL4 x UAS-Kir2.1	A	100 mM Sucrose + 560 ng cVA | 280 ng 7-T	29
Figure 4D	cVA + 7-T	1	17	GR32a-GAL4 x UAS-Kir2.1	B	100 mM Sucrose + n-Hexane	12
Figure 4D	cVA + 7-T	1	18	GR32a-GAL4 x UAS-Kir2.1	A	100 mM Sucrose + 560 ng cVA | 280 ng 7-T	22
Figure 4D	cVA + 7-T	1	18	GR32a-GAL4 x UAS-Kir2.1	B	100 mM Sucrose + n-Hexane	4
Figure 4D	cVA + 7-T	1	19	GR32a-GAL4 x UAS-Kir2.1	A	100 mM Sucrose + 560 ng cVA | 280 ng 7-T	18
Figure 4D	cVA + 7-T	1	19	GR32a-GAL4 x UAS-Kir2.1	B	100 mM Sucrose + n-Hexane	11
Figure 4D	cVA + 7-T	1	20	GR32a-GAL4 x UAS-Kir2.1	A	100 mM Sucrose + 560 ng cVA | 280 ng 7-T	25
Figure 4D	cVA + 7-T	1	20	GR32a-GAL4 x UAS-Kir2.1	B	100 mM Sucrose + n-Hexane	13
Figure 4D	cVA + 7-T	2	1	GR32a-GAL4 x UAS-Kir2.1	A	100 mM Sucrose + 1680 ng cVA | 840 ng 7-T	25
Figure 4D	cVA + 7-T	2	1	GR32a-GAL4 x UAS-Kir2.1	B	100 mM Sucrose + n-Hexane	13
Figure 4D	cVA + 7-T	2	2	GR32a-GAL4 x UAS-Kir2.1	A	100 mM Sucrose + 1680 ng cVA | 840 ng 7-T	29
Figure 4D	cVA + 7-T	2	2	GR32a-GAL4 x UAS-Kir2.1	B	100 mM Sucrose + n-Hexane	11
Figure 4D	cVA + 7-T	2	3	GR32a-GAL4 x UAS-Kir2.1	A	100 mM Sucrose + 1680 ng cVA | 840 ng 7-T	17
Figure 4D	cVA + 7-T	2	3	GR32a-GAL4 x UAS-Kir2.1	B	100 mM Sucrose + n-Hexane	8
Figure 4D	cVA + 7-T	2	4	GR32a-GAL4 x UAS-Kir2.1	A	100 mM Sucrose + 1680 ng cVA | 840 ng 7-T	24
Figure 4D	cVA + 7-T	2	4	GR32a-GAL4 x UAS-Kir2.1	B	100 mM Sucrose + n-Hexane	13
Figure 4D	cVA + 7-T	2	5	GR32a-GAL4 x UAS-Kir2.1	A	100 mM Sucrose + 1680 ng cVA | 840 ng 7-T	25
Figure 4D	cVA + 7-T	2	5	GR32a-GAL4 x UAS-Kir2.1	B	100 mM Sucrose + n-Hexane	12
Figure 4D	cVA + 7-T	2	6	GR32a-GAL4 x UAS-Kir2.1	A	100 mM Sucrose + 1680 ng cVA | 840 ng 7-T	10
Figure 4D	cVA + 7-T	2	6	GR32a-GAL4 x UAS-Kir2.1	B	100 mM Sucrose + n-Hexane	12
Figure 4D	cVA + 7-T	2	7	GR32a-GAL4 x UAS-Kir2.1	A	100 mM Sucrose + 1680 ng cVA | 840 ng 7-T	6
Figure 4D	cVA + 7-T	2	7	GR32a-GAL4 x UAS-Kir2.1	B	100 mM Sucrose + n-Hexane	11
Figure 4D	cVA + 7-T	2	8	GR32a-GAL4 x UAS-Kir2.1	A	100 mM Sucrose + 1680 ng cVA | 840 ng 7-T	12
Figure 4D	cVA + 7-T	2	8	GR32a-GAL4 x UAS-Kir2.1	B	100 mM Sucrose + n-Hexane	16
Figure 4D	cVA + 7-T	2	9	GR32a-GAL4 x UAS-Kir2.1	A	100 mM Sucrose + 1680 ng cVA | 840 ng 7-T	6
Figure 4D	cVA + 7-T	2	9	GR32a-GAL4 x UAS-Kir2.1	B	100 mM Sucrose + n-Hexane	17
Figure 4D	cVA + 7-T	2	10	GR32a-GAL4 x UAS-Kir2.1	A	100 mM Sucrose + 1680 ng cVA | 840 ng 7-T	24
Figure 4D	cVA + 7-T	2	10	GR32a-GAL4 x UAS-Kir2.1	B	100 mM Sucrose + n-Hexane	4
Figure 4D	cVA + 7-T	2	11	GR32a-GAL4 x UAS-Kir2.1	A	100 mM Sucrose + 1680 ng cVA | 840 ng 7-T	14
Figure 4D	cVA + 7-T	2	11	GR32a-GAL4 x UAS-Kir2.1	B	100 mM Sucrose + n-Hexane	8
Figure 4D	cVA + 7-T	2	12	GR32a-GAL4 x UAS-Kir2.1	A	100 mM Sucrose + 1680 ng cVA | 840 ng 7-T	4
Figure 4D	cVA + 7-T	2	12	GR32a-GAL4 x UAS-Kir2.1	B	100 mM Sucrose + n-Hexane	11
Figure 4D	cVA + 7-T	2	13	GR32a-GAL4 x UAS-Kir2.1	A	100 mM Sucrose + 1680 ng cVA | 840 ng 7-T	24
Figure 4D	cVA + 7-T	2	13	GR32a-GAL4 x UAS-Kir2.1	B	100 mM Sucrose + n-Hexane	5
Figure 4D	cVA + 7-T	2	14	GR32a-GAL4 x UAS-Kir2.1	A	100 mM Sucrose + 1680 ng cVA | 840 ng 7-T	30
Figure 4D	cVA + 7-T	2	14	GR32a-GAL4 x UAS-Kir2.1	B	100 mM Sucrose + n-Hexane	7
Figure 4D	cVA + 7-T	2	15	GR32a-GAL4 x UAS-Kir2.1	A	100 mM Sucrose + 1680 ng cVA | 840 ng 7-T	15
Figure 4D	cVA + 7-T	2	15	GR32a-GAL4 x UAS-Kir2.1	B	100 mM Sucrose + n-Hexane	13
Figure 4D	cVA + 7-T	2	16	GR32a-GAL4 x UAS-Kir2.1	A	100 mM Sucrose + 1680 ng cVA | 840 ng 7-T	17
Figure 4D	cVA + 7-T	2	16	GR32a-GAL4 x UAS-Kir2.1	B	100 mM Sucrose + n-Hexane	5
Figure 4D	cVA + 7-T	2	17	GR32a-GAL4 x UAS-Kir2.1	A	100 mM Sucrose + 1680 ng cVA | 840 ng 7-T	20
Figure 4D	cVA + 7-T	2	17	GR32a-GAL4 x UAS-Kir2.1	B	100 mM Sucrose + n-Hexane	5
Figure 4D	cVA + 7-T	2	18	GR32a-GAL4 x UAS-Kir2.1	A	100 mM Sucrose + 1680 ng cVA | 840 ng 7-T	1
Figure 4D	cVA + 7-T	2	18	GR32a-GAL4 x UAS-Kir2.1	B	100 mM Sucrose + n-Hexane	7
Figure 4D	cVA + 7-T	2	19	GR32a-GAL4 x UAS-Kir2.1	A	100 mM Sucrose + 1680 ng cVA | 840 ng 7-T	10
Figure 4D	cVA + 7-T	2	19	GR32a-GAL4 x UAS-Kir2.1	B	100 mM Sucrose + n-Hexane	11
Figure 4D	cVA + 7-T	2	20	GR32a-GAL4 x UAS-Kir2.1	A	100 mM Sucrose + 1680 ng cVA | 840 ng 7-T	10
Figure 4D	cVA + 7-T	2	20	GR32a-GAL4 x UAS-Kir2.1	B	100 mM Sucrose + n-Hexane	15
Figure 4D	cVA + 7-T	3	1	GR32a-GAL4 x UAS-Kir2.1	A	100 mM Sucrose + 3360 ng cVA | 1680 ng 7-T	10
Figure 4D	cVA + 7-T	3	1	GR32a-GAL4 x UAS-Kir2.1	B	100 mM Sucrose + n-Hexane	12
Figure 4D	cVA + 7-T	3	2	GR32a-GAL4 x UAS-Kir2.1	A	100 mM Sucrose + 3360 ng cVA | 1680 ng 7-T	17
Figure 4D	cVA + 7-T	3	2	GR32a-GAL4 x UAS-Kir2.1	B	100 mM Sucrose + n-Hexane	14
Figure 4D	cVA + 7-T	3	3	GR32a-GAL4 x UAS-Kir2.1	A	100 mM Sucrose + 3360 ng cVA | 1680 ng 7-T	19
Figure 4D	cVA + 7-T	3	3	GR32a-GAL4 x UAS-Kir2.1	B	100 mM Sucrose + n-Hexane	4
Figure 4D	cVA + 7-T	3	4	GR32a-GAL4 x UAS-Kir2.1	A	100 mM Sucrose + 3360 ng cVA | 1680 ng 7-T	3
Figure 4D	cVA + 7-T	3	4	GR32a-GAL4 x UAS-Kir2.1	B	100 mM Sucrose + n-Hexane	10
Figure 4D	cVA + 7-T	3	5	GR32a-GAL4 x UAS-Kir2.1	A	100 mM Sucrose + 3360 ng cVA | 1680 ng 7-T	4
Figure 4D	cVA + 7-T	3	5	GR32a-GAL4 x UAS-Kir2.1	B	100 mM Sucrose + n-Hexane	19
Figure 4D	cVA + 7-T	3	6	GR32a-GAL4 x UAS-Kir2.1	A	100 mM Sucrose + 3360 ng cVA | 1680 ng 7-T	22
Figure 4D	cVA + 7-T	3	6	GR32a-GAL4 x UAS-Kir2.1	B	100 mM Sucrose + n-Hexane	9
Figure 4D	cVA + 7-T	3	7	GR32a-GAL4 x UAS-Kir2.1	A	100 mM Sucrose + 3360 ng cVA | 1680 ng 7-T	12
Figure 4D	cVA + 7-T	3	7	GR32a-GAL4 x UAS-Kir2.1	B	100 mM Sucrose + n-Hexane	8
Figure 4D	cVA + 7-T	3	8	GR32a-GAL4 x UAS-Kir2.1	A	100 mM Sucrose + 3360 ng cVA | 1680 ng 7-T	12
Figure 4D	cVA + 7-T	3	8	GR32a-GAL4 x UAS-Kir2.1	B	100 mM Sucrose + n-Hexane	10
Figure 4D	cVA + 7-T	3	9	GR32a-GAL4 x UAS-Kir2.1	A	100 mM Sucrose + 3360 ng cVA | 1680 ng 7-T	7
Figure 4D	cVA + 7-T	3	9	GR32a-GAL4 x UAS-Kir2.1	B	100 mM Sucrose + n-Hexane	11
Figure 4D	cVA + 7-T	3	10	GR32a-GAL4 x UAS-Kir2.1	A	100 mM Sucrose + 3360 ng cVA | 1680 ng 7-T	10
Figure 4D	cVA + 7-T	3	10	GR32a-GAL4 x UAS-Kir2.1	B	100 mM Sucrose + n-Hexane	8
Figure 4D	cVA + 7-T	3	11	GR32a-GAL4 x UAS-Kir2.1	A	100 mM Sucrose + 3360 ng cVA | 1680 ng 7-T	2
Figure 4D	cVA + 7-T	3	11	GR32a-GAL4 x UAS-Kir2.1	B	100 mM Sucrose + n-Hexane	27
Figure 4D	cVA + 7-T	3	12	GR32a-GAL4 x UAS-Kir2.1	A	100 mM Sucrose + 3360 ng cVA | 1680 ng 7-T	16
Figure 4D	cVA + 7-T	3	12	GR32a-GAL4 x UAS-Kir2.1	B	100 mM Sucrose + n-Hexane	16
Figure 4D	cVA + 7-T	3	13	GR32a-GAL4 x UAS-Kir2.1	A	100 mM Sucrose + 3360 ng cVA | 1680 ng 7-T	15
Figure 4D	cVA + 7-T	3	13	GR32a-GAL4 x UAS-Kir2.1	B	100 mM Sucrose + n-Hexane	11
Figure 4D	cVA + 7-T	3	14	GR32a-GAL4 x UAS-Kir2.1	A	100 mM Sucrose + 3360 ng cVA | 1680 ng 7-T	2
Figure 4D	cVA + 7-T	3	14	GR32a-GAL4 x UAS-Kir2.1	B	100 mM Sucrose + n-Hexane	16
Figure 4D	cVA + 7-T	3	15	GR32a-GAL4 x UAS-Kir2.1	A	100 mM Sucrose + 3360 ng cVA | 1680 ng 7-T	23
Figure 4D	cVA + 7-T	3	15	GR32a-GAL4 x UAS-Kir2.1	B	100 mM Sucrose + n-Hexane	11
Figure 4D	cVA + 7-T	3	16	GR32a-GAL4 x UAS-Kir2.1	A	100 mM Sucrose + 3360 ng cVA | 1680 ng 7-T	10
Figure 4D	cVA + 7-T	3	16	GR32a-GAL4 x UAS-Kir2.1	B	100 mM Sucrose + n-Hexane	22
Figure 4D	cVA + 7-T	3	17	GR32a-GAL4 x UAS-Kir2.1	A	100 mM Sucrose + 3360 ng cVA | 1680 ng 7-T	16
Figure 4D	cVA + 7-T	3	17	GR32a-GAL4 x UAS-Kir2.1	B	100 mM Sucrose + n-Hexane	14
Figure 4D	cVA + 7-T	3	18	GR32a-GAL4 x UAS-Kir2.1	A	100 mM Sucrose + 3360 ng cVA | 1680 ng 7-T	13
Figure 4D	cVA + 7-T	3	18	GR32a-GAL4 x UAS-Kir2.1	B	100 mM Sucrose + n-Hexane	4
Figure 4D	cVA + 7-T	3	19	GR32a-GAL4 x UAS-Kir2.1	A	100 mM Sucrose + 3360 ng cVA | 1680 ng 7-T	20
Figure 4D	cVA + 7-T	3	19	GR32a-GAL4 x UAS-Kir2.1	B	100 mM Sucrose + n-Hexane	8
Figure 4D	cVA + 7-T	3	20	GR32a-GAL4 x UAS-Kir2.1	A	100 mM Sucrose + 3360 ng cVA | 1680 ng 7-T	4
Figure 4D	cVA + 7-T	3	20	GR32a-GAL4 x UAS-Kir2.1	B	100 mM Sucrose + n-Hexane	29
Figure 4E	cVA + 7-T	1	1	OR13a-GAL4 x w[1118]	A	100 mM Sucrose + 560 ng cVA | 280 ng 7-T	13
Figure 4E	cVA + 7-T	1	1	OR13a-GAL4 x w[1118]	B	100 mM Sucrose + n-Hexane	11
Figure 4E	cVA + 7-T	1	2	OR13a-GAL4 x w[1118]	A	100 mM Sucrose + 560 ng cVA | 280 ng 7-T	22
Figure 4E	cVA + 7-T	1	2	OR13a-GAL4 x w[1118]	B	100 mM Sucrose + n-Hexane	6
Figure 4E	cVA + 7-T	1	3	OR13a-GAL4 x w[1118]	A	100 mM Sucrose + 560 ng cVA | 280 ng 7-T	19
Figure 4E	cVA + 7-T	1	3	OR13a-GAL4 x w[1118]	B	100 mM Sucrose + n-Hexane	11
Figure 4E	cVA + 7-T	1	4	OR13a-GAL4 x w[1118]	A	100 mM Sucrose + 560 ng cVA | 280 ng 7-T	23
Figure 4E	cVA + 7-T	1	4	OR13a-GAL4 x w[1118]	B	100 mM Sucrose + n-Hexane	7
Figure 4E	cVA + 7-T	1	5	OR13a-GAL4 x w[1118]	A	100 mM Sucrose + 560 ng cVA | 280 ng 7-T	14
Figure 4E	cVA + 7-T	1	5	OR13a-GAL4 x w[1118]	B	100 mM Sucrose + n-Hexane	8
Figure 4E	cVA + 7-T	1	6	OR13a-GAL4 x w[1118]	A	100 mM Sucrose + 560 ng cVA | 280 ng 7-T	25
Figure 4E	cVA + 7-T	1	6	OR13a-GAL4 x w[1118]	B	100 mM Sucrose + n-Hexane	1
Figure 4E	cVA + 7-T	1	7	OR13a-GAL4 x w[1118]	A	100 mM Sucrose + 560 ng cVA | 280 ng 7-T	9
Figure 4E	cVA + 7-T	1	7	OR13a-GAL4 x w[1118]	B	100 mM Sucrose + n-Hexane	1
Figure 4E	cVA + 7-T	1	8	OR13a-GAL4 x w[1118]	A	100 mM Sucrose + 560 ng cVA | 280 ng 7-T	10
Figure 4E	cVA + 7-T	1	8	OR13a-GAL4 x w[1118]	B	100 mM Sucrose + n-Hexane	4
Figure 4E	cVA + 7-T	1	9	OR13a-GAL4 x w[1118]	A	100 mM Sucrose + 560 ng cVA | 280 ng 7-T	18
Figure 4E	cVA + 7-T	1	9	OR13a-GAL4 x w[1118]	B	100 mM Sucrose + n-Hexane	11
Figure 4E	cVA + 7-T	1	10	OR13a-GAL4 x w[1118]	A	100 mM Sucrose + 560 ng cVA | 280 ng 7-T	27
Figure 4E	cVA + 7-T	1	10	OR13a-GAL4 x w[1118]	B	100 mM Sucrose + n-Hexane	5
Figure 4E	cVA + 7-T	1	11	OR13a-GAL4 x w[1118]	A	100 mM Sucrose + 560 ng cVA | 280 ng 7-T	21
Figure 4E	cVA + 7-T	1	11	OR13a-GAL4 x w[1118]	B	100 mM Sucrose + n-Hexane	3
Figure 4E	cVA + 7-T	1	12	OR13a-GAL4 x w[1118]	A	100 mM Sucrose + 560 ng cVA | 280 ng 7-T	7
Figure 4E	cVA + 7-T	1	12	OR13a-GAL4 x w[1118]	B	100 mM Sucrose + n-Hexane	22
Figure 4E	cVA + 7-T	1	13	OR13a-GAL4 x w[1118]	A	100 mM Sucrose + 560 ng cVA | 280 ng 7-T	23
Figure 4E	cVA + 7-T	1	13	OR13a-GAL4 x w[1118]	B	100 mM Sucrose + n-Hexane	4
Figure 4E	cVA + 7-T	1	14	OR13a-GAL4 x w[1118]	A	100 mM Sucrose + 560 ng cVA | 280 ng 7-T	26
Figure 4E	cVA + 7-T	1	14	OR13a-GAL4 x w[1118]	B	100 mM Sucrose + n-Hexane	7
Figure 4E	cVA + 7-T	1	15	OR13a-GAL4 x w[1118]	A	100 mM Sucrose + 560 ng cVA | 280 ng 7-T	12
Figure 4E	cVA + 7-T	1	15	OR13a-GAL4 x w[1118]	B	100 mM Sucrose + n-Hexane	14
Figure 4E	cVA + 7-T	1	16	OR13a-GAL4 x w[1118]	A	100 mM Sucrose + 560 ng cVA | 280 ng 7-T	16
Figure 4E	cVA + 7-T	1	16	OR13a-GAL4 x w[1118]	B	100 mM Sucrose + n-Hexane	3
Figure 4E	cVA + 7-T	1	17	OR13a-GAL4 x w[1118]	A	100 mM Sucrose + 560 ng cVA | 280 ng 7-T	18
Figure 4E	cVA + 7-T	1	17	OR13a-GAL4 x w[1118]	B	100 mM Sucrose + n-Hexane	4
Figure 4E	cVA + 7-T	1	18	OR13a-GAL4 x w[1118]	A	100 mM Sucrose + 560 ng cVA | 280 ng 7-T	33
Figure 4E	cVA + 7-T	1	18	OR13a-GAL4 x w[1118]	B	100 mM Sucrose + n-Hexane	7
Figure 4E	cVA + 7-T	1	19	OR13a-GAL4 x w[1118]	A	100 mM Sucrose + 560 ng cVA | 280 ng 7-T	14
Figure 4E	cVA + 7-T	1	19	OR13a-GAL4 x w[1118]	B	100 mM Sucrose + n-Hexane	6
Figure 4E	cVA + 7-T	1	20	OR13a-GAL4 x w[1118]	A	100 mM Sucrose + 560 ng cVA | 280 ng 7-T	7
Figure 4E	cVA + 7-T	1	20	OR13a-GAL4 x w[1118]	B	100 mM Sucrose + n-Hexane	14
Figure 4E	cVA + 7-T	2	1	OR13a-GAL4 x w[1118]	A	100 mM Sucrose + 1680 ng cVA | 840 ng 7-T	16
Figure 4E	cVA + 7-T	2	1	OR13a-GAL4 x w[1118]	B	100 mM Sucrose + n-Hexane	8
Figure 4E	cVA + 7-T	2	2	OR13a-GAL4 x w[1118]	A	100 mM Sucrose + 1680 ng cVA | 840 ng 7-T	10
Figure 4E	cVA + 7-T	2	2	OR13a-GAL4 x w[1118]	B	100 mM Sucrose + n-Hexane	11
Figure 4E	cVA + 7-T	2	3	OR13a-GAL4 x w[1118]	A	100 mM Sucrose + 1680 ng cVA | 840 ng 7-T	6
Figure 4E	cVA + 7-T	2	3	OR13a-GAL4 x w[1118]	B	100 mM Sucrose + n-Hexane	12
Figure 4E	cVA + 7-T	2	4	OR13a-GAL4 x w[1118]	A	100 mM Sucrose + 1680 ng cVA | 840 ng 7-T	17
Figure 4E	cVA + 7-T	2	4	OR13a-GAL4 x w[1118]	B	100 mM Sucrose + n-Hexane	10
Figure 4E	cVA + 7-T	2	5	OR13a-GAL4 x w[1118]	A	100 mM Sucrose + 1680 ng cVA | 840 ng 7-T	19
Figure 4E	cVA + 7-T	2	5	OR13a-GAL4 x w[1118]	B	100 mM Sucrose + n-Hexane	5
Figure 4E	cVA + 7-T	2	6	OR13a-GAL4 x w[1118]	A	100 mM Sucrose + 1680 ng cVA | 840 ng 7-T	7
Figure 4E	cVA + 7-T	2	6	OR13a-GAL4 x w[1118]	B	100 mM Sucrose + n-Hexane	14
Figure 4E	cVA + 7-T	2	7	OR13a-GAL4 x w[1118]	A	100 mM Sucrose + 1680 ng cVA | 840 ng 7-T	10
Figure 4E	cVA + 7-T	2	7	OR13a-GAL4 x w[1118]	B	100 mM Sucrose + n-Hexane	3
Figure 4E	cVA + 7-T	2	8	OR13a-GAL4 x w[1118]	A	100 mM Sucrose + 1680 ng cVA | 840 ng 7-T	10
Figure 4E	cVA + 7-T	2	8	OR13a-GAL4 x w[1118]	B	100 mM Sucrose + n-Hexane	4
Figure 4E	cVA + 7-T	2	9	OR13a-GAL4 x w[1118]	A	100 mM Sucrose + 1680 ng cVA | 840 ng 7-T	9
Figure 4E	cVA + 7-T	2	9	OR13a-GAL4 x w[1118]	B	100 mM Sucrose + n-Hexane	16
Figure 4E	cVA + 7-T	2	10	OR13a-GAL4 x w[1118]	A	100 mM Sucrose + 1680 ng cVA | 840 ng 7-T	17
Figure 4E	cVA + 7-T	2	10	OR13a-GAL4 x w[1118]	B	100 mM Sucrose + n-Hexane	5
Figure 4E	cVA + 7-T	2	11	OR13a-GAL4 x w[1118]	A	100 mM Sucrose + 1680 ng cVA | 840 ng 7-T	13
Figure 4E	cVA + 7-T	2	11	OR13a-GAL4 x w[1118]	B	100 mM Sucrose + n-Hexane	5
Figure 4E	cVA + 7-T	2	12	OR13a-GAL4 x w[1118]	A	100 mM Sucrose + 1680 ng cVA | 840 ng 7-T	15
Figure 4E	cVA + 7-T	2	12	OR13a-GAL4 x w[1118]	B	100 mM Sucrose + n-Hexane	10
Figure 4E	cVA + 7-T	2	13	OR13a-GAL4 x w[1118]	A	100 mM Sucrose + 1680 ng cVA | 840 ng 7-T	15
Figure 4E	cVA + 7-T	2	13	OR13a-GAL4 x w[1118]	B	100 mM Sucrose + n-Hexane	4
Figure 4E	cVA + 7-T	2	14	OR13a-GAL4 x w[1118]	A	100 mM Sucrose + 1680 ng cVA | 840 ng 7-T	22
Figure 4E	cVA + 7-T	2	14	OR13a-GAL4 x w[1118]	B	100 mM Sucrose + n-Hexane	11
Figure 4E	cVA + 7-T	2	15	OR13a-GAL4 x w[1118]	A	100 mM Sucrose + 1680 ng cVA | 840 ng 7-T	7
Figure 4E	cVA + 7-T	2	15	OR13a-GAL4 x w[1118]	B	100 mM Sucrose + n-Hexane	10
Figure 4E	cVA + 7-T	2	16	OR13a-GAL4 x w[1118]	A	100 mM Sucrose + 1680 ng cVA | 840 ng 7-T	20
Figure 4E	cVA + 7-T	2	16	OR13a-GAL4 x w[1118]	B	100 mM Sucrose + n-Hexane	9
Figure 4E	cVA + 7-T	2	17	OR13a-GAL4 x w[1118]	A	100 mM Sucrose + 1680 ng cVA | 840 ng 7-T	10
Figure 4E	cVA + 7-T	2	17	OR13a-GAL4 x w[1118]	B	100 mM Sucrose + n-Hexane	3
Figure 4E	cVA + 7-T	2	18	OR13a-GAL4 x w[1118]	A	100 mM Sucrose + 1680 ng cVA | 840 ng 7-T	22
Figure 4E	cVA + 7-T	2	18	OR13a-GAL4 x w[1118]	B	100 mM Sucrose + n-Hexane	17
Figure 4E	cVA + 7-T	2	19	OR13a-GAL4 x w[1118]	A	100 mM Sucrose + 1680 ng cVA | 840 ng 7-T	12
Figure 4E	cVA + 7-T	2	19	OR13a-GAL4 x w[1118]	B	100 mM Sucrose + n-Hexane	17
Figure 4E	cVA + 7-T	2	20	OR13a-GAL4 x w[1118]	A	100 mM Sucrose + 1680 ng cVA | 840 ng 7-T	11
Figure 4E	cVA + 7-T	2	20	OR13a-GAL4 x w[1118]	B	100 mM Sucrose + n-Hexane	10
Figure 4E	cVA + 7-T	3	1	OR13a-GAL4 x w[1118]	A	100 mM Sucrose + 3360 ng cVA | 1680 ng 7-T	22
Figure 4E	cVA + 7-T	3	1	OR13a-GAL4 x w[1118]	B	100 mM Sucrose + n-Hexane	10
Figure 4E	cVA + 7-T	3	2	OR13a-GAL4 x w[1118]	A	100 mM Sucrose + 3360 ng cVA | 1680 ng 7-T	10
Figure 4E	cVA + 7-T	3	2	OR13a-GAL4 x w[1118]	B	100 mM Sucrose + n-Hexane	16
Figure 4E	cVA + 7-T	3	3	OR13a-GAL4 x w[1118]	A	100 mM Sucrose + 3360 ng cVA | 1680 ng 7-T	20
Figure 4E	cVA + 7-T	3	3	OR13a-GAL4 x w[1118]	B	100 mM Sucrose + n-Hexane	11
Figure 4E	cVA + 7-T	3	4	OR13a-GAL4 x w[1118]	A	100 mM Sucrose + 3360 ng cVA | 1680 ng 7-T	24
Figure 4E	cVA + 7-T	3	4	OR13a-GAL4 x w[1118]	B	100 mM Sucrose + n-Hexane	5
Figure 4E	cVA + 7-T	3	5	OR13a-GAL4 x w[1118]	A	100 mM Sucrose + 3360 ng cVA | 1680 ng 7-T	5
Figure 4E	cVA + 7-T	3	5	OR13a-GAL4 x w[1118]	B	100 mM Sucrose + n-Hexane	33
Figure 4E	cVA + 7-T	3	6	OR13a-GAL4 x w[1118]	A	100 mM Sucrose + 3360 ng cVA | 1680 ng 7-T	10
Figure 4E	cVA + 7-T	3	6	OR13a-GAL4 x w[1118]	B	100 mM Sucrose + n-Hexane	8
Figure 4E	cVA + 7-T	3	7	OR13a-GAL4 x w[1118]	A	100 mM Sucrose + 3360 ng cVA | 1680 ng 7-T	10
Figure 4E	cVA + 7-T	3	7	OR13a-GAL4 x w[1118]	B	100 mM Sucrose + n-Hexane	15
Figure 4E	cVA + 7-T	3	8	OR13a-GAL4 x w[1118]	A	100 mM Sucrose + 3360 ng cVA | 1680 ng 7-T	20
Figure 4E	cVA + 7-T	3	8	OR13a-GAL4 x w[1118]	B	100 mM Sucrose + n-Hexane	1
Figure 4E	cVA + 7-T	3	9	OR13a-GAL4 x w[1118]	A	100 mM Sucrose + 3360 ng cVA | 1680 ng 7-T	28
Figure 4E	cVA + 7-T	3	9	OR13a-GAL4 x w[1118]	B	100 mM Sucrose + n-Hexane	7
Figure 4E	cVA + 7-T	3	10	OR13a-GAL4 x w[1118]	A	100 mM Sucrose + 3360 ng cVA | 1680 ng 7-T	4
Figure 4E	cVA + 7-T	3	10	OR13a-GAL4 x w[1118]	B	100 mM Sucrose + n-Hexane	9
Figure 4E	cVA + 7-T	3	11	OR13a-GAL4 x w[1118]	A	100 mM Sucrose + 3360 ng cVA | 1680 ng 7-T	4
Figure 4E	cVA + 7-T	3	11	OR13a-GAL4 x w[1118]	B	100 mM Sucrose + n-Hexane	16
Figure 4E	cVA + 7-T	3	12	OR13a-GAL4 x w[1118]	A	100 mM Sucrose + 3360 ng cVA | 1680 ng 7-T	2
Figure 4E	cVA + 7-T	3	12	OR13a-GAL4 x w[1118]	B	100 mM Sucrose + n-Hexane	18
Figure 4E	cVA + 7-T	3	13	OR13a-GAL4 x w[1118]	A	100 mM Sucrose + 3360 ng cVA | 1680 ng 7-T	22
Figure 4E	cVA + 7-T	3	13	OR13a-GAL4 x w[1118]	B	100 mM Sucrose + n-Hexane	10
Figure 4E	cVA + 7-T	3	14	OR13a-GAL4 x w[1118]	A	100 mM Sucrose + 3360 ng cVA | 1680 ng 7-T	3
Figure 4E	cVA + 7-T	3	14	OR13a-GAL4 x w[1118]	B	100 mM Sucrose + n-Hexane	20
Figure 4E	cVA + 7-T	3	15	OR13a-GAL4 x w[1118]	A	100 mM Sucrose + 3360 ng cVA | 1680 ng 7-T	10
Figure 4E	cVA + 7-T	3	15	OR13a-GAL4 x w[1118]	B	100 mM Sucrose + n-Hexane	12
Figure 4E	cVA + 7-T	3	16	OR13a-GAL4 x w[1118]	A	100 mM Sucrose + 3360 ng cVA | 1680 ng 7-T	9
Figure 4E	cVA + 7-T	3	16	OR13a-GAL4 x w[1118]	B	100 mM Sucrose + n-Hexane	8
Figure 4E	cVA + 7-T	3	17	OR13a-GAL4 x w[1118]	A	100 mM Sucrose + 3360 ng cVA | 1680 ng 7-T	17
Figure 4E	cVA + 7-T	3	17	OR13a-GAL4 x w[1118]	B	100 mM Sucrose + n-Hexane	9
Figure 4E	cVA + 7-T	3	18	OR13a-GAL4 x w[1118]	A	100 mM Sucrose + 3360 ng cVA | 1680 ng 7-T	2
Figure 4E	cVA + 7-T	3	18	OR13a-GAL4 x w[1118]	B	100 mM Sucrose + n-Hexane	33
Figure 4E	cVA + 7-T	3	19	OR13a-GAL4 x w[1118]	A	100 mM Sucrose + 3360 ng cVA | 1680 ng 7-T	10
Figure 4E	cVA + 7-T	3	19	OR13a-GAL4 x w[1118]	B	100 mM Sucrose + n-Hexane	2
Figure 4E	cVA + 7-T	3	20	OR13a-GAL4 x w[1118]	A	100 mM Sucrose + 3360 ng cVA | 1680 ng 7-T	10
Figure 4E	cVA + 7-T	3	20	OR13a-GAL4 x w[1118]	B	100 mM Sucrose + n-Hexane	10
Figure 4E	cVA + 7-T	1	1	OR13a-GAL4 x UAS-Kir2.1	A	100 mM Sucrose + 560 ng cVA | 280 ng 7-T	12
Figure 4E	cVA + 7-T	1	1	OR13a-GAL4 x UAS-Kir2.1	B	100 mM Sucrose + n-Hexane	3
Figure 4E	cVA + 7-T	1	2	OR13a-GAL4 x UAS-Kir2.1	A	100 mM Sucrose + 560 ng cVA | 280 ng 7-T	13
Figure 4E	cVA + 7-T	1	2	OR13a-GAL4 x UAS-Kir2.1	B	100 mM Sucrose + n-Hexane	9
Figure 4E	cVA + 7-T	1	3	OR13a-GAL4 x UAS-Kir2.1	A	100 mM Sucrose + 560 ng cVA | 280 ng 7-T	15
Figure 4E	cVA + 7-T	1	3	OR13a-GAL4 x UAS-Kir2.1	B	100 mM Sucrose + n-Hexane	8
Figure 4E	cVA + 7-T	1	4	OR13a-GAL4 x UAS-Kir2.1	A	100 mM Sucrose + 560 ng cVA | 280 ng 7-T	20
Figure 4E	cVA + 7-T	1	4	OR13a-GAL4 x UAS-Kir2.1	B	100 mM Sucrose + n-Hexane	6
Figure 4E	cVA + 7-T	1	5	OR13a-GAL4 x UAS-Kir2.1	A	100 mM Sucrose + 560 ng cVA | 280 ng 7-T	18
Figure 4E	cVA + 7-T	1	5	OR13a-GAL4 x UAS-Kir2.1	B	100 mM Sucrose + n-Hexane	7
Figure 4E	cVA + 7-T	1	6	OR13a-GAL4 x UAS-Kir2.1	A	100 mM Sucrose + 560 ng cVA | 280 ng 7-T	6
Figure 4E	cVA + 7-T	1	6	OR13a-GAL4 x UAS-Kir2.1	B	100 mM Sucrose + n-Hexane	8
Figure 4E	cVA + 7-T	1	7	OR13a-GAL4 x UAS-Kir2.1	A	100 mM Sucrose + 560 ng cVA | 280 ng 7-T	20
Figure 4E	cVA + 7-T	1	7	OR13a-GAL4 x UAS-Kir2.1	B	100 mM Sucrose + n-Hexane	5
Figure 4E	cVA + 7-T	1	8	OR13a-GAL4 x UAS-Kir2.1	A	100 mM Sucrose + 560 ng cVA | 280 ng 7-T	20
Figure 4E	cVA + 7-T	1	8	OR13a-GAL4 x UAS-Kir2.1	B	100 mM Sucrose + n-Hexane	4
Figure 4E	cVA + 7-T	1	9	OR13a-GAL4 x UAS-Kir2.1	A	100 mM Sucrose + 560 ng cVA | 280 ng 7-T	22
Figure 4E	cVA + 7-T	1	9	OR13a-GAL4 x UAS-Kir2.1	B	100 mM Sucrose + n-Hexane	6
Figure 4E	cVA + 7-T	1	10	OR13a-GAL4 x UAS-Kir2.1	A	100 mM Sucrose + 560 ng cVA | 280 ng 7-T	6
Figure 4E	cVA + 7-T	1	10	OR13a-GAL4 x UAS-Kir2.1	B	100 mM Sucrose + n-Hexane	25
Figure 4E	cVA + 7-T	1	11	OR13a-GAL4 x UAS-Kir2.1	A	100 mM Sucrose + 560 ng cVA | 280 ng 7-T	11
Figure 4E	cVA + 7-T	1	11	OR13a-GAL4 x UAS-Kir2.1	B	100 mM Sucrose + n-Hexane	3
Figure 4E	cVA + 7-T	1	12	OR13a-GAL4 x UAS-Kir2.1	A	100 mM Sucrose + 560 ng cVA | 280 ng 7-T	16
Figure 4E	cVA + 7-T	1	12	OR13a-GAL4 x UAS-Kir2.1	B	100 mM Sucrose + n-Hexane	4
Figure 4E	cVA + 7-T	1	13	OR13a-GAL4 x UAS-Kir2.1	A	100 mM Sucrose + 560 ng cVA | 280 ng 7-T	6
Figure 4E	cVA + 7-T	1	13	OR13a-GAL4 x UAS-Kir2.1	B	100 mM Sucrose + n-Hexane	18
Figure 4E	cVA + 7-T	1	14	OR13a-GAL4 x UAS-Kir2.1	A	100 mM Sucrose + 560 ng cVA | 280 ng 7-T	1
Figure 4E	cVA + 7-T	1	14	OR13a-GAL4 x UAS-Kir2.1	B	100 mM Sucrose + n-Hexane	7
Figure 4E	cVA + 7-T	1	15	OR13a-GAL4 x UAS-Kir2.1	A	100 mM Sucrose + 560 ng cVA | 280 ng 7-T	18
Figure 4E	cVA + 7-T	1	15	OR13a-GAL4 x UAS-Kir2.1	B	100 mM Sucrose + n-Hexane	7
Figure 4E	cVA + 7-T	1	16	OR13a-GAL4 x UAS-Kir2.1	A	100 mM Sucrose + 560 ng cVA | 280 ng 7-T	14
Figure 4E	cVA + 7-T	1	16	OR13a-GAL4 x UAS-Kir2.1	B	100 mM Sucrose + n-Hexane	11
Figure 4E	cVA + 7-T	1	17	OR13a-GAL4 x UAS-Kir2.1	A	100 mM Sucrose + 560 ng cVA | 280 ng 7-T	4
Figure 4E	cVA + 7-T	1	17	OR13a-GAL4 x UAS-Kir2.1	B	100 mM Sucrose + n-Hexane	19
Figure 4E	cVA + 7-T	1	18	OR13a-GAL4 x UAS-Kir2.1	A	100 mM Sucrose + 560 ng cVA | 280 ng 7-T	16
Figure 4E	cVA + 7-T	1	18	OR13a-GAL4 x UAS-Kir2.1	B	100 mM Sucrose + n-Hexane	12
Figure 4E	cVA + 7-T	1	19	OR13a-GAL4 x UAS-Kir2.1	A	100 mM Sucrose + 560 ng cVA | 280 ng 7-T	20
Figure 4E	cVA + 7-T	1	19	OR13a-GAL4 x UAS-Kir2.1	B	100 mM Sucrose + n-Hexane	4
Figure 4E	cVA + 7-T	1	20	OR13a-GAL4 x UAS-Kir2.1	A	100 mM Sucrose + 560 ng cVA | 280 ng 7-T	11
Figure 4E	cVA + 7-T	1	20	OR13a-GAL4 x UAS-Kir2.1	B	100 mM Sucrose + n-Hexane	9
Figure 4E	cVA + 7-T	2	1	OR13a-GAL4 x UAS-Kir2.1	A	100 mM Sucrose + 1680 ng cVA | 840 ng 7-T	24
Figure 4E	cVA + 7-T	2	1	OR13a-GAL4 x UAS-Kir2.1	B	100 mM Sucrose + n-Hexane	2
Figure 4E	cVA + 7-T	2	2	OR13a-GAL4 x UAS-Kir2.1	A	100 mM Sucrose + 1680 ng cVA | 840 ng 7-T	15
Figure 4E	cVA + 7-T	2	2	OR13a-GAL4 x UAS-Kir2.1	B	100 mM Sucrose + n-Hexane	3
Figure 4E	cVA + 7-T	2	3	OR13a-GAL4 x UAS-Kir2.1	A	100 mM Sucrose + 1680 ng cVA | 840 ng 7-T	10
Figure 4E	cVA + 7-T	2	3	OR13a-GAL4 x UAS-Kir2.1	B	100 mM Sucrose + n-Hexane	12
Figure 4E	cVA + 7-T	2	4	OR13a-GAL4 x UAS-Kir2.1	A	100 mM Sucrose + 1680 ng cVA | 840 ng 7-T	3
Figure 4E	cVA + 7-T	2	4	OR13a-GAL4 x UAS-Kir2.1	B	100 mM Sucrose + n-Hexane	15
Figure 4E	cVA + 7-T	2	5	OR13a-GAL4 x UAS-Kir2.1	A	100 mM Sucrose + 1680 ng cVA | 840 ng 7-T	6
Figure 4E	cVA + 7-T	2	5	OR13a-GAL4 x UAS-Kir2.1	B	100 mM Sucrose + n-Hexane	14
Figure 4E	cVA + 7-T	2	6	OR13a-GAL4 x UAS-Kir2.1	A	100 mM Sucrose + 1680 ng cVA | 840 ng 7-T	11
Figure 4E	cVA + 7-T	2	6	OR13a-GAL4 x UAS-Kir2.1	B	100 mM Sucrose + n-Hexane	6
Figure 4E	cVA + 7-T	2	7	OR13a-GAL4 x UAS-Kir2.1	A	100 mM Sucrose + 1680 ng cVA | 840 ng 7-T	24
Figure 4E	cVA + 7-T	2	7	OR13a-GAL4 x UAS-Kir2.1	B	100 mM Sucrose + n-Hexane	1
Figure 4E	cVA + 7-T	2	8	OR13a-GAL4 x UAS-Kir2.1	A	100 mM Sucrose + 1680 ng cVA | 840 ng 7-T	20
Figure 4E	cVA + 7-T	2	8	OR13a-GAL4 x UAS-Kir2.1	B	100 mM Sucrose + n-Hexane	6
Figure 4E	cVA + 7-T	2	9	OR13a-GAL4 x UAS-Kir2.1	A	100 mM Sucrose + 1680 ng cVA | 840 ng 7-T	15
Figure 4E	cVA + 7-T	2	9	OR13a-GAL4 x UAS-Kir2.1	B	100 mM Sucrose + n-Hexane	0
Figure 4E	cVA + 7-T	2	10	OR13a-GAL4 x UAS-Kir2.1	A	100 mM Sucrose + 1680 ng cVA | 840 ng 7-T	2
Figure 4E	cVA + 7-T	2	10	OR13a-GAL4 x UAS-Kir2.1	B	100 mM Sucrose + n-Hexane	13
Figure 4E	cVA + 7-T	2	11	OR13a-GAL4 x UAS-Kir2.1	A	100 mM Sucrose + 1680 ng cVA | 840 ng 7-T	10
Figure 4E	cVA + 7-T	2	11	OR13a-GAL4 x UAS-Kir2.1	B	100 mM Sucrose + n-Hexane	2
Figure 4E	cVA + 7-T	2	12	OR13a-GAL4 x UAS-Kir2.1	A	100 mM Sucrose + 1680 ng cVA | 840 ng 7-T	6
Figure 4E	cVA + 7-T	2	12	OR13a-GAL4 x UAS-Kir2.1	B	100 mM Sucrose + n-Hexane	26
Figure 4E	cVA + 7-T	2	13	OR13a-GAL4 x UAS-Kir2.1	A	100 mM Sucrose + 1680 ng cVA | 840 ng 7-T	28
Figure 4E	cVA + 7-T	2	13	OR13a-GAL4 x UAS-Kir2.1	B	100 mM Sucrose + n-Hexane	4
Figure 4E	cVA + 7-T	2	14	OR13a-GAL4 x UAS-Kir2.1	A	100 mM Sucrose + 1680 ng cVA | 840 ng 7-T	14
Figure 4E	cVA + 7-T	2	14	OR13a-GAL4 x UAS-Kir2.1	B	100 mM Sucrose + n-Hexane	10
Figure 4E	cVA + 7-T	2	15	OR13a-GAL4 x UAS-Kir2.1	A	100 mM Sucrose + 1680 ng cVA | 840 ng 7-T	11
Figure 4E	cVA + 7-T	2	15	OR13a-GAL4 x UAS-Kir2.1	B	100 mM Sucrose + n-Hexane	2
Figure 4E	cVA + 7-T	2	16	OR13a-GAL4 x UAS-Kir2.1	A	100 mM Sucrose + 1680 ng cVA | 840 ng 7-T	17
Figure 4E	cVA + 7-T	2	16	OR13a-GAL4 x UAS-Kir2.1	B	100 mM Sucrose + n-Hexane	5
Figure 4E	cVA + 7-T	2	17	OR13a-GAL4 x UAS-Kir2.1	A	100 mM Sucrose + 1680 ng cVA | 840 ng 7-T	30
Figure 4E	cVA + 7-T	2	17	OR13a-GAL4 x UAS-Kir2.1	B	100 mM Sucrose + n-Hexane	1
Figure 4E	cVA + 7-T	2	18	OR13a-GAL4 x UAS-Kir2.1	A	100 mM Sucrose + 1680 ng cVA | 840 ng 7-T	4
Figure 4E	cVA + 7-T	2	18	OR13a-GAL4 x UAS-Kir2.1	B	100 mM Sucrose + n-Hexane	11
Figure 4E	cVA + 7-T	2	19	OR13a-GAL4 x UAS-Kir2.1	A	100 mM Sucrose + 1680 ng cVA | 840 ng 7-T	17
Figure 4E	cVA + 7-T	2	19	OR13a-GAL4 x UAS-Kir2.1	B	100 mM Sucrose + n-Hexane	11
Figure 4E	cVA + 7-T	2	20	OR13a-GAL4 x UAS-Kir2.1	A	100 mM Sucrose + 1680 ng cVA | 840 ng 7-T	3
Figure 4E	cVA + 7-T	2	20	OR13a-GAL4 x UAS-Kir2.1	B	100 mM Sucrose + n-Hexane	15
Figure 4E	cVA + 7-T	3	1	OR13a-GAL4 x UAS-Kir2.1	A	100 mM Sucrose + 3360 ng cVA | 1680 ng 7-T	8
Figure 4E	cVA + 7-T	3	1	OR13a-GAL4 x UAS-Kir2.1	B	100 mM Sucrose + n-Hexane	11
Figure 4E	cVA + 7-T	3	2	OR13a-GAL4 x UAS-Kir2.1	A	100 mM Sucrose + 3360 ng cVA | 1680 ng 7-T	13
Figure 4E	cVA + 7-T	3	2	OR13a-GAL4 x UAS-Kir2.1	B	100 mM Sucrose + n-Hexane	8
Figure 4E	cVA + 7-T	3	3	OR13a-GAL4 x UAS-Kir2.1	A	100 mM Sucrose + 3360 ng cVA | 1680 ng 7-T	3
Figure 4E	cVA + 7-T	3	3	OR13a-GAL4 x UAS-Kir2.1	B	100 mM Sucrose + n-Hexane	6
Figure 4E	cVA + 7-T	3	4	OR13a-GAL4 x UAS-Kir2.1	A	100 mM Sucrose + 3360 ng cVA | 1680 ng 7-T	2
Figure 4E	cVA + 7-T	3	4	OR13a-GAL4 x UAS-Kir2.1	B	100 mM Sucrose + n-Hexane	24
Figure 4E	cVA + 7-T	3	5	OR13a-GAL4 x UAS-Kir2.1	A	100 mM Sucrose + 3360 ng cVA | 1680 ng 7-T	7
Figure 4E	cVA + 7-T	3	5	OR13a-GAL4 x UAS-Kir2.1	B	100 mM Sucrose + n-Hexane	12
Figure 4E	cVA + 7-T	3	6	OR13a-GAL4 x UAS-Kir2.1	A	100 mM Sucrose + 3360 ng cVA | 1680 ng 7-T	6
Figure 4E	cVA + 7-T	3	6	OR13a-GAL4 x UAS-Kir2.1	B	100 mM Sucrose + n-Hexane	10
Figure 4E	cVA + 7-T	3	7	OR13a-GAL4 x UAS-Kir2.1	A	100 mM Sucrose + 3360 ng cVA | 1680 ng 7-T	5
Figure 4E	cVA + 7-T	3	7	OR13a-GAL4 x UAS-Kir2.1	B	100 mM Sucrose + n-Hexane	6
Figure 4E	cVA + 7-T	3	8	OR13a-GAL4 x UAS-Kir2.1	A	100 mM Sucrose + 3360 ng cVA | 1680 ng 7-T	6
Figure 4E	cVA + 7-T	3	8	OR13a-GAL4 x UAS-Kir2.1	B	100 mM Sucrose + n-Hexane	12
Figure 4E	cVA + 7-T	3	9	OR13a-GAL4 x UAS-Kir2.1	A	100 mM Sucrose + 3360 ng cVA | 1680 ng 7-T	14
Figure 4E	cVA + 7-T	3	9	OR13a-GAL4 x UAS-Kir2.1	B	100 mM Sucrose + n-Hexane	11
Figure 4E	cVA + 7-T	3	10	OR13a-GAL4 x UAS-Kir2.1	A	100 mM Sucrose + 3360 ng cVA | 1680 ng 7-T	17
Figure 4E	cVA + 7-T	3	10	OR13a-GAL4 x UAS-Kir2.1	B	100 mM Sucrose + n-Hexane	9
Figure 4E	cVA + 7-T	3	11	OR13a-GAL4 x UAS-Kir2.1	A	100 mM Sucrose + 3360 ng cVA | 1680 ng 7-T	2
Figure 4E	cVA + 7-T	3	11	OR13a-GAL4 x UAS-Kir2.1	B	100 mM Sucrose + n-Hexane	5
Figure 4E	cVA + 7-T	3	12	OR13a-GAL4 x UAS-Kir2.1	A	100 mM Sucrose + 3360 ng cVA | 1680 ng 7-T	11
Figure 4E	cVA + 7-T	3	12	OR13a-GAL4 x UAS-Kir2.1	B	100 mM Sucrose + n-Hexane	7
Figure 4E	cVA + 7-T	3	13	OR13a-GAL4 x UAS-Kir2.1	A	100 mM Sucrose + 3360 ng cVA | 1680 ng 7-T	14
Figure 4E	cVA + 7-T	3	13	OR13a-GAL4 x UAS-Kir2.1	B	100 mM Sucrose + n-Hexane	2
Figure 4E	cVA + 7-T	3	14	OR13a-GAL4 x UAS-Kir2.1	A	100 mM Sucrose + 3360 ng cVA | 1680 ng 7-T	17
Figure 4E	cVA + 7-T	3	14	OR13a-GAL4 x UAS-Kir2.1	B	100 mM Sucrose + n-Hexane	2
Figure 4E	cVA + 7-T	3	15	OR13a-GAL4 x UAS-Kir2.1	A	100 mM Sucrose + 3360 ng cVA | 1680 ng 7-T	15
Figure 4E	cVA + 7-T	3	15	OR13a-GAL4 x UAS-Kir2.1	B	100 mM Sucrose + n-Hexane	1
Figure 4E	cVA + 7-T	3	16	OR13a-GAL4 x UAS-Kir2.1	A	100 mM Sucrose + 3360 ng cVA | 1680 ng 7-T	23
Figure 4E	cVA + 7-T	3	16	OR13a-GAL4 x UAS-Kir2.1	B	100 mM Sucrose + n-Hexane	6
Figure 4E	cVA + 7-T	3	17	OR13a-GAL4 x UAS-Kir2.1	A	100 mM Sucrose + 3360 ng cVA | 1680 ng 7-T	16
Figure 4E	cVA + 7-T	3	17	OR13a-GAL4 x UAS-Kir2.1	B	100 mM Sucrose + n-Hexane	14
Figure 4E	cVA + 7-T	3	18	OR13a-GAL4 x UAS-Kir2.1	A	100 mM Sucrose + 3360 ng cVA | 1680 ng 7-T	25
Figure 4E	cVA + 7-T	3	18	OR13a-GAL4 x UAS-Kir2.1	B	100 mM Sucrose + n-Hexane	4
Figure 4E	cVA + 7-T	3	19	OR13a-GAL4 x UAS-Kir2.1	A	100 mM Sucrose + 3360 ng cVA | 1680 ng 7-T	4
Figure 4E	cVA + 7-T	3	19	OR13a-GAL4 x UAS-Kir2.1	B	100 mM Sucrose + n-Hexane	20
Figure 4E	cVA + 7-T	3	20	OR13a-GAL4 x UAS-Kir2.1	A	100 mM Sucrose + 3360 ng cVA | 1680 ng 7-T	2
Figure 4E	cVA + 7-T	3	20	OR13a-GAL4 x UAS-Kir2.1	B	100 mM Sucrose + n-Hexane	15
Figure 4E	cVA + 7-T	1	1	OR22a-GAL4 x w[1118]	A	100 mM Sucrose + 560 ng cVA | 280 ng 7-T	5
Figure 4E	cVA + 7-T	1	1	OR22a-GAL4 x w[1118]	B	100 mM Sucrose + n-Hexane	3
Figure 4E	cVA + 7-T	1	2	OR22a-GAL4 x w[1118]	A	100 mM Sucrose + 560 ng cVA | 280 ng 7-T	15
Figure 4E	cVA + 7-T	1	2	OR22a-GAL4 x w[1118]	B	100 mM Sucrose + n-Hexane	18
Figure 4E	cVA + 7-T	1	3	OR22a-GAL4 x w[1118]	A	100 mM Sucrose + 560 ng cVA | 280 ng 7-T	27
Figure 4E	cVA + 7-T	1	3	OR22a-GAL4 x w[1118]	B	100 mM Sucrose + n-Hexane	4
Figure 4E	cVA + 7-T	1	4	OR22a-GAL4 x w[1118]	A	100 mM Sucrose + 560 ng cVA | 280 ng 7-T	20
Figure 4E	cVA + 7-T	1	4	OR22a-GAL4 x w[1118]	B	100 mM Sucrose + n-Hexane	11
Figure 4E	cVA + 7-T	1	5	OR22a-GAL4 x w[1118]	A	100 mM Sucrose + 560 ng cVA | 280 ng 7-T	22
Figure 4E	cVA + 7-T	1	5	OR22a-GAL4 x w[1118]	B	100 mM Sucrose + n-Hexane	3
Figure 4E	cVA + 7-T	1	6	OR22a-GAL4 x w[1118]	A	100 mM Sucrose + 560 ng cVA | 280 ng 7-T	14
Figure 4E	cVA + 7-T	1	6	OR22a-GAL4 x w[1118]	B	100 mM Sucrose + n-Hexane	3
Figure 4E	cVA + 7-T	1	7	OR22a-GAL4 x w[1118]	A	100 mM Sucrose + 560 ng cVA | 280 ng 7-T	17
Figure 4E	cVA + 7-T	1	7	OR22a-GAL4 x w[1118]	B	100 mM Sucrose + n-Hexane	12
Figure 4E	cVA + 7-T	1	8	OR22a-GAL4 x w[1118]	A	100 mM Sucrose + 560 ng cVA | 280 ng 7-T	25
Figure 4E	cVA + 7-T	1	8	OR22a-GAL4 x w[1118]	B	100 mM Sucrose + n-Hexane	3
Figure 4E	cVA + 7-T	1	9	OR22a-GAL4 x w[1118]	A	100 mM Sucrose + 560 ng cVA | 280 ng 7-T	2
Figure 4E	cVA + 7-T	1	9	OR22a-GAL4 x w[1118]	B	100 mM Sucrose + n-Hexane	19
Figure 4E	cVA + 7-T	1	10	OR22a-GAL4 x w[1118]	A	100 mM Sucrose + 560 ng cVA | 280 ng 7-T	3
Figure 4E	cVA + 7-T	1	10	OR22a-GAL4 x w[1118]	B	100 mM Sucrose + n-Hexane	16
Figure 4E	cVA + 7-T	1	11	OR22a-GAL4 x w[1118]	A	100 mM Sucrose + 560 ng cVA | 280 ng 7-T	22
Figure 4E	cVA + 7-T	1	11	OR22a-GAL4 x w[1118]	B	100 mM Sucrose + n-Hexane	4
Figure 4E	cVA + 7-T	1	12	OR22a-GAL4 x w[1118]	A	100 mM Sucrose + 560 ng cVA | 280 ng 7-T	16
Figure 4E	cVA + 7-T	1	12	OR22a-GAL4 x w[1118]	B	100 mM Sucrose + n-Hexane	3
Figure 4E	cVA + 7-T	1	13	OR22a-GAL4 x w[1118]	A	100 mM Sucrose + 560 ng cVA | 280 ng 7-T	17
Figure 4E	cVA + 7-T	1	13	OR22a-GAL4 x w[1118]	B	100 mM Sucrose + n-Hexane	7
Figure 4E	cVA + 7-T	1	14	OR22a-GAL4 x w[1118]	A	100 mM Sucrose + 560 ng cVA | 280 ng 7-T	14
Figure 4E	cVA + 7-T	1	14	OR22a-GAL4 x w[1118]	B	100 mM Sucrose + n-Hexane	10
Figure 4E	cVA + 7-T	1	15	OR22a-GAL4 x w[1118]	A	100 mM Sucrose + 560 ng cVA | 280 ng 7-T	32
Figure 4E	cVA + 7-T	1	15	OR22a-GAL4 x w[1118]	B	100 mM Sucrose + n-Hexane	2
Figure 4E	cVA + 7-T	1	16	OR22a-GAL4 x w[1118]	A	100 mM Sucrose + 560 ng cVA | 280 ng 7-T	17
Figure 4E	cVA + 7-T	1	16	OR22a-GAL4 x w[1118]	B	100 mM Sucrose + n-Hexane	9
Figure 4E	cVA + 7-T	1	17	OR22a-GAL4 x w[1118]	A	100 mM Sucrose + 560 ng cVA | 280 ng 7-T	11
Figure 4E	cVA + 7-T	1	17	OR22a-GAL4 x w[1118]	B	100 mM Sucrose + n-Hexane	6
Figure 4E	cVA + 7-T	1	18	OR22a-GAL4 x w[1118]	A	100 mM Sucrose + 560 ng cVA | 280 ng 7-T	28
Figure 4E	cVA + 7-T	1	18	OR22a-GAL4 x w[1118]	B	100 mM Sucrose + n-Hexane	11
Figure 4E	cVA + 7-T	1	19	OR22a-GAL4 x w[1118]	A	100 mM Sucrose + 560 ng cVA | 280 ng 7-T	25
Figure 4E	cVA + 7-T	1	19	OR22a-GAL4 x w[1118]	B	100 mM Sucrose + n-Hexane	2
Figure 4E	cVA + 7-T	1	20	OR22a-GAL4 x w[1118]	A	100 mM Sucrose + 560 ng cVA | 280 ng 7-T	9
Figure 4E	cVA + 7-T	1	20	OR22a-GAL4 x w[1118]	B	100 mM Sucrose + n-Hexane	19
Figure 4E	cVA + 7-T	2	1	OR22a-GAL4 x w[1118]	A	100 mM Sucrose + 1680 ng cVA | 840 ng 7-T	11
Figure 4E	cVA + 7-T	2	1	OR22a-GAL4 x w[1118]	B	100 mM Sucrose + n-Hexane	4
Figure 4E	cVA + 7-T	2	2	OR22a-GAL4 x w[1118]	A	100 mM Sucrose + 1680 ng cVA | 840 ng 7-T	10
Figure 4E	cVA + 7-T	2	2	OR22a-GAL4 x w[1118]	B	100 mM Sucrose + n-Hexane	9
Figure 4E	cVA + 7-T	2	3	OR22a-GAL4 x w[1118]	A	100 mM Sucrose + 1680 ng cVA | 840 ng 7-T	8
Figure 4E	cVA + 7-T	2	3	OR22a-GAL4 x w[1118]	B	100 mM Sucrose + n-Hexane	14
Figure 4E	cVA + 7-T	2	4	OR22a-GAL4 x w[1118]	A	100 mM Sucrose + 1680 ng cVA | 840 ng 7-T	10
Figure 4E	cVA + 7-T	2	4	OR22a-GAL4 x w[1118]	B	100 mM Sucrose + n-Hexane	1
Figure 4E	cVA + 7-T	2	5	OR22a-GAL4 x w[1118]	A	100 mM Sucrose + 1680 ng cVA | 840 ng 7-T	36
Figure 4E	cVA + 7-T	2	5	OR22a-GAL4 x w[1118]	B	100 mM Sucrose + n-Hexane	3
Figure 4E	cVA + 7-T	2	6	OR22a-GAL4 x w[1118]	A	100 mM Sucrose + 1680 ng cVA | 840 ng 7-T	15
Figure 4E	cVA + 7-T	2	6	OR22a-GAL4 x w[1118]	B	100 mM Sucrose + n-Hexane	7
Figure 4E	cVA + 7-T	2	7	OR22a-GAL4 x w[1118]	A	100 mM Sucrose + 1680 ng cVA | 840 ng 7-T	33
Figure 4E	cVA + 7-T	2	7	OR22a-GAL4 x w[1118]	B	100 mM Sucrose + n-Hexane	4
Figure 4E	cVA + 7-T	2	8	OR22a-GAL4 x w[1118]	A	100 mM Sucrose + 1680 ng cVA | 840 ng 7-T	2
Figure 4E	cVA + 7-T	2	8	OR22a-GAL4 x w[1118]	B	100 mM Sucrose + n-Hexane	10
Figure 4E	cVA + 7-T	2	9	OR22a-GAL4 x w[1118]	A	100 mM Sucrose + 1680 ng cVA | 840 ng 7-T	23
Figure 4E	cVA + 7-T	2	9	OR22a-GAL4 x w[1118]	B	100 mM Sucrose + n-Hexane	7
Figure 4E	cVA + 7-T	2	10	OR22a-GAL4 x w[1118]	A	100 mM Sucrose + 1680 ng cVA | 840 ng 7-T	10
Figure 4E	cVA + 7-T	2	10	OR22a-GAL4 x w[1118]	B	100 mM Sucrose + n-Hexane	18
Figure 4E	cVA + 7-T	2	11	OR22a-GAL4 x w[1118]	A	100 mM Sucrose + 1680 ng cVA | 840 ng 7-T	11
Figure 4E	cVA + 7-T	2	11	OR22a-GAL4 x w[1118]	B	100 mM Sucrose + n-Hexane	17
Figure 4E	cVA + 7-T	2	12	OR22a-GAL4 x w[1118]	A	100 mM Sucrose + 1680 ng cVA | 840 ng 7-T	21
Figure 4E	cVA + 7-T	2	12	OR22a-GAL4 x w[1118]	B	100 mM Sucrose + n-Hexane	10
Figure 4E	cVA + 7-T	2	13	OR22a-GAL4 x w[1118]	A	100 mM Sucrose + 1680 ng cVA | 840 ng 7-T	32
Figure 4E	cVA + 7-T	2	13	OR22a-GAL4 x w[1118]	B	100 mM Sucrose + n-Hexane	1
Figure 4E	cVA + 7-T	2	14	OR22a-GAL4 x w[1118]	A	100 mM Sucrose + 1680 ng cVA | 840 ng 7-T	14
Figure 4E	cVA + 7-T	2	14	OR22a-GAL4 x w[1118]	B	100 mM Sucrose + n-Hexane	18
Figure 4E	cVA + 7-T	2	15	OR22a-GAL4 x w[1118]	A	100 mM Sucrose + 1680 ng cVA | 840 ng 7-T	26
Figure 4E	cVA + 7-T	2	15	OR22a-GAL4 x w[1118]	B	100 mM Sucrose + n-Hexane	11
Figure 4E	cVA + 7-T	2	16	OR22a-GAL4 x w[1118]	A	100 mM Sucrose + 1680 ng cVA | 840 ng 7-T	17
Figure 4E	cVA + 7-T	2	16	OR22a-GAL4 x w[1118]	B	100 mM Sucrose + n-Hexane	13
Figure 4E	cVA + 7-T	2	17	OR22a-GAL4 x w[1118]	A	100 mM Sucrose + 1680 ng cVA | 840 ng 7-T	7
Figure 4E	cVA + 7-T	2	17	OR22a-GAL4 x w[1118]	B	100 mM Sucrose + n-Hexane	11
Figure 4E	cVA + 7-T	2	18	OR22a-GAL4 x w[1118]	A	100 mM Sucrose + 1680 ng cVA | 840 ng 7-T	10
Figure 4E	cVA + 7-T	2	18	OR22a-GAL4 x w[1118]	B	100 mM Sucrose + n-Hexane	5
Figure 4E	cVA + 7-T	2	19	OR22a-GAL4 x w[1118]	A	100 mM Sucrose + 1680 ng cVA | 840 ng 7-T	10
Figure 4E	cVA + 7-T	2	19	OR22a-GAL4 x w[1118]	B	100 mM Sucrose + n-Hexane	8
Figure 4E	cVA + 7-T	2	20	OR22a-GAL4 x w[1118]	A	100 mM Sucrose + 1680 ng cVA | 840 ng 7-T	24
Figure 4E	cVA + 7-T	2	20	OR22a-GAL4 x w[1118]	B	100 mM Sucrose + n-Hexane	9
Figure 4E	cVA + 7-T	3	1	OR22a-GAL4 x w[1118]	A	100 mM Sucrose + 3360 ng cVA | 1680 ng 7-T	24
Figure 4E	cVA + 7-T	3	1	OR22a-GAL4 x w[1118]	B	100 mM Sucrose + n-Hexane	11
Figure 4E	cVA + 7-T	3	2	OR22a-GAL4 x w[1118]	A	100 mM Sucrose + 3360 ng cVA | 1680 ng 7-T	20
Figure 4E	cVA + 7-T	3	2	OR22a-GAL4 x w[1118]	B	100 mM Sucrose + n-Hexane	18
Figure 4E	cVA + 7-T	3	3	OR22a-GAL4 x w[1118]	A	100 mM Sucrose + 3360 ng cVA | 1680 ng 7-T	17
Figure 4E	cVA + 7-T	3	3	OR22a-GAL4 x w[1118]	B	100 mM Sucrose + n-Hexane	2
Figure 4E	cVA + 7-T	3	4	OR22a-GAL4 x w[1118]	A	100 mM Sucrose + 3360 ng cVA | 1680 ng 7-T	3
Figure 4E	cVA + 7-T	3	4	OR22a-GAL4 x w[1118]	B	100 mM Sucrose + n-Hexane	27
Figure 4E	cVA + 7-T	3	5	OR22a-GAL4 x w[1118]	A	100 mM Sucrose + 3360 ng cVA | 1680 ng 7-T	5
Figure 4E	cVA + 7-T	3	5	OR22a-GAL4 x w[1118]	B	100 mM Sucrose + n-Hexane	14
Figure 4E	cVA + 7-T	3	6	OR22a-GAL4 x w[1118]	A	100 mM Sucrose + 3360 ng cVA | 1680 ng 7-T	4
Figure 4E	cVA + 7-T	3	6	OR22a-GAL4 x w[1118]	B	100 mM Sucrose + n-Hexane	39
Figure 4E	cVA + 7-T	3	7	OR22a-GAL4 x w[1118]	A	100 mM Sucrose + 3360 ng cVA | 1680 ng 7-T	27
Figure 4E	cVA + 7-T	3	7	OR22a-GAL4 x w[1118]	B	100 mM Sucrose + n-Hexane	10
Figure 4E	cVA + 7-T	3	8	OR22a-GAL4 x w[1118]	A	100 mM Sucrose + 3360 ng cVA | 1680 ng 7-T	13
Figure 4E	cVA + 7-T	3	8	OR22a-GAL4 x w[1118]	B	100 mM Sucrose + n-Hexane	13
Figure 4E	cVA + 7-T	3	9	OR22a-GAL4 x w[1118]	A	100 mM Sucrose + 3360 ng cVA | 1680 ng 7-T	11
Figure 4E	cVA + 7-T	3	9	OR22a-GAL4 x w[1118]	B	100 mM Sucrose + n-Hexane	7
Figure 4E	cVA + 7-T	3	10	OR22a-GAL4 x w[1118]	A	100 mM Sucrose + 3360 ng cVA | 1680 ng 7-T	7
Figure 4E	cVA + 7-T	3	10	OR22a-GAL4 x w[1118]	B	100 mM Sucrose + n-Hexane	1
Figure 4E	cVA + 7-T	3	11	OR22a-GAL4 x w[1118]	A	100 mM Sucrose + 3360 ng cVA | 1680 ng 7-T	13
Figure 4E	cVA + 7-T	3	11	OR22a-GAL4 x w[1118]	B	100 mM Sucrose + n-Hexane	20
Figure 4E	cVA + 7-T	3	12	OR22a-GAL4 x w[1118]	A	100 mM Sucrose + 3360 ng cVA | 1680 ng 7-T	1
Figure 4E	cVA + 7-T	3	12	OR22a-GAL4 x w[1118]	B	100 mM Sucrose + n-Hexane	8
Figure 4E	cVA + 7-T	3	13	OR22a-GAL4 x w[1118]	A	100 mM Sucrose + 3360 ng cVA | 1680 ng 7-T	12
Figure 4E	cVA + 7-T	3	13	OR22a-GAL4 x w[1118]	B	100 mM Sucrose + n-Hexane	2
Figure 4E	cVA + 7-T	3	14	OR22a-GAL4 x w[1118]	A	100 mM Sucrose + 3360 ng cVA | 1680 ng 7-T	9
Figure 4E	cVA + 7-T	3	14	OR22a-GAL4 x w[1118]	B	100 mM Sucrose + n-Hexane	5
Figure 4E	cVA + 7-T	3	15	OR22a-GAL4 x w[1118]	A	100 mM Sucrose + 3360 ng cVA | 1680 ng 7-T	3
Figure 4E	cVA + 7-T	3	15	OR22a-GAL4 x w[1118]	B	100 mM Sucrose + n-Hexane	15
Figure 4E	cVA + 7-T	3	16	OR22a-GAL4 x w[1118]	A	100 mM Sucrose + 3360 ng cVA | 1680 ng 7-T	22
Figure 4E	cVA + 7-T	3	16	OR22a-GAL4 x w[1118]	B	100 mM Sucrose + n-Hexane	10
Figure 4E	cVA + 7-T	3	17	OR22a-GAL4 x w[1118]	A	100 mM Sucrose + 3360 ng cVA | 1680 ng 7-T	10
Figure 4E	cVA + 7-T	3	17	OR22a-GAL4 x w[1118]	B	100 mM Sucrose + n-Hexane	2
Figure 4E	cVA + 7-T	3	18	OR22a-GAL4 x w[1118]	A	100 mM Sucrose + 3360 ng cVA | 1680 ng 7-T	33
Figure 4E	cVA + 7-T	3	18	OR22a-GAL4 x w[1118]	B	100 mM Sucrose + n-Hexane	2
Figure 4E	cVA + 7-T	3	19	OR22a-GAL4 x w[1118]	A	100 mM Sucrose + 3360 ng cVA | 1680 ng 7-T	1
Figure 4E	cVA + 7-T	3	19	OR22a-GAL4 x w[1118]	B	100 mM Sucrose + n-Hexane	17
Figure 4E	cVA + 7-T	3	20	OR22a-GAL4 x w[1118]	A	100 mM Sucrose + 3360 ng cVA | 1680 ng 7-T	14
Figure 4E	cVA + 7-T	3	20	OR22a-GAL4 x w[1118]	B	100 mM Sucrose + n-Hexane	11
Figure 4E	cVA + 7-T	1	1	OR22a-GAL4 x UAS-Kir2.1	A	100 mM Sucrose + 560 ng cVA | 280 ng 7-T	3
Figure 4E	cVA + 7-T	1	1	OR22a-GAL4 x UAS-Kir2.1	B	100 mM Sucrose + n-Hexane	24
Figure 4E	cVA + 7-T	1	2	OR22a-GAL4 x UAS-Kir2.1	A	100 mM Sucrose + 560 ng cVA | 280 ng 7-T	2
Figure 4E	cVA + 7-T	1	2	OR22a-GAL4 x UAS-Kir2.1	B	100 mM Sucrose + n-Hexane	12
Figure 4E	cVA + 7-T	1	3	OR22a-GAL4 x UAS-Kir2.1	A	100 mM Sucrose + 560 ng cVA | 280 ng 7-T	12
Figure 4E	cVA + 7-T	1	3	OR22a-GAL4 x UAS-Kir2.1	B	100 mM Sucrose + n-Hexane	10
Figure 4E	cVA + 7-T	1	4	OR22a-GAL4 x UAS-Kir2.1	A	100 mM Sucrose + 560 ng cVA | 280 ng 7-T	7
Figure 4E	cVA + 7-T	1	4	OR22a-GAL4 x UAS-Kir2.1	B	100 mM Sucrose + n-Hexane	8
Figure 4E	cVA + 7-T	1	5	OR22a-GAL4 x UAS-Kir2.1	A	100 mM Sucrose + 560 ng cVA | 280 ng 7-T	5
Figure 4E	cVA + 7-T	1	5	OR22a-GAL4 x UAS-Kir2.1	B	100 mM Sucrose + n-Hexane	14
Figure 4E	cVA + 7-T	1	6	OR22a-GAL4 x UAS-Kir2.1	A	100 mM Sucrose + 560 ng cVA | 280 ng 7-T	20
Figure 4E	cVA + 7-T	1	6	OR22a-GAL4 x UAS-Kir2.1	B	100 mM Sucrose + n-Hexane	1
Figure 4E	cVA + 7-T	1	7	OR22a-GAL4 x UAS-Kir2.1	A	100 mM Sucrose + 560 ng cVA | 280 ng 7-T	3
Figure 4E	cVA + 7-T	1	7	OR22a-GAL4 x UAS-Kir2.1	B	100 mM Sucrose + n-Hexane	5
Figure 4E	cVA + 7-T	1	8	OR22a-GAL4 x UAS-Kir2.1	A	100 mM Sucrose + 560 ng cVA | 280 ng 7-T	18
Figure 4E	cVA + 7-T	1	8	OR22a-GAL4 x UAS-Kir2.1	B	100 mM Sucrose + n-Hexane	1
Figure 4E	cVA + 7-T	1	9	OR22a-GAL4 x UAS-Kir2.1	A	100 mM Sucrose + 560 ng cVA | 280 ng 7-T	9
Figure 4E	cVA + 7-T	1	9	OR22a-GAL4 x UAS-Kir2.1	B	100 mM Sucrose + n-Hexane	7
Figure 4E	cVA + 7-T	1	10	OR22a-GAL4 x UAS-Kir2.1	A	100 mM Sucrose + 560 ng cVA | 280 ng 7-T	11
Figure 4E	cVA + 7-T	1	10	OR22a-GAL4 x UAS-Kir2.1	B	100 mM Sucrose + n-Hexane	12
Figure 4E	cVA + 7-T	1	11	OR22a-GAL4 x UAS-Kir2.1	A	100 mM Sucrose + 560 ng cVA | 280 ng 7-T	15
Figure 4E	cVA + 7-T	1	11	OR22a-GAL4 x UAS-Kir2.1	B	100 mM Sucrose + n-Hexane	24
Figure 4E	cVA + 7-T	1	12	OR22a-GAL4 x UAS-Kir2.1	A	100 mM Sucrose + 560 ng cVA | 280 ng 7-T	7
Figure 4E	cVA + 7-T	1	12	OR22a-GAL4 x UAS-Kir2.1	B	100 mM Sucrose + n-Hexane	4
Figure 4E	cVA + 7-T	1	13	OR22a-GAL4 x UAS-Kir2.1	A	100 mM Sucrose + 560 ng cVA | 280 ng 7-T	9
Figure 4E	cVA + 7-T	1	13	OR22a-GAL4 x UAS-Kir2.1	B	100 mM Sucrose + n-Hexane	16
Figure 4E	cVA + 7-T	1	14	OR22a-GAL4 x UAS-Kir2.1	A	100 mM Sucrose + 560 ng cVA | 280 ng 7-T	14
Figure 4E	cVA + 7-T	1	14	OR22a-GAL4 x UAS-Kir2.1	B	100 mM Sucrose + n-Hexane	5
Figure 4E	cVA + 7-T	1	15	OR22a-GAL4 x UAS-Kir2.1	A	100 mM Sucrose + 560 ng cVA | 280 ng 7-T	10
Figure 4E	cVA + 7-T	1	15	OR22a-GAL4 x UAS-Kir2.1	B	100 mM Sucrose + n-Hexane	26
Figure 4E	cVA + 7-T	1	16	OR22a-GAL4 x UAS-Kir2.1	A	100 mM Sucrose + 560 ng cVA | 280 ng 7-T	12
Figure 4E	cVA + 7-T	1	16	OR22a-GAL4 x UAS-Kir2.1	B	100 mM Sucrose + n-Hexane	8
Figure 4E	cVA + 7-T	1	17	OR22a-GAL4 x UAS-Kir2.1	A	100 mM Sucrose + 560 ng cVA | 280 ng 7-T	5
Figure 4E	cVA + 7-T	1	17	OR22a-GAL4 x UAS-Kir2.1	B	100 mM Sucrose + n-Hexane	29
Figure 4E	cVA + 7-T	1	18	OR22a-GAL4 x UAS-Kir2.1	A	100 mM Sucrose + 560 ng cVA | 280 ng 7-T	7
Figure 4E	cVA + 7-T	1	18	OR22a-GAL4 x UAS-Kir2.1	B	100 mM Sucrose + n-Hexane	19
Figure 4E	cVA + 7-T	1	19	OR22a-GAL4 x UAS-Kir2.1	A	100 mM Sucrose + 560 ng cVA | 280 ng 7-T	16
Figure 4E	cVA + 7-T	1	19	OR22a-GAL4 x UAS-Kir2.1	B	100 mM Sucrose + n-Hexane	13
Figure 4E	cVA + 7-T	1	20	OR22a-GAL4 x UAS-Kir2.1	A	100 mM Sucrose + 560 ng cVA | 280 ng 7-T	16
Figure 4E	cVA + 7-T	1	20	OR22a-GAL4 x UAS-Kir2.1	B	100 mM Sucrose + n-Hexane	17
Figure 4E	cVA + 7-T	2	1	OR22a-GAL4 x UAS-Kir2.1	A	100 mM Sucrose + 1680 ng cVA | 840 ng 7-T	30
Figure 4E	cVA + 7-T	2	1	OR22a-GAL4 x UAS-Kir2.1	B	100 mM Sucrose + n-Hexane	4
Figure 4E	cVA + 7-T	2	2	OR22a-GAL4 x UAS-Kir2.1	A	100 mM Sucrose + 1680 ng cVA | 840 ng 7-T	24
Figure 4E	cVA + 7-T	2	2	OR22a-GAL4 x UAS-Kir2.1	B	100 mM Sucrose + n-Hexane	4
Figure 4E	cVA + 7-T	2	3	OR22a-GAL4 x UAS-Kir2.1	A	100 mM Sucrose + 1680 ng cVA | 840 ng 7-T	23
Figure 4E	cVA + 7-T	2	3	OR22a-GAL4 x UAS-Kir2.1	B	100 mM Sucrose + n-Hexane	7
Figure 4E	cVA + 7-T	2	4	OR22a-GAL4 x UAS-Kir2.1	A	100 mM Sucrose + 1680 ng cVA | 840 ng 7-T	10
Figure 4E	cVA + 7-T	2	4	OR22a-GAL4 x UAS-Kir2.1	B	100 mM Sucrose + n-Hexane	6
Figure 4E	cVA + 7-T	2	5	OR22a-GAL4 x UAS-Kir2.1	A	100 mM Sucrose + 1680 ng cVA | 840 ng 7-T	3
Figure 4E	cVA + 7-T	2	5	OR22a-GAL4 x UAS-Kir2.1	B	100 mM Sucrose + n-Hexane	9
Figure 4E	cVA + 7-T	2	6	OR22a-GAL4 x UAS-Kir2.1	A	100 mM Sucrose + 1680 ng cVA | 840 ng 7-T	29
Figure 4E	cVA + 7-T	2	6	OR22a-GAL4 x UAS-Kir2.1	B	100 mM Sucrose + n-Hexane	2
Figure 4E	cVA + 7-T	2	7	OR22a-GAL4 x UAS-Kir2.1	A	100 mM Sucrose + 1680 ng cVA | 840 ng 7-T	2
Figure 4E	cVA + 7-T	2	7	OR22a-GAL4 x UAS-Kir2.1	B	100 mM Sucrose + n-Hexane	22
Figure 4E	cVA + 7-T	2	8	OR22a-GAL4 x UAS-Kir2.1	A	100 mM Sucrose + 1680 ng cVA | 840 ng 7-T	11
Figure 4E	cVA + 7-T	2	8	OR22a-GAL4 x UAS-Kir2.1	B	100 mM Sucrose + n-Hexane	1
Figure 4E	cVA + 7-T	2	9	OR22a-GAL4 x UAS-Kir2.1	A	100 mM Sucrose + 1680 ng cVA | 840 ng 7-T	9
Figure 4E	cVA + 7-T	2	9	OR22a-GAL4 x UAS-Kir2.1	B	100 mM Sucrose + n-Hexane	6
Figure 4E	cVA + 7-T	2	10	OR22a-GAL4 x UAS-Kir2.1	A	100 mM Sucrose + 1680 ng cVA | 840 ng 7-T	6
Figure 4E	cVA + 7-T	2	10	OR22a-GAL4 x UAS-Kir2.1	B	100 mM Sucrose + n-Hexane	6
Figure 4E	cVA + 7-T	2	11	OR22a-GAL4 x UAS-Kir2.1	A	100 mM Sucrose + 1680 ng cVA | 840 ng 7-T	1
Figure 4E	cVA + 7-T	2	11	OR22a-GAL4 x UAS-Kir2.1	B	100 mM Sucrose + n-Hexane	6
Figure 4E	cVA + 7-T	2	12	OR22a-GAL4 x UAS-Kir2.1	A	100 mM Sucrose + 1680 ng cVA | 840 ng 7-T	12
Figure 4E	cVA + 7-T	2	12	OR22a-GAL4 x UAS-Kir2.1	B	100 mM Sucrose + n-Hexane	7
Figure 4E	cVA + 7-T	2	13	OR22a-GAL4 x UAS-Kir2.1	A	100 mM Sucrose + 1680 ng cVA | 840 ng 7-T	4
Figure 4E	cVA + 7-T	2	13	OR22a-GAL4 x UAS-Kir2.1	B	100 mM Sucrose + n-Hexane	28
Figure 4E	cVA + 7-T	2	14	OR22a-GAL4 x UAS-Kir2.1	A	100 mM Sucrose + 1680 ng cVA | 840 ng 7-T	6
Figure 4E	cVA + 7-T	2	14	OR22a-GAL4 x UAS-Kir2.1	B	100 mM Sucrose + n-Hexane	2
Figure 4E	cVA + 7-T	2	15	OR22a-GAL4 x UAS-Kir2.1	A	100 mM Sucrose + 1680 ng cVA | 840 ng 7-T	18
Figure 4E	cVA + 7-T	2	15	OR22a-GAL4 x UAS-Kir2.1	B	100 mM Sucrose + n-Hexane	5
Figure 4E	cVA + 7-T	2	16	OR22a-GAL4 x UAS-Kir2.1	A	100 mM Sucrose + 1680 ng cVA | 840 ng 7-T	15
Figure 4E	cVA + 7-T	2	16	OR22a-GAL4 x UAS-Kir2.1	B	100 mM Sucrose + n-Hexane	4
Figure 4E	cVA + 7-T	2	17	OR22a-GAL4 x UAS-Kir2.1	A	100 mM Sucrose + 1680 ng cVA | 840 ng 7-T	11
Figure 4E	cVA + 7-T	2	17	OR22a-GAL4 x UAS-Kir2.1	B	100 mM Sucrose + n-Hexane	12
Figure 4E	cVA + 7-T	2	18	OR22a-GAL4 x UAS-Kir2.1	A	100 mM Sucrose + 1680 ng cVA | 840 ng 7-T	7
Figure 4E	cVA + 7-T	2	18	OR22a-GAL4 x UAS-Kir2.1	B	100 mM Sucrose + n-Hexane	7
Figure 4E	cVA + 7-T	2	19	OR22a-GAL4 x UAS-Kir2.1	A	100 mM Sucrose + 1680 ng cVA | 840 ng 7-T	6
Figure 4E	cVA + 7-T	2	19	OR22a-GAL4 x UAS-Kir2.1	B	100 mM Sucrose + n-Hexane	24
Figure 4E	cVA + 7-T	2	20	OR22a-GAL4 x UAS-Kir2.1	A	100 mM Sucrose + 1680 ng cVA | 840 ng 7-T	16
Figure 4E	cVA + 7-T	2	20	OR22a-GAL4 x UAS-Kir2.1	B	100 mM Sucrose + n-Hexane	7
Figure 4E	cVA + 7-T	3	1	OR22a-GAL4 x UAS-Kir2.1	A	100 mM Sucrose + 3360 ng cVA | 1680 ng 7-T	1
Figure 4E	cVA + 7-T	3	1	OR22a-GAL4 x UAS-Kir2.1	B	100 mM Sucrose + n-Hexane	15
Figure 4E	cVA + 7-T	3	2	OR22a-GAL4 x UAS-Kir2.1	A	100 mM Sucrose + 3360 ng cVA | 1680 ng 7-T	7
Figure 4E	cVA + 7-T	3	2	OR22a-GAL4 x UAS-Kir2.1	B	100 mM Sucrose + n-Hexane	7
Figure 4E	cVA + 7-T	3	3	OR22a-GAL4 x UAS-Kir2.1	A	100 mM Sucrose + 3360 ng cVA | 1680 ng 7-T	3
Figure 4E	cVA + 7-T	3	3	OR22a-GAL4 x UAS-Kir2.1	B	100 mM Sucrose + n-Hexane	10
Figure 4E	cVA + 7-T	3	4	OR22a-GAL4 x UAS-Kir2.1	A	100 mM Sucrose + 3360 ng cVA | 1680 ng 7-T	16
Figure 4E	cVA + 7-T	3	4	OR22a-GAL4 x UAS-Kir2.1	B	100 mM Sucrose + n-Hexane	2
Figure 4E	cVA + 7-T	3	5	OR22a-GAL4 x UAS-Kir2.1	A	100 mM Sucrose + 3360 ng cVA | 1680 ng 7-T	18
Figure 4E	cVA + 7-T	3	5	OR22a-GAL4 x UAS-Kir2.1	B	100 mM Sucrose + n-Hexane	2
Figure 4E	cVA + 7-T	3	6	OR22a-GAL4 x UAS-Kir2.1	A	100 mM Sucrose + 3360 ng cVA | 1680 ng 7-T	12
Figure 4E	cVA + 7-T	3	6	OR22a-GAL4 x UAS-Kir2.1	B	100 mM Sucrose + n-Hexane	2
Figure 4E	cVA + 7-T	3	7	OR22a-GAL4 x UAS-Kir2.1	A	100 mM Sucrose + 3360 ng cVA | 1680 ng 7-T	19
Figure 4E	cVA + 7-T	3	7	OR22a-GAL4 x UAS-Kir2.1	B	100 mM Sucrose + n-Hexane	2
Figure 4E	cVA + 7-T	3	8	OR22a-GAL4 x UAS-Kir2.1	A	100 mM Sucrose + 3360 ng cVA | 1680 ng 7-T	9
Figure 4E	cVA + 7-T	3	8	OR22a-GAL4 x UAS-Kir2.1	B	100 mM Sucrose + n-Hexane	2
Figure 4E	cVA + 7-T	3	9	OR22a-GAL4 x UAS-Kir2.1	A	100 mM Sucrose + 3360 ng cVA | 1680 ng 7-T	5
Figure 4E	cVA + 7-T	3	9	OR22a-GAL4 x UAS-Kir2.1	B	100 mM Sucrose + n-Hexane	20
Figure 4E	cVA + 7-T	3	10	OR22a-GAL4 x UAS-Kir2.1	A	100 mM Sucrose + 3360 ng cVA | 1680 ng 7-T	17
Figure 4E	cVA + 7-T	3	10	OR22a-GAL4 x UAS-Kir2.1	B	100 mM Sucrose + n-Hexane	3
Figure 4E	cVA + 7-T	3	11	OR22a-GAL4 x UAS-Kir2.1	A	100 mM Sucrose + 3360 ng cVA | 1680 ng 7-T	1
Figure 4E	cVA + 7-T	3	11	OR22a-GAL4 x UAS-Kir2.1	B	100 mM Sucrose + n-Hexane	5
Figure 4E	cVA + 7-T	3	12	OR22a-GAL4 x UAS-Kir2.1	A	100 mM Sucrose + 3360 ng cVA | 1680 ng 7-T	8
Figure 4E	cVA + 7-T	3	12	OR22a-GAL4 x UAS-Kir2.1	B	100 mM Sucrose + n-Hexane	23
Figure 4E	cVA + 7-T	3	13	OR22a-GAL4 x UAS-Kir2.1	A	100 mM Sucrose + 3360 ng cVA | 1680 ng 7-T	10
Figure 4E	cVA + 7-T	3	13	OR22a-GAL4 x UAS-Kir2.1	B	100 mM Sucrose + n-Hexane	9
Figure 4E	cVA + 7-T	3	14	OR22a-GAL4 x UAS-Kir2.1	A	100 mM Sucrose + 3360 ng cVA | 1680 ng 7-T	10
Figure 4E	cVA + 7-T	3	14	OR22a-GAL4 x UAS-Kir2.1	B	100 mM Sucrose + n-Hexane	11
Figure 4E	cVA + 7-T	3	15	OR22a-GAL4 x UAS-Kir2.1	A	100 mM Sucrose + 3360 ng cVA | 1680 ng 7-T	11
Figure 4E	cVA + 7-T	3	15	OR22a-GAL4 x UAS-Kir2.1	B	100 mM Sucrose + n-Hexane	17
Figure 4E	cVA + 7-T	3	16	OR22a-GAL4 x UAS-Kir2.1	A	100 mM Sucrose + 3360 ng cVA | 1680 ng 7-T	7
Figure 4E	cVA + 7-T	3	16	OR22a-GAL4 x UAS-Kir2.1	B	100 mM Sucrose + n-Hexane	2
Figure 4E	cVA + 7-T	3	17	OR22a-GAL4 x UAS-Kir2.1	A	100 mM Sucrose + 3360 ng cVA | 1680 ng 7-T	19
Figure 4E	cVA + 7-T	3	17	OR22a-GAL4 x UAS-Kir2.1	B	100 mM Sucrose + n-Hexane	5
Figure 4E	cVA + 7-T	3	18	OR22a-GAL4 x UAS-Kir2.1	A	100 mM Sucrose + 3360 ng cVA | 1680 ng 7-T	5
Figure 4E	cVA + 7-T	3	18	OR22a-GAL4 x UAS-Kir2.1	B	100 mM Sucrose + n-Hexane	2
Figure 4E	cVA + 7-T	3	19	OR22a-GAL4 x UAS-Kir2.1	A	100 mM Sucrose + 3360 ng cVA | 1680 ng 7-T	25
Figure 4E	cVA + 7-T	3	19	OR22a-GAL4 x UAS-Kir2.1	B	100 mM Sucrose + n-Hexane	4
Figure 4E	cVA + 7-T	3	20	OR22a-GAL4 x UAS-Kir2.1	A	100 mM Sucrose + 3360 ng cVA | 1680 ng 7-T	20
Figure 4E	cVA + 7-T	3	20	OR22a-GAL4 x UAS-Kir2.1	B	100 mM Sucrose + n-Hexane	9
Figure 4E	cVA + 7-T	1	1	OR35a-GAL4 x w[1118]	A	100 mM Sucrose + 560 ng cVA | 280 ng 7-T	37
Figure 4E	cVA + 7-T	1	1	OR35a-GAL4 x w[1118]	B	100 mM Sucrose + n-Hexane	5
Figure 4E	cVA + 7-T	1	2	OR35a-GAL4 x w[1118]	A	100 mM Sucrose + 560 ng cVA | 280 ng 7-T	28
Figure 4E	cVA + 7-T	1	2	OR35a-GAL4 x w[1118]	B	100 mM Sucrose + n-Hexane	7
Figure 4E	cVA + 7-T	1	3	OR35a-GAL4 x w[1118]	A	100 mM Sucrose + 560 ng cVA | 280 ng 7-T	31
Figure 4E	cVA + 7-T	1	3	OR35a-GAL4 x w[1118]	B	100 mM Sucrose + n-Hexane	10
Figure 4E	cVA + 7-T	1	4	OR35a-GAL4 x w[1118]	A	100 mM Sucrose + 560 ng cVA | 280 ng 7-T	6
Figure 4E	cVA + 7-T	1	4	OR35a-GAL4 x w[1118]	B	100 mM Sucrose + n-Hexane	13
Figure 4E	cVA + 7-T	1	5	OR35a-GAL4 x w[1118]	A	100 mM Sucrose + 560 ng cVA | 280 ng 7-T	33
Figure 4E	cVA + 7-T	1	5	OR35a-GAL4 x w[1118]	B	100 mM Sucrose + n-Hexane	7
Figure 4E	cVA + 7-T	1	6	OR35a-GAL4 x w[1118]	A	100 mM Sucrose + 560 ng cVA | 280 ng 7-T	10
Figure 4E	cVA + 7-T	1	6	OR35a-GAL4 x w[1118]	B	100 mM Sucrose + n-Hexane	26
Figure 4E	cVA + 7-T	1	7	OR35a-GAL4 x w[1118]	A	100 mM Sucrose + 560 ng cVA | 280 ng 7-T	29
Figure 4E	cVA + 7-T	1	7	OR35a-GAL4 x w[1118]	B	100 mM Sucrose + n-Hexane	9
Figure 4E	cVA + 7-T	1	8	OR35a-GAL4 x w[1118]	A	100 mM Sucrose + 560 ng cVA | 280 ng 7-T	17
Figure 4E	cVA + 7-T	1	8	OR35a-GAL4 x w[1118]	B	100 mM Sucrose + n-Hexane	4
Figure 4E	cVA + 7-T	1	9	OR35a-GAL4 x w[1118]	A	100 mM Sucrose + 560 ng cVA | 280 ng 7-T	13
Figure 4E	cVA + 7-T	1	9	OR35a-GAL4 x w[1118]	B	100 mM Sucrose + n-Hexane	30
Figure 4E	cVA + 7-T	1	10	OR35a-GAL4 x w[1118]	A	100 mM Sucrose + 560 ng cVA | 280 ng 7-T	17
Figure 4E	cVA + 7-T	1	10	OR35a-GAL4 x w[1118]	B	100 mM Sucrose + n-Hexane	10
Figure 4E	cVA + 7-T	1	11	OR35a-GAL4 x w[1118]	A	100 mM Sucrose + 560 ng cVA | 280 ng 7-T	34
Figure 4E	cVA + 7-T	1	11	OR35a-GAL4 x w[1118]	B	100 mM Sucrose + n-Hexane	1
Figure 4E	cVA + 7-T	1	12	OR35a-GAL4 x w[1118]	A	100 mM Sucrose + 560 ng cVA | 280 ng 7-T	11
Figure 4E	cVA + 7-T	1	12	OR35a-GAL4 x w[1118]	B	100 mM Sucrose + n-Hexane	2
Figure 4E	cVA + 7-T	1	13	OR35a-GAL4 x w[1118]	A	100 mM Sucrose + 560 ng cVA | 280 ng 7-T	24
Figure 4E	cVA + 7-T	1	13	OR35a-GAL4 x w[1118]	B	100 mM Sucrose + n-Hexane	8
Figure 4E	cVA + 7-T	1	14	OR35a-GAL4 x w[1118]	A	100 mM Sucrose + 560 ng cVA | 280 ng 7-T	16
Figure 4E	cVA + 7-T	1	14	OR35a-GAL4 x w[1118]	B	100 mM Sucrose + n-Hexane	3
Figure 4E	cVA + 7-T	1	15	OR35a-GAL4 x w[1118]	A	100 mM Sucrose + 560 ng cVA | 280 ng 7-T	10
Figure 4E	cVA + 7-T	1	15	OR35a-GAL4 x w[1118]	B	100 mM Sucrose + n-Hexane	19
Figure 4E	cVA + 7-T	1	16	OR35a-GAL4 x w[1118]	A	100 mM Sucrose + 560 ng cVA | 280 ng 7-T	15
Figure 4E	cVA + 7-T	1	16	OR35a-GAL4 x w[1118]	B	100 mM Sucrose + n-Hexane	5
Figure 4E	cVA + 7-T	1	17	OR35a-GAL4 x w[1118]	A	100 mM Sucrose + 560 ng cVA | 280 ng 7-T	11
Figure 4E	cVA + 7-T	1	17	OR35a-GAL4 x w[1118]	B	100 mM Sucrose + n-Hexane	10
Figure 4E	cVA + 7-T	1	18	OR35a-GAL4 x w[1118]	A	100 mM Sucrose + 560 ng cVA | 280 ng 7-T	4
Figure 4E	cVA + 7-T	1	18	OR35a-GAL4 x w[1118]	B	100 mM Sucrose + n-Hexane	18
Figure 4E	cVA + 7-T	1	19	OR35a-GAL4 x w[1118]	A	100 mM Sucrose + 560 ng cVA | 280 ng 7-T	29
Figure 4E	cVA + 7-T	1	19	OR35a-GAL4 x w[1118]	B	100 mM Sucrose + n-Hexane	14
Figure 4E	cVA + 7-T	1	20	OR35a-GAL4 x w[1118]	A	100 mM Sucrose + 560 ng cVA | 280 ng 7-T	27
Figure 4E	cVA + 7-T	1	20	OR35a-GAL4 x w[1118]	B	100 mM Sucrose + n-Hexane	2
Figure 4E	cVA + 7-T	2	1	OR35a-GAL4 x w[1118]	A	100 mM Sucrose + 1680 ng cVA | 840 ng 7-T	20
Figure 4E	cVA + 7-T	2	1	OR35a-GAL4 x w[1118]	B	100 mM Sucrose + n-Hexane	5
Figure 4E	cVA + 7-T	2	2	OR35a-GAL4 x w[1118]	A	100 mM Sucrose + 1680 ng cVA | 840 ng 7-T	6
Figure 4E	cVA + 7-T	2	2	OR35a-GAL4 x w[1118]	B	100 mM Sucrose + n-Hexane	22
Figure 4E	cVA + 7-T	2	3	OR35a-GAL4 x w[1118]	A	100 mM Sucrose + 1680 ng cVA | 840 ng 7-T	11
Figure 4E	cVA + 7-T	2	3	OR35a-GAL4 x w[1118]	B	100 mM Sucrose + n-Hexane	35
Figure 4E	cVA + 7-T	2	4	OR35a-GAL4 x w[1118]	A	100 mM Sucrose + 1680 ng cVA | 840 ng 7-T	29
Figure 4E	cVA + 7-T	2	4	OR35a-GAL4 x w[1118]	B	100 mM Sucrose + n-Hexane	8
Figure 4E	cVA + 7-T	2	5	OR35a-GAL4 x w[1118]	A	100 mM Sucrose + 1680 ng cVA | 840 ng 7-T	8
Figure 4E	cVA + 7-T	2	5	OR35a-GAL4 x w[1118]	B	100 mM Sucrose + n-Hexane	11
Figure 4E	cVA + 7-T	2	6	OR35a-GAL4 x w[1118]	A	100 mM Sucrose + 1680 ng cVA | 840 ng 7-T	13
Figure 4E	cVA + 7-T	2	6	OR35a-GAL4 x w[1118]	B	100 mM Sucrose + n-Hexane	24
Figure 4E	cVA + 7-T	2	7	OR35a-GAL4 x w[1118]	A	100 mM Sucrose + 1680 ng cVA | 840 ng 7-T	26
Figure 4E	cVA + 7-T	2	7	OR35a-GAL4 x w[1118]	B	100 mM Sucrose + n-Hexane	3
Figure 4E	cVA + 7-T	2	8	OR35a-GAL4 x w[1118]	A	100 mM Sucrose + 1680 ng cVA | 840 ng 7-T	19
Figure 4E	cVA + 7-T	2	8	OR35a-GAL4 x w[1118]	B	100 mM Sucrose + n-Hexane	2
Figure 4E	cVA + 7-T	2	9	OR35a-GAL4 x w[1118]	A	100 mM Sucrose + 1680 ng cVA | 840 ng 7-T	16
Figure 4E	cVA + 7-T	2	9	OR35a-GAL4 x w[1118]	B	100 mM Sucrose + n-Hexane	16
Figure 4E	cVA + 7-T	2	10	OR35a-GAL4 x w[1118]	A	100 mM Sucrose + 1680 ng cVA | 840 ng 7-T	22
Figure 4E	cVA + 7-T	2	10	OR35a-GAL4 x w[1118]	B	100 mM Sucrose + n-Hexane	26
Figure 4E	cVA + 7-T	2	11	OR35a-GAL4 x w[1118]	A	100 mM Sucrose + 1680 ng cVA | 840 ng 7-T	19
Figure 4E	cVA + 7-T	2	11	OR35a-GAL4 x w[1118]	B	100 mM Sucrose + n-Hexane	11
Figure 4E	cVA + 7-T	2	12	OR35a-GAL4 x w[1118]	A	100 mM Sucrose + 1680 ng cVA | 840 ng 7-T	22
Figure 4E	cVA + 7-T	2	12	OR35a-GAL4 x w[1118]	B	100 mM Sucrose + n-Hexane	6
Figure 4E	cVA + 7-T	2	13	OR35a-GAL4 x w[1118]	A	100 mM Sucrose + 1680 ng cVA | 840 ng 7-T	15
Figure 4E	cVA + 7-T	2	13	OR35a-GAL4 x w[1118]	B	100 mM Sucrose + n-Hexane	11
Figure 4E	cVA + 7-T	2	14	OR35a-GAL4 x w[1118]	A	100 mM Sucrose + 1680 ng cVA | 840 ng 7-T	9
Figure 4E	cVA + 7-T	2	14	OR35a-GAL4 x w[1118]	B	100 mM Sucrose + n-Hexane	14
Figure 4E	cVA + 7-T	2	15	OR35a-GAL4 x w[1118]	A	100 mM Sucrose + 1680 ng cVA | 840 ng 7-T	33
Figure 4E	cVA + 7-T	2	15	OR35a-GAL4 x w[1118]	B	100 mM Sucrose + n-Hexane	10
Figure 4E	cVA + 7-T	2	16	OR35a-GAL4 x w[1118]	A	100 mM Sucrose + 1680 ng cVA | 840 ng 7-T	27
Figure 4E	cVA + 7-T	2	16	OR35a-GAL4 x w[1118]	B	100 mM Sucrose + n-Hexane	5
Figure 4E	cVA + 7-T	2	17	OR35a-GAL4 x w[1118]	A	100 mM Sucrose + 1680 ng cVA | 840 ng 7-T	18
Figure 4E	cVA + 7-T	2	17	OR35a-GAL4 x w[1118]	B	100 mM Sucrose + n-Hexane	14
Figure 4E	cVA + 7-T	2	18	OR35a-GAL4 x w[1118]	A	100 mM Sucrose + 1680 ng cVA | 840 ng 7-T	8
Figure 4E	cVA + 7-T	2	18	OR35a-GAL4 x w[1118]	B	100 mM Sucrose + n-Hexane	5
Figure 4E	cVA + 7-T	2	19	OR35a-GAL4 x w[1118]	A	100 mM Sucrose + 1680 ng cVA | 840 ng 7-T	10
Figure 4E	cVA + 7-T	2	19	OR35a-GAL4 x w[1118]	B	100 mM Sucrose + n-Hexane	4
Figure 4E	cVA + 7-T	2	20	OR35a-GAL4 x w[1118]	A	100 mM Sucrose + 1680 ng cVA | 840 ng 7-T	24
Figure 4E	cVA + 7-T	2	20	OR35a-GAL4 x w[1118]	B	100 mM Sucrose + n-Hexane	16
Figure 4E	cVA + 7-T	3	1	OR35a-GAL4 x w[1118]	A	100 mM Sucrose + 3360 ng cVA | 1680 ng 7-T	28
Figure 4E	cVA + 7-T	3	1	OR35a-GAL4 x w[1118]	B	100 mM Sucrose + n-Hexane	18
Figure 4E	cVA + 7-T	3	2	OR35a-GAL4 x w[1118]	A	100 mM Sucrose + 3360 ng cVA | 1680 ng 7-T	36
Figure 4E	cVA + 7-T	3	2	OR35a-GAL4 x w[1118]	B	100 mM Sucrose + n-Hexane	4
Figure 4E	cVA + 7-T	3	3	OR35a-GAL4 x w[1118]	A	100 mM Sucrose + 3360 ng cVA | 1680 ng 7-T	3
Figure 4E	cVA + 7-T	3	3	OR35a-GAL4 x w[1118]	B	100 mM Sucrose + n-Hexane	19
Figure 4E	cVA + 7-T	3	4	OR35a-GAL4 x w[1118]	A	100 mM Sucrose + 3360 ng cVA | 1680 ng 7-T	29
Figure 4E	cVA + 7-T	3	4	OR35a-GAL4 x w[1118]	B	100 mM Sucrose + n-Hexane	5
Figure 4E	cVA + 7-T	3	5	OR35a-GAL4 x w[1118]	A	100 mM Sucrose + 3360 ng cVA | 1680 ng 7-T	6
Figure 4E	cVA + 7-T	3	5	OR35a-GAL4 x w[1118]	B	100 mM Sucrose + n-Hexane	23
Figure 4E	cVA + 7-T	3	6	OR35a-GAL4 x w[1118]	A	100 mM Sucrose + 3360 ng cVA | 1680 ng 7-T	16
Figure 4E	cVA + 7-T	3	6	OR35a-GAL4 x w[1118]	B	100 mM Sucrose + n-Hexane	5
Figure 4E	cVA + 7-T	3	7	OR35a-GAL4 x w[1118]	A	100 mM Sucrose + 3360 ng cVA | 1680 ng 7-T	14
Figure 4E	cVA + 7-T	3	7	OR35a-GAL4 x w[1118]	B	100 mM Sucrose + n-Hexane	5
Figure 4E	cVA + 7-T	3	8	OR35a-GAL4 x w[1118]	A	100 mM Sucrose + 3360 ng cVA | 1680 ng 7-T	18
Figure 4E	cVA + 7-T	3	8	OR35a-GAL4 x w[1118]	B	100 mM Sucrose + n-Hexane	26
Figure 4E	cVA + 7-T	3	9	OR35a-GAL4 x w[1118]	A	100 mM Sucrose + 3360 ng cVA | 1680 ng 7-T	24
Figure 4E	cVA + 7-T	3	9	OR35a-GAL4 x w[1118]	B	100 mM Sucrose + n-Hexane	7
Figure 4E	cVA + 7-T	3	10	OR35a-GAL4 x w[1118]	A	100 mM Sucrose + 3360 ng cVA | 1680 ng 7-T	27
Figure 4E	cVA + 7-T	3	10	OR35a-GAL4 x w[1118]	B	100 mM Sucrose + n-Hexane	5
Figure 4E	cVA + 7-T	3	11	OR35a-GAL4 x w[1118]	A	100 mM Sucrose + 3360 ng cVA | 1680 ng 7-T	10
Figure 4E	cVA + 7-T	3	11	OR35a-GAL4 x w[1118]	B	100 mM Sucrose + n-Hexane	32
Figure 4E	cVA + 7-T	3	12	OR35a-GAL4 x w[1118]	A	100 mM Sucrose + 3360 ng cVA | 1680 ng 7-T	29
Figure 4E	cVA + 7-T	3	12	OR35a-GAL4 x w[1118]	B	100 mM Sucrose + n-Hexane	4
Figure 4E	cVA + 7-T	3	13	OR35a-GAL4 x w[1118]	A	100 mM Sucrose + 3360 ng cVA | 1680 ng 7-T	2
Figure 4E	cVA + 7-T	3	13	OR35a-GAL4 x w[1118]	B	100 mM Sucrose + n-Hexane	33
Figure 4E	cVA + 7-T	3	14	OR35a-GAL4 x w[1118]	A	100 mM Sucrose + 3360 ng cVA | 1680 ng 7-T	20
Figure 4E	cVA + 7-T	3	14	OR35a-GAL4 x w[1118]	B	100 mM Sucrose + n-Hexane	18
Figure 4E	cVA + 7-T	3	15	OR35a-GAL4 x w[1118]	A	100 mM Sucrose + 3360 ng cVA | 1680 ng 7-T	6
Figure 4E	cVA + 7-T	3	15	OR35a-GAL4 x w[1118]	B	100 mM Sucrose + n-Hexane	31
Figure 4E	cVA + 7-T	3	16	OR35a-GAL4 x w[1118]	A	100 mM Sucrose + 3360 ng cVA | 1680 ng 7-T	14
Figure 4E	cVA + 7-T	3	16	OR35a-GAL4 x w[1118]	B	100 mM Sucrose + n-Hexane	19
Figure 4E	cVA + 7-T	3	17	OR35a-GAL4 x w[1118]	A	100 mM Sucrose + 3360 ng cVA | 1680 ng 7-T	1
Figure 4E	cVA + 7-T	3	17	OR35a-GAL4 x w[1118]	B	100 mM Sucrose + n-Hexane	20
Figure 4E	cVA + 7-T	3	18	OR35a-GAL4 x w[1118]	A	100 mM Sucrose + 3360 ng cVA | 1680 ng 7-T	38
Figure 4E	cVA + 7-T	3	18	OR35a-GAL4 x w[1118]	B	100 mM Sucrose + n-Hexane	2
Figure 4E	cVA + 7-T	3	19	OR35a-GAL4 x w[1118]	A	100 mM Sucrose + 3360 ng cVA | 1680 ng 7-T	17
Figure 4E	cVA + 7-T	3	19	OR35a-GAL4 x w[1118]	B	100 mM Sucrose + n-Hexane	14
Figure 4E	cVA + 7-T	3	20	OR35a-GAL4 x w[1118]	A	100 mM Sucrose + 3360 ng cVA | 1680 ng 7-T	1
Figure 4E	cVA + 7-T	3	20	OR35a-GAL4 x w[1118]	B	100 mM Sucrose + n-Hexane	12
Figure 4E	cVA + 7-T	1	1	OR35a-GAL4 x UAS-Kir2.1	A	100 mM Sucrose + 560 ng cVA | 280 ng 7-T	4
Figure 4E	cVA + 7-T	1	1	OR35a-GAL4 x UAS-Kir2.1	B	100 mM Sucrose + n-Hexane	17
Figure 4E	cVA + 7-T	1	2	OR35a-GAL4 x UAS-Kir2.1	A	100 mM Sucrose + 560 ng cVA | 280 ng 7-T	7
Figure 4E	cVA + 7-T	1	2	OR35a-GAL4 x UAS-Kir2.1	B	100 mM Sucrose + n-Hexane	1
Figure 4E	cVA + 7-T	1	3	OR35a-GAL4 x UAS-Kir2.1	A	100 mM Sucrose + 560 ng cVA | 280 ng 7-T	9
Figure 4E	cVA + 7-T	1	3	OR35a-GAL4 x UAS-Kir2.1	B	100 mM Sucrose + n-Hexane	2
Figure 4E	cVA + 7-T	1	4	OR35a-GAL4 x UAS-Kir2.1	A	100 mM Sucrose + 560 ng cVA | 280 ng 7-T	3
Figure 4E	cVA + 7-T	1	4	OR35a-GAL4 x UAS-Kir2.1	B	100 mM Sucrose + n-Hexane	14
Figure 4E	cVA + 7-T	1	5	OR35a-GAL4 x UAS-Kir2.1	A	100 mM Sucrose + 560 ng cVA | 280 ng 7-T	8
Figure 4E	cVA + 7-T	1	5	OR35a-GAL4 x UAS-Kir2.1	B	100 mM Sucrose + n-Hexane	1
Figure 4E	cVA + 7-T	1	6	OR35a-GAL4 x UAS-Kir2.1	A	100 mM Sucrose + 560 ng cVA | 280 ng 7-T	6
Figure 4E	cVA + 7-T	1	6	OR35a-GAL4 x UAS-Kir2.1	B	100 mM Sucrose + n-Hexane	9
Figure 4E	cVA + 7-T	1	7	OR35a-GAL4 x UAS-Kir2.1	A	100 mM Sucrose + 560 ng cVA | 280 ng 7-T	7
Figure 4E	cVA + 7-T	1	7	OR35a-GAL4 x UAS-Kir2.1	B	100 mM Sucrose + n-Hexane	2
Figure 4E	cVA + 7-T	1	8	OR35a-GAL4 x UAS-Kir2.1	A	100 mM Sucrose + 560 ng cVA | 280 ng 7-T	9
Figure 4E	cVA + 7-T	1	8	OR35a-GAL4 x UAS-Kir2.1	B	100 mM Sucrose + n-Hexane	3
Figure 4E	cVA + 7-T	1	9	OR35a-GAL4 x UAS-Kir2.1	A	100 mM Sucrose + 560 ng cVA | 280 ng 7-T	12
Figure 4E	cVA + 7-T	1	9	OR35a-GAL4 x UAS-Kir2.1	B	100 mM Sucrose + n-Hexane	1
Figure 4E	cVA + 7-T	1	10	OR35a-GAL4 x UAS-Kir2.1	A	100 mM Sucrose + 560 ng cVA | 280 ng 7-T	12
Figure 4E	cVA + 7-T	1	10	OR35a-GAL4 x UAS-Kir2.1	B	100 mM Sucrose + n-Hexane	4
Figure 4E	cVA + 7-T	1	11	OR35a-GAL4 x UAS-Kir2.1	A	100 mM Sucrose + 560 ng cVA | 280 ng 7-T	4
Figure 4E	cVA + 7-T	1	11	OR35a-GAL4 x UAS-Kir2.1	B	100 mM Sucrose + n-Hexane	13
Figure 4E	cVA + 7-T	1	12	OR35a-GAL4 x UAS-Kir2.1	A	100 mM Sucrose + 560 ng cVA | 280 ng 7-T	22
Figure 4E	cVA + 7-T	1	12	OR35a-GAL4 x UAS-Kir2.1	B	100 mM Sucrose + n-Hexane	10
Figure 4E	cVA + 7-T	1	13	OR35a-GAL4 x UAS-Kir2.1	A	100 mM Sucrose + 560 ng cVA | 280 ng 7-T	6
Figure 4E	cVA + 7-T	1	13	OR35a-GAL4 x UAS-Kir2.1	B	100 mM Sucrose + n-Hexane	9
Figure 4E	cVA + 7-T	1	14	OR35a-GAL4 x UAS-Kir2.1	A	100 mM Sucrose + 560 ng cVA | 280 ng 7-T	12
Figure 4E	cVA + 7-T	1	14	OR35a-GAL4 x UAS-Kir2.1	B	100 mM Sucrose + n-Hexane	1
Figure 4E	cVA + 7-T	1	15	OR35a-GAL4 x UAS-Kir2.1	A	100 mM Sucrose + 560 ng cVA | 280 ng 7-T	7
Figure 4E	cVA + 7-T	1	15	OR35a-GAL4 x UAS-Kir2.1	B	100 mM Sucrose + n-Hexane	18
Figure 4E	cVA + 7-T	1	16	OR35a-GAL4 x UAS-Kir2.1	A	100 mM Sucrose + 560 ng cVA | 280 ng 7-T	2
Figure 4E	cVA + 7-T	1	16	OR35a-GAL4 x UAS-Kir2.1	B	100 mM Sucrose + n-Hexane	6
Figure 4E	cVA + 7-T	1	17	OR35a-GAL4 x UAS-Kir2.1	A	100 mM Sucrose + 560 ng cVA | 280 ng 7-T	9
Figure 4E	cVA + 7-T	1	17	OR35a-GAL4 x UAS-Kir2.1	B	100 mM Sucrose + n-Hexane	5
Figure 4E	cVA + 7-T	1	18	OR35a-GAL4 x UAS-Kir2.1	A	100 mM Sucrose + 560 ng cVA | 280 ng 7-T	7
Figure 4E	cVA + 7-T	1	18	OR35a-GAL4 x UAS-Kir2.1	B	100 mM Sucrose + n-Hexane	1
Figure 4E	cVA + 7-T	1	19	OR35a-GAL4 x UAS-Kir2.1	A	100 mM Sucrose + 560 ng cVA | 280 ng 7-T	4
Figure 4E	cVA + 7-T	1	19	OR35a-GAL4 x UAS-Kir2.1	B	100 mM Sucrose + n-Hexane	14
Figure 4E	cVA + 7-T	1	20	OR35a-GAL4 x UAS-Kir2.1	A	100 mM Sucrose + 560 ng cVA | 280 ng 7-T	9
Figure 4E	cVA + 7-T	1	20	OR35a-GAL4 x UAS-Kir2.1	B	100 mM Sucrose + n-Hexane	10
Figure 4E	cVA + 7-T	2	1	OR35a-GAL4 x UAS-Kir2.1	A	100 mM Sucrose + 1680 ng cVA | 840 ng 7-T	3
Figure 4E	cVA + 7-T	2	1	OR35a-GAL4 x UAS-Kir2.1	B	100 mM Sucrose + n-Hexane	21
Figure 4E	cVA + 7-T	2	2	OR35a-GAL4 x UAS-Kir2.1	A	100 mM Sucrose + 1680 ng cVA | 840 ng 7-T	10
Figure 4E	cVA + 7-T	2	2	OR35a-GAL4 x UAS-Kir2.1	B	100 mM Sucrose + n-Hexane	1
Figure 4E	cVA + 7-T	2	3	OR35a-GAL4 x UAS-Kir2.1	A	100 mM Sucrose + 1680 ng cVA | 840 ng 7-T	7
Figure 4E	cVA + 7-T	2	3	OR35a-GAL4 x UAS-Kir2.1	B	100 mM Sucrose + n-Hexane	19
Figure 4E	cVA + 7-T	2	4	OR35a-GAL4 x UAS-Kir2.1	A	100 mM Sucrose + 1680 ng cVA | 840 ng 7-T	20
Figure 4E	cVA + 7-T	2	4	OR35a-GAL4 x UAS-Kir2.1	B	100 mM Sucrose + n-Hexane	6
Figure 4E	cVA + 7-T	2	5	OR35a-GAL4 x UAS-Kir2.1	A	100 mM Sucrose + 1680 ng cVA | 840 ng 7-T	8
Figure 4E	cVA + 7-T	2	5	OR35a-GAL4 x UAS-Kir2.1	B	100 mM Sucrose + n-Hexane	2
Figure 4E	cVA + 7-T	2	6	OR35a-GAL4 x UAS-Kir2.1	A	100 mM Sucrose + 1680 ng cVA | 840 ng 7-T	10
Figure 4E	cVA + 7-T	2	6	OR35a-GAL4 x UAS-Kir2.1	B	100 mM Sucrose + n-Hexane	3
Figure 4E	cVA + 7-T	2	7	OR35a-GAL4 x UAS-Kir2.1	A	100 mM Sucrose + 1680 ng cVA | 840 ng 7-T	17
Figure 4E	cVA + 7-T	2	7	OR35a-GAL4 x UAS-Kir2.1	B	100 mM Sucrose + n-Hexane	3
Figure 4E	cVA + 7-T	2	8	OR35a-GAL4 x UAS-Kir2.1	A	100 mM Sucrose + 1680 ng cVA | 840 ng 7-T	4
Figure 4E	cVA + 7-T	2	8	OR35a-GAL4 x UAS-Kir2.1	B	100 mM Sucrose + n-Hexane	16
Figure 4E	cVA + 7-T	2	9	OR35a-GAL4 x UAS-Kir2.1	A	100 mM Sucrose + 1680 ng cVA | 840 ng 7-T	14
Figure 4E	cVA + 7-T	2	9	OR35a-GAL4 x UAS-Kir2.1	B	100 mM Sucrose + n-Hexane	1
Figure 4E	cVA + 7-T	2	10	OR35a-GAL4 x UAS-Kir2.1	A	100 mM Sucrose + 1680 ng cVA | 840 ng 7-T	3
Figure 4E	cVA + 7-T	2	10	OR35a-GAL4 x UAS-Kir2.1	B	100 mM Sucrose + n-Hexane	12
Figure 4E	cVA + 7-T	2	11	OR35a-GAL4 x UAS-Kir2.1	A	100 mM Sucrose + 1680 ng cVA | 840 ng 7-T	11
Figure 4E	cVA + 7-T	2	11	OR35a-GAL4 x UAS-Kir2.1	B	100 mM Sucrose + n-Hexane	13
Figure 4E	cVA + 7-T	2	12	OR35a-GAL4 x UAS-Kir2.1	A	100 mM Sucrose + 1680 ng cVA | 840 ng 7-T	5
Figure 4E	cVA + 7-T	2	12	OR35a-GAL4 x UAS-Kir2.1	B	100 mM Sucrose + n-Hexane	2
Figure 4E	cVA + 7-T	2	13	OR35a-GAL4 x UAS-Kir2.1	A	100 mM Sucrose + 1680 ng cVA | 840 ng 7-T	4
Figure 4E	cVA + 7-T	2	13	OR35a-GAL4 x UAS-Kir2.1	B	100 mM Sucrose + n-Hexane	4
Figure 4E	cVA + 7-T	2	14	OR35a-GAL4 x UAS-Kir2.1	A	100 mM Sucrose + 1680 ng cVA | 840 ng 7-T	10
Figure 4E	cVA + 7-T	2	14	OR35a-GAL4 x UAS-Kir2.1	B	100 mM Sucrose + n-Hexane	31
Figure 4E	cVA + 7-T	2	15	OR35a-GAL4 x UAS-Kir2.1	A	100 mM Sucrose + 1680 ng cVA | 840 ng 7-T	5
Figure 4E	cVA + 7-T	2	15	OR35a-GAL4 x UAS-Kir2.1	B	100 mM Sucrose + n-Hexane	4
Figure 4E	cVA + 7-T	2	16	OR35a-GAL4 x UAS-Kir2.1	A	100 mM Sucrose + 1680 ng cVA | 840 ng 7-T	7
Figure 4E	cVA + 7-T	2	16	OR35a-GAL4 x UAS-Kir2.1	B	100 mM Sucrose + n-Hexane	13
Figure 4E	cVA + 7-T	2	17	OR35a-GAL4 x UAS-Kir2.1	A	100 mM Sucrose + 1680 ng cVA | 840 ng 7-T	7
Figure 4E	cVA + 7-T	2	17	OR35a-GAL4 x UAS-Kir2.1	B	100 mM Sucrose + n-Hexane	5
Figure 4E	cVA + 7-T	2	18	OR35a-GAL4 x UAS-Kir2.1	A	100 mM Sucrose + 1680 ng cVA | 840 ng 7-T	9
Figure 4E	cVA + 7-T	2	18	OR35a-GAL4 x UAS-Kir2.1	B	100 mM Sucrose + n-Hexane	4
Figure 4E	cVA + 7-T	2	19	OR35a-GAL4 x UAS-Kir2.1	A	100 mM Sucrose + 1680 ng cVA | 840 ng 7-T	18
Figure 4E	cVA + 7-T	2	19	OR35a-GAL4 x UAS-Kir2.1	B	100 mM Sucrose + n-Hexane	10
Figure 4E	cVA + 7-T	2	20	OR35a-GAL4 x UAS-Kir2.1	A	100 mM Sucrose + 1680 ng cVA | 840 ng 7-T	5
Figure 4E	cVA + 7-T	2	20	OR35a-GAL4 x UAS-Kir2.1	B	100 mM Sucrose + n-Hexane	6
Figure 4E	cVA + 7-T	3	1	OR35a-GAL4 x UAS-Kir2.1	A	100 mM Sucrose + 3360 ng cVA | 1680 ng 7-T	1
Figure 4E	cVA + 7-T	3	1	OR35a-GAL4 x UAS-Kir2.1	B	100 mM Sucrose + n-Hexane	8
Figure 4E	cVA + 7-T	3	2	OR35a-GAL4 x UAS-Kir2.1	A	100 mM Sucrose + 3360 ng cVA | 1680 ng 7-T	3
Figure 4E	cVA + 7-T	3	2	OR35a-GAL4 x UAS-Kir2.1	B	100 mM Sucrose + n-Hexane	12
Figure 4E	cVA + 7-T	3	3	OR35a-GAL4 x UAS-Kir2.1	A	100 mM Sucrose + 3360 ng cVA | 1680 ng 7-T	11
Figure 4E	cVA + 7-T	3	3	OR35a-GAL4 x UAS-Kir2.1	B	100 mM Sucrose + n-Hexane	10
Figure 4E	cVA + 7-T	3	4	OR35a-GAL4 x UAS-Kir2.1	A	100 mM Sucrose + 3360 ng cVA | 1680 ng 7-T	7
Figure 4E	cVA + 7-T	3	4	OR35a-GAL4 x UAS-Kir2.1	B	100 mM Sucrose + n-Hexane	9
Figure 4E	cVA + 7-T	3	5	OR35a-GAL4 x UAS-Kir2.1	A	100 mM Sucrose + 3360 ng cVA | 1680 ng 7-T	10
Figure 4E	cVA + 7-T	3	5	OR35a-GAL4 x UAS-Kir2.1	B	100 mM Sucrose + n-Hexane	6
Figure 4E	cVA + 7-T	3	6	OR35a-GAL4 x UAS-Kir2.1	A	100 mM Sucrose + 3360 ng cVA | 1680 ng 7-T	11
Figure 4E	cVA + 7-T	3	6	OR35a-GAL4 x UAS-Kir2.1	B	100 mM Sucrose + n-Hexane	2
Figure 4E	cVA + 7-T	3	7	OR35a-GAL4 x UAS-Kir2.1	A	100 mM Sucrose + 3360 ng cVA | 1680 ng 7-T	1
Figure 4E	cVA + 7-T	3	7	OR35a-GAL4 x UAS-Kir2.1	B	100 mM Sucrose + n-Hexane	7
Figure 4E	cVA + 7-T	3	8	OR35a-GAL4 x UAS-Kir2.1	A	100 mM Sucrose + 3360 ng cVA | 1680 ng 7-T	8
Figure 4E	cVA + 7-T	3	8	OR35a-GAL4 x UAS-Kir2.1	B	100 mM Sucrose + n-Hexane	3
Figure 4E	cVA + 7-T	3	9	OR35a-GAL4 x UAS-Kir2.1	A	100 mM Sucrose + 3360 ng cVA | 1680 ng 7-T	9
Figure 4E	cVA + 7-T	3	9	OR35a-GAL4 x UAS-Kir2.1	B	100 mM Sucrose + n-Hexane	9
Figure 4E	cVA + 7-T	3	10	OR35a-GAL4 x UAS-Kir2.1	A	100 mM Sucrose + 3360 ng cVA | 1680 ng 7-T	1
Figure 4E	cVA + 7-T	3	10	OR35a-GAL4 x UAS-Kir2.1	B	100 mM Sucrose + n-Hexane	9
Figure 4E	cVA + 7-T	3	11	OR35a-GAL4 x UAS-Kir2.1	A	100 mM Sucrose + 3360 ng cVA | 1680 ng 7-T	1
Figure 4E	cVA + 7-T	3	11	OR35a-GAL4 x UAS-Kir2.1	B	100 mM Sucrose + n-Hexane	8
Figure 4E	cVA + 7-T	3	12	OR35a-GAL4 x UAS-Kir2.1	A	100 mM Sucrose + 3360 ng cVA | 1680 ng 7-T	4
Figure 4E	cVA + 7-T	3	12	OR35a-GAL4 x UAS-Kir2.1	B	100 mM Sucrose + n-Hexane	24
Figure 4E	cVA + 7-T	3	13	OR35a-GAL4 x UAS-Kir2.1	A	100 mM Sucrose + 3360 ng cVA | 1680 ng 7-T	2
Figure 4E	cVA + 7-T	3	13	OR35a-GAL4 x UAS-Kir2.1	B	100 mM Sucrose + n-Hexane	10
Figure 4E	cVA + 7-T	3	14	OR35a-GAL4 x UAS-Kir2.1	A	100 mM Sucrose + 3360 ng cVA | 1680 ng 7-T	15
Figure 4E	cVA + 7-T	3	14	OR35a-GAL4 x UAS-Kir2.1	B	100 mM Sucrose + n-Hexane	5
Figure 4E	cVA + 7-T	3	15	OR35a-GAL4 x UAS-Kir2.1	A	100 mM Sucrose + 3360 ng cVA | 1680 ng 7-T	7
Figure 4E	cVA + 7-T	3	15	OR35a-GAL4 x UAS-Kir2.1	B	100 mM Sucrose + n-Hexane	9
Figure 4E	cVA + 7-T	3	16	OR35a-GAL4 x UAS-Kir2.1	A	100 mM Sucrose + 3360 ng cVA | 1680 ng 7-T	10
Figure 4E	cVA + 7-T	3	16	OR35a-GAL4 x UAS-Kir2.1	B	100 mM Sucrose + n-Hexane	8
Figure 4E	cVA + 7-T	3	17	OR35a-GAL4 x UAS-Kir2.1	A	100 mM Sucrose + 3360 ng cVA | 1680 ng 7-T	4
Figure 4E	cVA + 7-T	3	17	OR35a-GAL4 x UAS-Kir2.1	B	100 mM Sucrose + n-Hexane	14
Figure 4E	cVA + 7-T	3	18	OR35a-GAL4 x UAS-Kir2.1	A	100 mM Sucrose + 3360 ng cVA | 1680 ng 7-T	26
Figure 4E	cVA + 7-T	3	18	OR35a-GAL4 x UAS-Kir2.1	B	100 mM Sucrose + n-Hexane	4
Figure 4E	cVA + 7-T	3	19	OR35a-GAL4 x UAS-Kir2.1	A	100 mM Sucrose + 3360 ng cVA | 1680 ng 7-T	10
Figure 4E	cVA + 7-T	3	19	OR35a-GAL4 x UAS-Kir2.1	B	100 mM Sucrose + n-Hexane	9
Figure 4E	cVA + 7-T	3	20	OR35a-GAL4 x UAS-Kir2.1	A	100 mM Sucrose + 3360 ng cVA | 1680 ng 7-T	11
Figure 4E	cVA + 7-T	3	20	OR35a-GAL4 x UAS-Kir2.1	B	100 mM Sucrose + n-Hexane	18
Figure 4E	cVA + 7-T	1	1	OR67b-GAL4 x w[1118]	A	100 mM Sucrose + 560 ng cVA | 280 ng 7-T	18
Figure 4E	cVA + 7-T	1	1	OR67b-GAL4 x w[1118]	B	100 mM Sucrose + n-Hexane	1
Figure 4E	cVA + 7-T	1	2	OR67b-GAL4 x w[1118]	A	100 mM Sucrose + 560 ng cVA | 280 ng 7-T	13
Figure 4E	cVA + 7-T	1	2	OR67b-GAL4 x w[1118]	B	100 mM Sucrose + n-Hexane	15
Figure 4E	cVA + 7-T	1	3	OR67b-GAL4 x w[1118]	A	100 mM Sucrose + 560 ng cVA | 280 ng 7-T	9
Figure 4E	cVA + 7-T	1	3	OR67b-GAL4 x w[1118]	B	100 mM Sucrose + n-Hexane	2
Figure 4E	cVA + 7-T	1	4	OR67b-GAL4 x w[1118]	A	100 mM Sucrose + 560 ng cVA | 280 ng 7-T	14
Figure 4E	cVA + 7-T	1	4	OR67b-GAL4 x w[1118]	B	100 mM Sucrose + n-Hexane	7
Figure 4E	cVA + 7-T	1	5	OR67b-GAL4 x w[1118]	A	100 mM Sucrose + 560 ng cVA | 280 ng 7-T	6
Figure 4E	cVA + 7-T	1	5	OR67b-GAL4 x w[1118]	B	100 mM Sucrose + n-Hexane	14
Figure 4E	cVA + 7-T	1	6	OR67b-GAL4 x w[1118]	A	100 mM Sucrose + 560 ng cVA | 280 ng 7-T	18
Figure 4E	cVA + 7-T	1	6	OR67b-GAL4 x w[1118]	B	100 mM Sucrose + n-Hexane	3
Figure 4E	cVA + 7-T	1	7	OR67b-GAL4 x w[1118]	A	100 mM Sucrose + 560 ng cVA | 280 ng 7-T	20
Figure 4E	cVA + 7-T	1	7	OR67b-GAL4 x w[1118]	B	100 mM Sucrose + n-Hexane	14
Figure 4E	cVA + 7-T	1	8	OR67b-GAL4 x w[1118]	A	100 mM Sucrose + 560 ng cVA | 280 ng 7-T	6
Figure 4E	cVA + 7-T	1	8	OR67b-GAL4 x w[1118]	B	100 mM Sucrose + n-Hexane	2
Figure 4E	cVA + 7-T	1	9	OR67b-GAL4 x w[1118]	A	100 mM Sucrose + 560 ng cVA | 280 ng 7-T	10
Figure 4E	cVA + 7-T	1	9	OR67b-GAL4 x w[1118]	B	100 mM Sucrose + n-Hexane	3
Figure 4E	cVA + 7-T	1	10	OR67b-GAL4 x w[1118]	A	100 mM Sucrose + 560 ng cVA | 280 ng 7-T	4
Figure 4E	cVA + 7-T	1	10	OR67b-GAL4 x w[1118]	B	100 mM Sucrose + n-Hexane	8
Figure 4E	cVA + 7-T	1	11	OR67b-GAL4 x w[1118]	A	100 mM Sucrose + 560 ng cVA | 280 ng 7-T	21
Figure 4E	cVA + 7-T	1	11	OR67b-GAL4 x w[1118]	B	100 mM Sucrose + n-Hexane	2
Figure 4E	cVA + 7-T	1	12	OR67b-GAL4 x w[1118]	A	100 mM Sucrose + 560 ng cVA | 280 ng 7-T	7
Figure 4E	cVA + 7-T	1	12	OR67b-GAL4 x w[1118]	B	100 mM Sucrose + n-Hexane	4
Figure 4E	cVA + 7-T	1	13	OR67b-GAL4 x w[1118]	A	100 mM Sucrose + 560 ng cVA | 280 ng 7-T	10
Figure 4E	cVA + 7-T	1	13	OR67b-GAL4 x w[1118]	B	100 mM Sucrose + n-Hexane	2
Figure 4E	cVA + 7-T	1	14	OR67b-GAL4 x w[1118]	A	100 mM Sucrose + 560 ng cVA | 280 ng 7-T	28
Figure 4E	cVA + 7-T	1	14	OR67b-GAL4 x w[1118]	B	100 mM Sucrose + n-Hexane	3
Figure 4E	cVA + 7-T	1	15	OR67b-GAL4 x w[1118]	A	100 mM Sucrose + 560 ng cVA | 280 ng 7-T	9
Figure 4E	cVA + 7-T	1	15	OR67b-GAL4 x w[1118]	B	100 mM Sucrose + n-Hexane	4
Figure 4E	cVA + 7-T	1	16	OR67b-GAL4 x w[1118]	A	100 mM Sucrose + 560 ng cVA | 280 ng 7-T	11
Figure 4E	cVA + 7-T	1	16	OR67b-GAL4 x w[1118]	B	100 mM Sucrose + n-Hexane	23
Figure 4E	cVA + 7-T	1	17	OR67b-GAL4 x w[1118]	A	100 mM Sucrose + 560 ng cVA | 280 ng 7-T	12
Figure 4E	cVA + 7-T	1	17	OR67b-GAL4 x w[1118]	B	100 mM Sucrose + n-Hexane	3
Figure 4E	cVA + 7-T	1	18	OR67b-GAL4 x w[1118]	A	100 mM Sucrose + 560 ng cVA | 280 ng 7-T	9
Figure 4E	cVA + 7-T	1	18	OR67b-GAL4 x w[1118]	B	100 mM Sucrose + n-Hexane	17
Figure 4E	cVA + 7-T	1	19	OR67b-GAL4 x w[1118]	A	100 mM Sucrose + 560 ng cVA | 280 ng 7-T	10
Figure 4E	cVA + 7-T	1	19	OR67b-GAL4 x w[1118]	B	100 mM Sucrose + n-Hexane	5
Figure 4E	cVA + 7-T	1	20	OR67b-GAL4 x w[1118]	A	100 mM Sucrose + 560 ng cVA | 280 ng 7-T	17
Figure 4E	cVA + 7-T	1	20	OR67b-GAL4 x w[1118]	B	100 mM Sucrose + n-Hexane	11
Figure 4E	cVA + 7-T	2	1	OR67b-GAL4 x w[1118]	A	100 mM Sucrose + 1680 ng cVA | 840 ng 7-T	16
Figure 4E	cVA + 7-T	2	1	OR67b-GAL4 x w[1118]	B	100 mM Sucrose + n-Hexane	9
Figure 4E	cVA + 7-T	2	2	OR67b-GAL4 x w[1118]	A	100 mM Sucrose + 1680 ng cVA | 840 ng 7-T	24
Figure 4E	cVA + 7-T	2	2	OR67b-GAL4 x w[1118]	B	100 mM Sucrose + n-Hexane	5
Figure 4E	cVA + 7-T	2	3	OR67b-GAL4 x w[1118]	A	100 mM Sucrose + 1680 ng cVA | 840 ng 7-T	20
Figure 4E	cVA + 7-T	2	3	OR67b-GAL4 x w[1118]	B	100 mM Sucrose + n-Hexane	6
Figure 4E	cVA + 7-T	2	4	OR67b-GAL4 x w[1118]	A	100 mM Sucrose + 1680 ng cVA | 840 ng 7-T	19
Figure 4E	cVA + 7-T	2	4	OR67b-GAL4 x w[1118]	B	100 mM Sucrose + n-Hexane	4
Figure 4E	cVA + 7-T	2	5	OR67b-GAL4 x w[1118]	A	100 mM Sucrose + 1680 ng cVA | 840 ng 7-T	4
Figure 4E	cVA + 7-T	2	5	OR67b-GAL4 x w[1118]	B	100 mM Sucrose + n-Hexane	11
Figure 4E	cVA + 7-T	2	6	OR67b-GAL4 x w[1118]	A	100 mM Sucrose + 1680 ng cVA | 840 ng 7-T	22
Figure 4E	cVA + 7-T	2	6	OR67b-GAL4 x w[1118]	B	100 mM Sucrose + n-Hexane	9
Figure 4E	cVA + 7-T	2	7	OR67b-GAL4 x w[1118]	A	100 mM Sucrose + 1680 ng cVA | 840 ng 7-T	17
Figure 4E	cVA + 7-T	2	7	OR67b-GAL4 x w[1118]	B	100 mM Sucrose + n-Hexane	9
Figure 4E	cVA + 7-T	2	8	OR67b-GAL4 x w[1118]	A	100 mM Sucrose + 1680 ng cVA | 840 ng 7-T	1
Figure 4E	cVA + 7-T	2	8	OR67b-GAL4 x w[1118]	B	100 mM Sucrose + n-Hexane	3
Figure 4E	cVA + 7-T	2	9	OR67b-GAL4 x w[1118]	A	100 mM Sucrose + 1680 ng cVA | 840 ng 7-T	9
Figure 4E	cVA + 7-T	2	9	OR67b-GAL4 x w[1118]	B	100 mM Sucrose + n-Hexane	15
Figure 4E	cVA + 7-T	2	10	OR67b-GAL4 x w[1118]	A	100 mM Sucrose + 1680 ng cVA | 840 ng 7-T	11
Figure 4E	cVA + 7-T	2	10	OR67b-GAL4 x w[1118]	B	100 mM Sucrose + n-Hexane	20
Figure 4E	cVA + 7-T	2	11	OR67b-GAL4 x w[1118]	A	100 mM Sucrose + 1680 ng cVA | 840 ng 7-T	9
Figure 4E	cVA + 7-T	2	11	OR67b-GAL4 x w[1118]	B	100 mM Sucrose + n-Hexane	14
Figure 4E	cVA + 7-T	2	12	OR67b-GAL4 x w[1118]	A	100 mM Sucrose + 1680 ng cVA | 840 ng 7-T	10
Figure 4E	cVA + 7-T	2	12	OR67b-GAL4 x w[1118]	B	100 mM Sucrose + n-Hexane	2
Figure 4E	cVA + 7-T	2	13	OR67b-GAL4 x w[1118]	A	100 mM Sucrose + 1680 ng cVA | 840 ng 7-T	18
Figure 4E	cVA + 7-T	2	13	OR67b-GAL4 x w[1118]	B	100 mM Sucrose + n-Hexane	5
Figure 4E	cVA + 7-T	2	14	OR67b-GAL4 x w[1118]	A	100 mM Sucrose + 1680 ng cVA | 840 ng 7-T	11
Figure 4E	cVA + 7-T	2	14	OR67b-GAL4 x w[1118]	B	100 mM Sucrose + n-Hexane	9
Figure 4E	cVA + 7-T	2	15	OR67b-GAL4 x w[1118]	A	100 mM Sucrose + 1680 ng cVA | 840 ng 7-T	14
Figure 4E	cVA + 7-T	2	15	OR67b-GAL4 x w[1118]	B	100 mM Sucrose + n-Hexane	11
Figure 4E	cVA + 7-T	2	16	OR67b-GAL4 x w[1118]	A	100 mM Sucrose + 1680 ng cVA | 840 ng 7-T	10
Figure 4E	cVA + 7-T	2	16	OR67b-GAL4 x w[1118]	B	100 mM Sucrose + n-Hexane	2
Figure 4E	cVA + 7-T	2	17	OR67b-GAL4 x w[1118]	A	100 mM Sucrose + 1680 ng cVA | 840 ng 7-T	10
Figure 4E	cVA + 7-T	2	17	OR67b-GAL4 x w[1118]	B	100 mM Sucrose + n-Hexane	8
Figure 4E	cVA + 7-T	2	18	OR67b-GAL4 x w[1118]	A	100 mM Sucrose + 1680 ng cVA | 840 ng 7-T	17
Figure 4E	cVA + 7-T	2	18	OR67b-GAL4 x w[1118]	B	100 mM Sucrose + n-Hexane	11
Figure 4E	cVA + 7-T	2	19	OR67b-GAL4 x w[1118]	A	100 mM Sucrose + 1680 ng cVA | 840 ng 7-T	9
Figure 4E	cVA + 7-T	2	19	OR67b-GAL4 x w[1118]	B	100 mM Sucrose + n-Hexane	15
Figure 4E	cVA + 7-T	2	20	OR67b-GAL4 x w[1118]	A	100 mM Sucrose + 1680 ng cVA | 840 ng 7-T	12
[truncated: 401 more rows]
