# Supplementary material for: Aggregation pheromones have a non-linear effect on oviposition behavior in Drosophila melanogaster
Source: Nat Commun. 2023 Mar 20;14:1544. doi: 10.1038/s41467-023-37046-2 (PMC10027874; doi:10.1038/s41467-023-37046-2)
Supplement: Supplementary file 4 — Source Data [file 41467_2023_37046_MOESM4_ESM.zip › Verschut_etal_Source_Data/Verschut_etal_Figure_5_Transcuticular_calcium_imaging_data.csv]

Figure	Receptor	Replicate	Solvent	7-T	Heptanal 10[-5]	Heptanal 10[-4]	Heptanal 10[-3]	Heptanal 10[-2]	Heptanal 10[-1]
Figure 5A / 5C	Or13a	1	-0.000714223	0.010823	0.027881518	0.020873504	0.191154104	0.343122942	0.425573621
Figure 5A / 5C	Or13a	2	0.009695414	0.0274882	0.012348091	0.018168764	0.162454777	0.300552566	0.335717133
Figure 5A / 5C	Or13a	3	0.027214572	0.0470721	0.028806694	0.039040367	0.23212706	0.448941978	0.520811925
Figure 5A / 5C	Or13a	4	0.016730593	0.0114813	0.003230698	0.026493054	0.104561779	0.281295851	0.376562762
Figure 5A / 5C	Or13a	5	-0.001069372	0.0218972	0.011156813	0.022841944	0.139381358	0.402139181	0.516832047
Figure 5A / 5C	Or13a	6	0.010323604	0.0539941	0.026884495	0.039522724	0.190702606	0.456921825	0.516284614
Figure 5A / 5C	Or13a	7	0.023473272	NA	0.013235409	0.026608272	0.151010943	0.257314175	0.33529183
Figure 5A / 5C	Or22a	1	0.240366392	0.0692252	0.235464412	0.367449224	0.660327911	0.711582211	0.647050584
Figure 5A / 5C	Or22a	2	0.04395965	0.056591	0.072901097	0.197346543	0.487966585	0.814060501	0.668352243
Figure 5A / 5C	Or22a	3	0.018338003	0.00875068	0.120998878	0.340339285	0.674800999	1.021308461	1.044890425
Figure 5A / 5C	Or22a	4	0.068306592	0.0629318	0.161762931	0.309296545	0.905323282	1.084281595	0.679015636
Figure 5A / 5C	Or22a	5	0.014091894	0.0237136	0.034262159	0.150224232	0.479648377	1.143701141	1.171668954
Figure 5A / 5C	Or22a	6	0.015476843	0.046277	0.15280239	0.393837305	0.692013705	0.874636712	0.808569035
Figure 5A / 5C	Or22a	7	-0.005054692	NA	0.163703678	0.363537962	1.001266522	1.141033348	0.887029507
Figure 5A / 5C	Or35a	1	0.039830998	-0.0115658	0.015931602	0.097502302	0.175566604	0.257549614	0.35586346
Figure 5A / 5C	Or35a	2	0.01430437	0.00782205	0.005602855	0.040890446	0.11223546	0.211269429	0.389271414
Figure 5A / 5C	Or35a	3	-0.00035179	0.00879355	0.002927781	0.016976453	0.069860938	0.13899086	0.204416087
Figure 5A / 5C	Or35a	4	0.003367134	0.00760128	0.020025674	0.028077803	0.089642987	0.199709949	0.263907923
Figure 5A / 5C	Or35a	5	0.005373734	0.0187302	0.011287337	0.026801587	0.063205207	0.107987142	0.126404962
Figure 5A / 5C	Or35a	6	0.003054544	0.00493557	0.005794282	0.003555478	0.061392177	0.162675783	0.229406757
Figure 5A / 5C	Or35a	7	0.071169481	NA	0.035815225	0.091035079	0.236108079	0.371400024	0.561358709
Figure 5A / 5C	Or67b	1	0.057529343	0.00565703	0.026611392	0.023643	0.101841423	0.224659439	0.302208818
Figure 5A / 5C	Or67b	2	0.032690492	0.0129028	0.018240477	0.029621454	0.06687312	0.149051275	0.157020574
Figure 5A / 5C	Or67b	3	0.037527339	0.0103095	0.024059127	0.023150903	0.06687312	0.246086475	0.324938122
Figure 5A / 5C	Or67b	4	0.013893414	0.00486908	-0.001201631	0.007325841	0.095934875	0.266997906	0.42774363
Figure 5A / 5C	Or67b	5	0.038750607	0.00115355	0.024842785	0.01605385	0.074704285	0.229849957	0.258326694
Figure 5A / 5C	Or67b	6	0.001527006	0.0274579	0.011771043	0.010264809	0.051776634	0.136532386	0.22596399
Figure 5A / 5C	Or67b	7	0.005916429	NA	0.0180477	0.011085379	0.033688186	0.147197146	0.213534784
Figure 5A / 5C	Or69a	1	0.00773884	0.00493977	0.007621007	0.013690407	0.044271062	0.099203613	0.178260442
Figure 5A / 5C	Or69a	2	0.006738093	0.0237836	-0.001020675	0.004994148	0.040383567	0.12275763	0.170745244
Figure 5A / 5C	Or69a	3	-0.038298621	0.00664068	0.012374358	0.0158898	0.058121847	0.129009307	0.185156015
Figure 5A / 5C	Or69a	4	0.010240698	0.0263429	0.008819118	0.010496918	0.055977724	0.129664794	0.197430019
Figure 5A / 5C	Or69a	5	0.000444604	0.0429284	0.001179349	0.010051885	0.041634628	0.147506328	0.188018517
Figure 5A / 5C	Or69a	6	0.00850404	0.0185794	0.005568868	0.012123393	0.055163355	0.139592803	0.181872742
Figure 5A / 5C	Or69a	7	0.00268161	NA	0.008282736	0.011872863	0.047764412	0.109253537	0.187431464
