# Supplementary material for: Aggregation pheromones have a non-linear effect on oviposition behavior in Drosophila melanogaster
Source: Nat Commun. 2023 Mar 20;14:1544. doi: 10.1038/s41467-023-37046-2 (PMC10027874; doi:10.1038/s41467-023-37046-2)
Supplement: Supplementary file 4 — Source Data [file 41467_2023_37046_MOESM4_ESM.zip › Verschut_etal_Source_Data/Verschut_etal_Figure_1_Pheromone_deposits_data.csv]

Figure	Treatment	Group_size	cVA (ng)	C21:1(7) (ng)	nC22(ng)	C23:1(9) (ng)	C23:1(7)(ng)	C23:1(5) (ng)	nC23(ng)	C24:1(9) (ng)	C24:1(5) (ng)	nC24 (ng)	2meC24 (ng)	C25:1(9) (ng)	C25:1(7) (ng)	C25:1(5) (ng)	nC25 (ng)	2meC26 (ng)	nC29 (ng)	Total
Figure 1B	Vial wash	1	81.71951459	26.47215676	101.0347014	43.12144648	476.3287996	38.2781583	224.684912	21.13837722	0	0	28.77540198	19.1311918	107.9352082	0	51.08547773	26.68318611	0	1246.388532
Figure 1B	Vial wash	1	4.225377139	21.52301972	56.26442392	21.41219521	162.2469045	12.6291393	110.8383122	14.26358607	0	0	16.93868181	8.969518021	45.63078478	0	37.99860485	15.69282045	0	528.633368
Figure 1B	Vial wash	1	203.9594149	21.52979343	73.40308731	26.41632323	206.4809592	21.41080624	129.180649	20.17661411	0	0	11.19647842	13.28539039	79.11379402	0	42.67088119	11.00006501	0	859.8242564
Figure 1B	Vial wash	1	5.197124973	25.09655861	77.83479887	27.59032491	298.897578	27.32524027	154.5558918	12.21457689	0	0	21.65230706	10.13978531	57.61180846	0	45.05428661	18.78523126	0	781.9555129
Figure 1B	Vial wash	1	47.52047728	24.82642167	82.31464444	20.083272	208.7960603	17.27318702	146.1439736	17.92575721	0	0	15.21118288	10.74265366	56.52485046	0	43.72919414	13.38255034	0	704.474225
Figure 1B	Vial wash	1	69.01656694	24.17126628	81.76247402	23.95379959	214.0923445	17.40957296	143.8983829	16.16148898	0	0	15.93967478	9.586651869	54.93251464	0	43.61208526	14.54225963	0	729.0790823
Figure 1B	Vial wash	1	0	23.9476496	85.46084021	0	57.28171095	0	96.99458571	26.33027524	0	0	0	0	12.52579302	0	41.50713773	0	0	344.0479925
Figure 1B	Vial wash	1	272.910455	25.98086436	94.67450762	30.47419222	361.8214835	29.08665132	196.2677846	14.2299067	0	0	25.14051844	12.53353634	70.85142339	0	48.47014059	20.55419684	0	1202.995661
Figure 1B	Vial wash	1	13.27041795	29.25801985	87.60867451	40.7693226	422.8286192	36.82935302	205.9429061	10.93983719	0	0	22.21554636	19.75752852	113.7499711	0	47.10798509	20.26114052	0	1070.539322
Figure 1B	Vial wash	2	188.1163224	17.26847124	53.86775131	33.86635467	331.1139824	26.11995864	156.1193934	11.65220868	3.7036765	0	25.36176447	15.01196114	86.64991213	18.15723388	40.58345213	27.1437266	4.124039569	1038.860209
Figure 1B	Vial wash	2	183.9719772	38.18644287	116.7604196	117.7069185	1133.812504	93.50847207	438.2137384	37.98278792	0	0	73.51984721	41.53333437	230.0944912	0	64.64602953	54.20654825	0	2624.143511
Figure 1B	Vial wash	2	43.71443514	22.52679344	60.66179931	40.12200566	391.0588813	30.9026408	178.2767874	24.05137844	0	0	34.74727007	18.30749226	97.44768303	0	43.80463168	31.59674865	0	1017.218547
Figure 1B	Vial wash	2	9.148542526	27.42359674	71.87015236	32.05601412	293.73246	25.28183815	166.1044158	9.670401172	0	0	22.91593595	13.3012052	69.56741057	0	43.67623563	20.26541979	0	805.013628
Figure 1B	Vial wash	2	135.9595395	22.95621798	76.33702879	20.03529223	235.5362801	19.63935992	146.6806985	12.94056097	0	0	10.37276795	10.4451478	46.89931218	0	44.30406701	10.70922513	0	792.815498
Figure 1B	Vial wash	2	214.0817757	24.66682024	86.22812585	63.20019611	591.5907845	47.52389667	264.2088604	10.93081282	0	0	41.58127575	28.13306694	139.1584216	0	54.14393777	33.85597014	0	1599.303945
Figure 1B	Vial wash	2	100.2446164	24.54925453	79.56451212	21.76940106	230.505248	19.58752394	151.9774098	11.77130529	0	0	11.89065553	10.17037818	44.14137818	0	44.44371237	11.91365331	0	762.5290487
Figure 1B	Vial wash	2	108.2087829	32.90408585	109.4920578	77.35417098	852.7505281	69.86809401	349.3798414	21.80132235	0	0	47.89508605	34.58166539	188.6081564	0	62.18289587	39.80917476	0	1994.835862
Figure 1B	Vial wash	2	43.31726723	30.1457067	102.7176865	37.87109038	415.6133048	34.74356354	229.9501846	23.61313216	0	0	25.37554927	18.56014642	101.260658	0	51.98969738	21.02861044	0	1136.186597
Figure 1B	Vial wash	6	274.70232	30.48829387	70.57688594	84.88814487	837.2868959	68.10931011	316.2060712	21.98187945	10.78850493	5.879991019	57.29632536	35.57398124	204.6068929	3.49440788	73.01160482	56.36616968	7.538013735	2158.795693
Figure 1B	Vial wash	6	223.1292324	29.33293004	98.03828353	64.22029052	602.4419375	47.00363954	310.1445234	24.86004278	5.000386624	14.04121752	29.50099001	24.93111698	104.3257752	0	61.84106747	30.53111251	8.014060687	1677.356607
Figure 1B	Vial wash	6	100.4444103	35.66107274	79.30939118	111.3848895	1155.102696	99.89844401	408.9871063	30.53266454	14.4191466	6.541313038	85.56873279	49.28487095	275.2748596	5.024940558	62.10601508	75.54643212	8.879971494	2603.966957
Figure 1B	Vial wash	6	112.09515	32.02602791	97.14874442	103.0155048	1051.379495	84.99190768	438.4735183	22.7198121	13.17531939	0	86.01652049	43.26281664	231.3346038	0	69.72700206	73.65432813	0	2459.020751
Figure 1B	Vial wash	6	9.499660791	26.80118317	80.30519708	44.19387397	421.501482	34.92550328	244.3310951	12.64119717	0	0	19.2229492	20.19399123	86.91762277	0	54.29006297	21.98733193	6.859435557	1083.670586
Figure 1B	Vial wash	6	335.3917893	33.49458824	110.6694671	130.9367444	1225.167541	104.3107722	501.2361982	28.24737508	15.37108554	7.890650754	82.45274629	55.92382244	281.8668025	5.009942907	76.25106333	70.5314931	9.076421254	3073.828503
Figure 1B	Vial wash	6	379.371434	34.47944543	99.7543997	107.3924382	1150.424968	107.6144318	463.654495	20.49116985	11.9316886	0	94.56778016	43.76317331	214.6045755	0	72.27512068	74.78234198	7.580369683	2882.687832
Figure 1B	Vial wash	6	276.2788765	31.3831833	92.98985526	87.98514184	893.5090349	83.10431565	382.5452959	14.6357085	0	0	64.11333217	34.56200678	166.5776942	0	62.53635537	50.68031145	0	2240.901112
Figure 1B	Vial wash	12	63.10048536	23.76712423	56.26426327	59.51937894	667.7819619	62.49626766	259.5362225	22.66134427	8.271645742	0	45.56554883	33.0917669	146.0390258	12.79423704	56.63737405	53.38563901	17.35634568	1588.268631
Figure 1B	Vial wash	12	566.1725482	49.77812038	125.6809498	28.99783707	1685.8144	146.9389654	665.0319208	43.94264973	20.05517546	8.027549001	92.79513471	73.67065865	359.2401962	6.577031842	33.45584106	86.76767688	17.99341471	4010.94007
Figure 1B	Vial wash	12	353.1805165	30.93477903	87.52547126	101.278855	996.5883972	76.27340399	435.3509774	26.46360621	13.38794374	7.042627766	76.9321793	49.28430592	265.7781349	4.638997669	65.7089242	73.59119314	8.916859782	2672.877173
Figure 1B	Vial wash	12	66.57056124	32.71192966	90.52491033	87.14712283	923.855566	82.35970817	374.8169286	21.86853029	11.04240117	0	54.83730983	38.48985461	195.25332	0	65.56588569	52.52862257	10.08076859	2107.65342
Figure 1B	Vial wash	12	464.5109361	34.79566151	108.4085187	133.6625112	1324.422033	112.5064158	574.9309195	28.66632715	14.02130451	5.864668466	92.5360944	65.15983796	341.664219	6.609015049	86.01555973	91.29459731	12.81335109	3497.881971
Figure 1B	Vial wash	12	276.5971739	30.85551482	130.648724	144.6614228	1575.434014	125.8742668	660.9777568	37.71830635	19.07933267	0	105.6347528	74.30457135	396.7409483	0	89.73987802	92.45367166	0	3760.720334
Figure 1B	Vial wash	12	701.8681466	41.57997671	137.3941878	196.6778272	1929.899173	161.0661177	784.8464498	52.75668847	23.41626914	10.70399587	128.4555964	91.111379	474.3959356	8.958132044	102.8503596	117.4292078	17.72075983	4981.130203
Figure 1B	Vial wash	12	150.4830055	42.04890528	129.1805932	168.4756842	1651.410788	132.7723188	736.0985592	36.54053281	19.45229546	7.42942109	111.9162781	77.36467602	384.7258539	0	101.7585117	109.3344815	17.03882237	3876.030727
Figure 1B	Vial wash	12	207.2905338	40.25478231	116.7566365	146.5286742	1434.757309	123.4803465	602.8016617	32.66968391	14.04922764	4.64779115	80.86256454	67.30185967	315.9061691	0	85.29745921	78.31192187	15.88852744	3366.805148
Figure 1B	Vial wash	12	1006.893232	57.05063809	163.8222543	240.3668109	2331.865313	186.6333305	913.1041302	70.74256105	29.11077687	14.1646561	155.3656648	107.4340173	573.8006344	10.84254317	112.8527746	143.7008308	18.18716101	6135.937329
Figure 1B	Fly extract	1	45.12883818	56.69782569	88.49003843	195.2151045	1989.818263	157.734439	757.7166813	22.23005019	13.64874245	21.269114	124.2211592	82.05106082	460.4843942	0	73.41327216	113.4519461	14.23355952	4215.804489
Figure 1B	Fly extract	1	219.3844493	49.71082893	72.90265812	174.9348707	1687.20678	123.2160947	677.0908676	23.86698929	12.21347566	42.27925825	138.4994925	91.17254182	468.9552538	8.508828541	75.62477132	120.9216822	13.27549697	3999.76434
Figure 1B	Fly extract	1	57.60963124	40.15639776	48.5306716	105.8737769	1043.206255	113.8355952	558.8306415	17.02766709	6.124072997	50.1457113	63.90751547	73.29280057	467.6975863	17.3562757	68.86572783	72.68186515	11.7808502	2816.923041
Figure 1B	Fly extract	1	265.5406112	53.02265357	48.98498859	176.5941511	1971.17165	171.9224177	647.2743967	23.11674175	8.437413309	49.413236	146.312814	73.14216633	385.1913061	7.203948489	68.33589537	128.6655992	13.63657473	4237.966565
Figure 1B	Fly extract	1	51.05087531	52.99628705	79.8293358	176.7464487	1687.319295	131.1081365	743.6583138	21.86908713	12.79288992	51.75857835	124.2720422	88.82265945	464.7621025	8.290638125	81.09369384	107.5830607	10.87190036	3894.825345
Figure 1B	Fly extract	1	207.0761654	54.2359143	69.69053811	180.9988523	1770.320198	135.6209381	724.4738156	24.02157263	11.8148109	50.25692308	131.5268013	88.79424778	465.9300052	8.446349685	78.24141439	124.0589589	12.44550198	4137.953008
Figure 1B	Fly extract	1	68.78822587	44.8411279	63.59862571	112.8206063	1142.288746	94.97735956	717.0121567	14.39577689	6.792840166	51.39474808	77.92295055	60.16552029	277.2326501	0	91.48639204	89.2860699	21.47085658	2934.474653
Figure 1B	Fly extract	1	66.83566786	63.46502326	85.96284531	234.3180047	2176.277211	172.5892012	886.9948061	21.84794845	10.31513317	47.10113285	327.8904841	84.43276378	445.5478905	0	77.69863644	164.8138781	11.87227105	4877.962898
Figure 1B	Fly extract	1	133.5980123	54.09004525	86.01493481	178.2338718	1679.461182	143.2043104	751.6502504	20.42279559	12.11862682	29.51085706	125.9502141	86.73449123	472.0979674	9.663373691	78.16784957	100.7902822	11.14724246	3972.856307
Figure 1B	Fly extract	2	36.227317	69.96797864	82.44800631	310.3371999	3153.08518	238.393186	940.4037499	41.65764185	19.29567937	36.14183977	188.8782614	152.4386027	823.1515416	13.85879025	98.53835069	182.9427278	24.13570599	6411.901759
Figure 1B	Fly extract	2	145.7649727	49.45846758	49.74070302	157.5124888	1719.575419	130.5174211	596.4811026	20.83832155	7.935930885	26.80375626	165.7755239	76.65261115	406.3160918	6.750491134	63.26857156	129.58472	12.80865926	3765.785252
Figure 1B	Fly extract	2	367.4687847	53.45513149	54.65414903	168.3338581	1846.742539	151.5907436	629.1981647	24.58592266	10.1033019	48.4572492	155.879438	81.76479543	432.1077914	7.155252086	64.99548051	115.2133076	10.31225338	4222.018163
Figure 1B	Fly extract	2	117.0976566	53.9520484	59.62066949	195.7153693	1893.743298	151.6725861	727.6925215	21.40223156	9.000700473	24.51061613	139.9800129	90.00755602	439.9753902	7.293253981	73.49813572	114.2755574	10.43677368	4129.874378
Figure 1B	Fly extract	2	286.7633761	47.95653942	46.46118818	153.0460347	1429.222026	115.0014075	685.155601	17.23226409	0	50.85000125	93.9216809	71.6653695	312.3130857	5.490265583	84.35053494	97.4252439	25.14255161	3521.99717
Figure 1B	Fly extract	2	73.86626104	54.40419951	72.8920378	165.5110701	1636.677485	123.3375493	700.1630618	17.89559985	10.16908378	32.60747099	107.9204948	65.39853191	342.1195147	0	68.14083819	95.10930386	0	3566.212503
Figure 1B	Fly extract	2	51.60071752	64.0586826	72.8799876	223.8211684	2400.671945	193.5092061	841.4947497	24.32758414	11.9178836	36.69753479	160.1151289	89.96282194	482.8783819	7.730987866	80.6421924	132.3759142	14.09734354	4888.782231
Figure 1B	Fly extract	2	70.93231251	53.21582744	70.8470522	173.4962965	1674.422674	140.7460053	683.9794395	19.44050642	9.837453146	31.94111681	108.6043275	85.98081936	442.7637928	0	72.4108893	86.43296009	0	3725.051473
Figure 1B	Fly extract	6	58.63527727	49.99737002	59.56140964	137.8050973	1538.487361	119.9719626	612.621967	19.44165036	9.949780632	33.16694785	106.059755	60.59091592	375.2007551	0	57.45585559	110.7040181	14.45055206	3364.100676
Figure 1B	Fly extract	6	174.2709609	53.52946264	53.61639233	141.8904408	1472.454184	110.6719812	726.4257026	15.48099142	0	50.6328388	76.4997913	64.10289391	272.7669409	0	86.27834612	86.32496177	26.1902975	3411.136187
Figure 1B	Fly extract	6	175.1904975	55.62911068	51.44623626	177.350367	1895.139329	158.3796432	664.0268966	22.6578807	8.824178518	20.51387348	130.2153765	74.54786359	400.1951027	6.623898777	64.94540676	115.9979316	13.3898112	4035.073404
Figure 1B	Fly extract	6	279.214239	46.56381618	44.49878911	121.7016768	1281.29118	95.63127262	632.2348675	12.15716121	0	49.26226106	66.7935434	53.76367715	227.5280305	0	80.00180478	88.74484179	28.22466011	3107.611822
Figure 1B	Fly extract	6	30.53181094	59.86224737	75.51257261	199.5037028	2045.945492	162.7555768	792.7224689	23.79223438	13.06748541	60.68901679	142.7901891	84.3382486	437.7505974	0	75.4966424	120.3301209	12.34008876	4337.428496
Figure 1B	Fly extract	6	276.8982162	54.12356104	52.15629119	167.1900837	1988.813484	193.5061917	718.4487222	20.6269861	6.657534441	35.03926252	167.7482323	77.00243177	386.7617663	0	75.80272733	136.8262876	13.24791003	4370.849689
Figure 1B	Fly extract	6	166.4487233	59.23788075	50.99883049	212.4135129	2212.602091	205.4845768	742.0656301	24.86619299	7.956527238	4.180113361	184.4382215	86.33639551	422.1389257	0	74.5228811	131.5630515	11.12646743	4596.380022
Figure 1B	Fly extract	12	73.90090749	45.91538243	33.61445026	117.5022033	1353.618272	119.919585	553.3517899	14.73502919	0	28.41525591	98.94471221	62.20919162	264.6303087	0	71.81999761	106.1720734	28.00720833	2972.756368
Figure 1B	Fly extract	12	53.62575537	47.49583191	44.38544733	127.1628705	1316.21672	111.711932	602.4217257	14.53770259	0	48.8106077	90.09512742	58.18410859	271.0142242	0	70.82324625	89.21966387	21.80285258	2967.507816
Figure 1B	Fly extract	12	70.59168863	58.51778671	58.17033641	196.5938486	2105.567301	172.888705	689.6125332	25.2279863	11.8652238	24.49586429	222.1736149	87.53596811	480.3174902	8.958020743	68.03367393	144.1167576	12.11024872	4436.777048
Figure 1B	Fly extract	12	195.1860983	55.73455376	79.9956497	193.0731198	1937.535287	164.6469381	820.2079671	31.2458593	14.99894419	47.88299125	144.9269892	114.6431414	628.0845821	13.69547809	91.37655368	144.5054357	16.13798718	4693.877576
Figure 1B	Fly extract	12	12.74831836	52.97101532	74.85607495	167.6635418	1517.414771	124.7722984	765.3028357	17.01455057	8.242708968	48.93526021	108.5763219	70.87561719	329.4302853	6.693040831	87.08335707	90.93932733	20.46647266	3503.985798
Figure 1B	Fly extract	12	151.9945511	59.61789946	78.04160578	210.1201594	1984.81438	155.9222487	808.8793998	23.85009679	11.96655803	26.9246045	249.2118343	83.4908283	439.5922373	8.918786267	76.28666094	146.43305	13.83463703	4529.899538
Figure 1B	Fly extract	12	96.54309991	54.88767798	58.72018473	178.7556583	1704.153078	143.4020904	774.7402202	19.47072302	0	28.07078465	116.6451503	84.43619725	382.4572474	0	85.97980491	106.0516764	23.65865944	3857.972252
Figure 1B	Fly extract	12	98.48694559	59.7111122	92.94938953	238.0674396	2416.353854	184.3206675	825.2216712	28.09415699	16.15641092	64.65925856	150.4158093	106.9115579	561.1649188	9.336541176	78.16113808	122.4679848	12.18557942	5064.664436
