# Supplementary material for: Aggregation pheromones have a non-linear effect on oviposition behavior in Drosophila melanogaster
Source: Nat Commun. 2023 Mar 20;14:1544. doi: 10.1038/s41467-023-37046-2 (PMC10027874; doi:10.1038/s41467-023-37046-2)
Supplement: Supplementary file 4 — Source Data [file 41467_2023_37046_MOESM4_ESM.zip › Verschut_etal_Source_Data/Verschut_etal_Figure_S2_Transcuticular_calcium_imaging_data.csv]

Figure	Receptor	Replicate	Solvent	7-T	Heptanal 10[-5]	Heptanal 10[-4]	Heptanal 10[-3]	Heptanal 10[-2]	Heptanal 10[-1]
Figure S2A / S2C	Or47b	1	0.00407123	0.00281606	0.004795583	0.003454006	0.009312819	0.006337502	0.000847226
Figure S2A / S2C	Or47b	2	0.002422594	-0.00850358	0.001284824	0.005151904	-0.001951085	0.0017205	0.007383908
Figure S2A / S2C	Or47b	3	0.029425739	0.000636439	0.005433097	0.004060847	0.0262962	0.005180081	0.022903207
Figure S2A / S2C	Or47b	4	0.000615143	-0.00199991	-0.005155676	0.052894287	-0.000287368	0.001186746	0.001005617
Figure S2A / S2C	Or47b	5	0.004704607	0.00729262	0.009738079	0.004092162	-0.000600473	0.002376401	-0.000128637
Figure S2A / S2C	Or47b	6	0.024582874	0.00758498	0.004076726	0.014324136	0.041378131	0.000437606	0.019572896
Figure S2A / S2C	Or47b	7	0.006737312	NA	0.009469289	-0.0000158792	0.004237339	-0.000468934	0.021967184
