# Supplementary material for: Aggregation pheromones have a non-linear effect on oviposition behavior in Drosophila melanogaster
Source: Nat Commun. 2023 Mar 20;14:1544. doi: 10.1038/s41467-023-37046-2 (PMC10027874; doi:10.1038/s41467-023-37046-2)
Supplement: Supplementary file 4 — Source Data [file 41467_2023_37046_MOESM4_ESM.zip › Verschut_etal_Source_Data/Verschut_etal_Figure_S1_Behavioral_data.csv]

Figure	Odor	Treatment	Replicate	Option	Resource	Eggs
Figure S1A	1 x Mated Female vs 1 x Male	1	1	A	100 mM Sucrose + 1 x Mated female	2
Figure S1A	1 x Mated Female vs 1 x Male	1	1	B	100 mM Sucrose + 1 x Male	13
Figure S1A	1 x Mated Female vs 1 x Male	1	2	A	100 mM Sucrose + 1 x Mated female	5
Figure S1A	1 x Mated Female vs 1 x Male	1	2	B	100 mM Sucrose + 1 x Male	14
Figure S1A	1 x Mated Female vs 1 x Male	1	3	A	100 mM Sucrose + 1 x Mated female	15
Figure S1A	1 x Mated Female vs 1 x Male	1	3	B	100 mM Sucrose + 1 x Male	2
Figure S1A	1 x Mated Female vs 1 x Male	1	4	A	100 mM Sucrose + 1 x Mated female	14
Figure S1A	1 x Mated Female vs 1 x Male	1	4	B	100 mM Sucrose + 1 x Male	13
Figure S1A	1 x Mated Female vs 1 x Male	1	5	A	100 mM Sucrose + 1 x Mated female	16
Figure S1A	1 x Mated Female vs 1 x Male	1	5	B	100 mM Sucrose + 1 x Male	9
Figure S1A	1 x Mated Female vs 1 x Male	1	6	A	100 mM Sucrose + 1 x Mated female	11
Figure S1A	1 x Mated Female vs 1 x Male	1	6	B	100 mM Sucrose + 1 x Male	19
Figure S1A	1 x Mated Female vs 1 x Male	1	7	A	100 mM Sucrose + 1 x Mated female	17
Figure S1A	1 x Mated Female vs 1 x Male	1	7	B	100 mM Sucrose + 1 x Male	4
Figure S1A	1 x Mated Female vs 1 x Male	1	8	A	100 mM Sucrose + 1 x Mated female	12
Figure S1A	1 x Mated Female vs 1 x Male	1	8	B	100 mM Sucrose + 1 x Male	16
Figure S1A	1 x Mated Female vs 1 x Male	1	9	A	100 mM Sucrose + 1 x Mated female	18
Figure S1A	1 x Mated Female vs 1 x Male	1	9	B	100 mM Sucrose + 1 x Male	8
Figure S1A	1 x Mated Female vs 1 x Male	1	10	A	100 mM Sucrose + 1 x Mated female	11
Figure S1A	1 x Mated Female vs 1 x Male	1	10	B	100 mM Sucrose + 1 x Male	8
Figure S1A	1 x Mated Female vs 1 x Male	1	11	A	100 mM Sucrose + 1 x Mated female	4
Figure S1A	1 x Mated Female vs 1 x Male	1	11	B	100 mM Sucrose + 1 x Male	16
Figure S1A	1 x Mated Female vs 1 x Male	1	12	A	100 mM Sucrose + 1 x Mated female	12
Figure S1A	1 x Mated Female vs 1 x Male	1	12	B	100 mM Sucrose + 1 x Male	13
Figure S1A	1 x Mated Female vs 1 x Male	1	13	A	100 mM Sucrose + 1 x Mated female	2
Figure S1A	1 x Mated Female vs 1 x Male	1	13	B	100 mM Sucrose + 1 x Male	19
Figure S1A	1 x Mated Female vs 1 x Male	1	14	A	100 mM Sucrose + 1 x Mated female	7
Figure S1A	1 x Mated Female vs 1 x Male	1	14	B	100 mM Sucrose + 1 x Male	19
Figure S1A	1 x Mated Female vs 1 x Male	1	15	A	100 mM Sucrose + 1 x Mated female	6
Figure S1A	1 x Mated Female vs 1 x Male	1	15	B	100 mM Sucrose + 1 x Male	17
Figure S1A	1 x Mated Female vs 1 x Male	1	16	A	100 mM Sucrose + 1 x Mated female	5
Figure S1A	1 x Mated Female vs 1 x Male	1	16	B	100 mM Sucrose + 1 x Male	16
Figure S1A	1 x Mated Female vs 1 x Male	1	17	A	100 mM Sucrose + 1 x Mated female	17
Figure S1A	1 x Mated Female vs 1 x Male	1	17	B	100 mM Sucrose + 1 x Male	13
Figure S1A	1 x Mated Female vs 1 x Male	1	18	A	100 mM Sucrose + 1 x Mated female	10
Figure S1A	1 x Mated Female vs 1 x Male	1	18	B	100 mM Sucrose + 1 x Male	16
Figure S1A	1 x Mated Female vs 1 x Male	1	19	A	100 mM Sucrose + 1 x Mated female	11
Figure S1A	1 x Mated Female vs 1 x Male	1	19	B	100 mM Sucrose + 1 x Male	7
Figure S1A	1 x Mated Female vs 1 x Male	1	20	A	100 mM Sucrose + 1 x Mated female	13
Figure S1A	1 x Mated Female vs 1 x Male	1	20	B	100 mM Sucrose + 1 x Male	10
Figure S1A	1 x Mated Female vs 1 x Male	2	1	A	100 mM Sucrose + 2 x Mated female	4
Figure S1A	2 x Mated Female vs 2 x Male	2	1	B	100 mM Sucrose + 2 x Male	6
Figure S1A	2 x Mated Female vs 2 x Male	2	2	A	100 mM Sucrose + 2 x Mated female	19
Figure S1A	2 x Mated Female vs 2 x Male	2	2	B	100 mM Sucrose + 2 x Male	5
Figure S1A	2 x Mated Female vs 2 x Male	2	3	A	100 mM Sucrose + 2 x Mated female	2
Figure S1A	2 x Mated Female vs 2 x Male	2	3	B	100 mM Sucrose + 2 x Male	6
Figure S1A	2 x Mated Female vs 2 x Male	2	4	A	100 mM Sucrose + 2 x Mated female	6
Figure S1A	2 x Mated Female vs 2 x Male	2	4	B	100 mM Sucrose + 2 x Male	22
Figure S1A	2 x Mated Female vs 2 x Male	2	5	A	100 mM Sucrose + 2 x Mated female	10
Figure S1A	2 x Mated Female vs 2 x Male	2	5	B	100 mM Sucrose + 2 x Male	1
Figure S1A	2 x Mated Female vs 2 x Male	2	6	A	100 mM Sucrose + 2 x Mated female	1
Figure S1A	2 x Mated Female vs 2 x Male	2	6	B	100 mM Sucrose + 2 x Male	8
Figure S1A	2 x Mated Female vs 2 x Male	2	7	A	100 mM Sucrose + 2 x Mated female	10
Figure S1A	2 x Mated Female vs 2 x Male	2	7	B	100 mM Sucrose + 2 x Male	5
Figure S1A	2 x Mated Female vs 2 x Male	2	8	A	100 mM Sucrose + 2 x Mated female	10
Figure S1A	2 x Mated Female vs 2 x Male	2	8	B	100 mM Sucrose + 2 x Male	20
Figure S1A	2 x Mated Female vs 2 x Male	2	9	A	100 mM Sucrose + 2 x Mated female	1
Figure S1A	2 x Mated Female vs 2 x Male	2	9	B	100 mM Sucrose + 2 x Male	9
Figure S1A	2 x Mated Female vs 2 x Male	2	10	A	100 mM Sucrose + 2 x Mated female	6
Figure S1A	2 x Mated Female vs 2 x Male	2	10	B	100 mM Sucrose + 2 x Male	23
Figure S1A	2 x Mated Female vs 2 x Male	2	11	A	100 mM Sucrose + 2 x Mated female	12
Figure S1A	2 x Mated Female vs 2 x Male	2	11	B	100 mM Sucrose + 2 x Male	2
Figure S1A	2 x Mated Female vs 2 x Male	2	12	A	100 mM Sucrose + 2 x Mated female	15
Figure S1A	2 x Mated Female vs 2 x Male	2	12	B	100 mM Sucrose + 2 x Male	4
Figure S1A	2 x Mated Female vs 2 x Male	2	13	A	100 mM Sucrose + 2 x Mated female	7
Figure S1A	2 x Mated Female vs 2 x Male	2	13	B	100 mM Sucrose + 2 x Male	23
Figure S1A	2 x Mated Female vs 2 x Male	2	14	A	100 mM Sucrose + 2 x Mated female	3
Figure S1A	2 x Mated Female vs 2 x Male	2	14	B	100 mM Sucrose + 2 x Male	13
Figure S1A	2 x Mated Female vs 2 x Male	2	15	A	100 mM Sucrose + 2 x Mated female	11
Figure S1A	2 x Mated Female vs 2 x Male	2	15	B	100 mM Sucrose + 2 x Male	7
Figure S1A	2 x Mated Female vs 2 x Male	2	16	A	100 mM Sucrose + 2 x Mated female	18
Figure S1A	2 x Mated Female vs 2 x Male	2	16	B	100 mM Sucrose + 2 x Male	7
Figure S1A	2 x Mated Female vs 2 x Male	2	17	A	100 mM Sucrose + 2 x Mated female	2
Figure S1A	2 x Mated Female vs 2 x Male	2	17	B	100 mM Sucrose + 2 x Male	6
Figure S1A	2 x Mated Female vs 2 x Male	2	18	A	100 mM Sucrose + 2 x Mated female	11
Figure S1A	2 x Mated Female vs 2 x Male	2	18	B	100 mM Sucrose + 2 x Male	4
Figure S1A	2 x Mated Female vs 2 x Male	2	19	A	100 mM Sucrose + 2 x Mated female	11
Figure S1A	2 x Mated Female vs 2 x Male	2	19	B	100 mM Sucrose + 2 x Male	10
Figure S1A	2 x Mated Female vs 2 x Male	2	20	A	100 mM Sucrose + 2 x Mated female	10
Figure S1A	2 x Mated Female vs 2 x Male	2	20	B	100 mM Sucrose + 2 x Male	2
Figure S1B	Oe[Ctrl] Male	1	1	A	100 mM Sucrose + Oe[Ctrl] Male	16
Figure S1B	Oe[Ctrl] Male	1	1	B	100 mM Sucrose + n-Hexane	1
Figure S1B	Oe[Ctrl] Male	1	2	A	100 mM Sucrose + Oe[Ctrl] Male	22
Figure S1B	Oe[Ctrl] Male	1	2	B	100 mM Sucrose + n-Hexane	7
Figure S1B	Oe[Ctrl] Male	1	3	A	100 mM Sucrose + Oe[Ctrl] Male	18
Figure S1B	Oe[Ctrl] Male	1	3	B	100 mM Sucrose + n-Hexane	4
Figure S1B	Oe[Ctrl] Male	1	4	A	100 mM Sucrose + Oe[Ctrl] Male	17
Figure S1B	Oe[Ctrl] Male	1	4	B	100 mM Sucrose + n-Hexane	3
Figure S1B	Oe[Ctrl] Male	1	5	A	100 mM Sucrose + Oe[Ctrl] Male	16
Figure S1B	Oe[Ctrl] Male	1	5	B	100 mM Sucrose + n-Hexane	13
Figure S1B	Oe[Ctrl] Male	1	6	A	100 mM Sucrose + Oe[Ctrl] Male	14
Figure S1B	Oe[Ctrl] Male	1	6	B	100 mM Sucrose + n-Hexane	7
Figure S1B	Oe[Ctrl] Male	1	7	A	100 mM Sucrose + Oe[Ctrl] Male	17
Figure S1B	Oe[Ctrl] Male	1	7	B	100 mM Sucrose + n-Hexane	8
Figure S1B	Oe[Ctrl] Male	1	8	A	100 mM Sucrose + Oe[Ctrl] Male	5
Figure S1B	Oe[Ctrl] Male	1	8	B	100 mM Sucrose + n-Hexane	11
Figure S1B	Oe[Ctrl] Male	1	9	A	100 mM Sucrose + Oe[Ctrl] Male	8
Figure S1B	Oe[Ctrl] Male	1	9	B	100 mM Sucrose + n-Hexane	2
Figure S1B	Oe[Ctrl] Male	1	10	A	100 mM Sucrose + Oe[Ctrl] Male	19
Figure S1B	Oe[Ctrl] Male	1	10	B	100 mM Sucrose + n-Hexane	11
Figure S1B	Oe[Ctrl] Male	1	11	A	100 mM Sucrose + Oe[Ctrl] Male	12
Figure S1B	Oe[Ctrl] Male	1	11	B	100 mM Sucrose + n-Hexane	4
Figure S1B	Oe[Ctrl] Male	1	12	A	100 mM Sucrose + Oe[Ctrl] Male	6
Figure S1B	Oe[Ctrl] Male	1	12	B	100 mM Sucrose + n-Hexane	15
Figure S1B	Oe[Ctrl] Male	1	13	A	100 mM Sucrose + Oe[Ctrl] Male	20
Figure S1B	Oe[Ctrl] Male	1	13	B	100 mM Sucrose + n-Hexane	2
Figure S1B	Oe[Ctrl] Male	1	14	A	100 mM Sucrose + Oe[Ctrl] Male	12
Figure S1B	Oe[Ctrl] Male	1	14	B	100 mM Sucrose + n-Hexane	14
Figure S1B	Oe[Ctrl] Male	1	15	A	100 mM Sucrose + Oe[Ctrl] Male	17
Figure S1B	Oe[Ctrl] Male	1	15	B	100 mM Sucrose + n-Hexane	10
Figure S1B	Oe[Ctrl] Male	1	16	A	100 mM Sucrose + Oe[Ctrl] Male	20
Figure S1B	Oe[Ctrl] Male	1	16	B	100 mM Sucrose + n-Hexane	8
Figure S1B	Oe[Ctrl] Male	1	17	A	100 mM Sucrose + Oe[Ctrl] Male	10
Figure S1B	Oe[Ctrl] Male	1	17	B	100 mM Sucrose + n-Hexane	3
Figure S1B	Oe[Ctrl] Male	1	18	A	100 mM Sucrose + Oe[Ctrl] Male	4
Figure S1B	Oe[Ctrl] Male	1	18	B	100 mM Sucrose + n-Hexane	15
Figure S1B	Oe[Ctrl] Male	1	19	A	100 mM Sucrose + Oe[Ctrl] Male	9
Figure S1B	Oe[Ctrl] Male	1	19	B	100 mM Sucrose + n-Hexane	3
Figure S1B	Oe[Ctrl] Male	1	20	A	100 mM Sucrose + Oe[Ctrl] Male	3
Figure S1B	Oe[Ctrl] Male	1	20	B	100 mM Sucrose + n-Hexane	8
Figure S1B	Oe[Ctrl] Virgin female	2	1	A	100 mM Sucrose + Oe[Ctrl] Virgin female	4
Figure S1B	Oe[Ctrl] Virgin female	2	1	B	100 mM Sucrose + n-Hexane	10
Figure S1B	Oe[Ctrl] Virgin female	2	2	A	100 mM Sucrose + Oe[Ctrl] Virgin female	17
Figure S1B	Oe[Ctrl] Virgin female	2	2	B	100 mM Sucrose + n-Hexane	8
Figure S1B	Oe[Ctrl] Virgin female	2	3	A	100 mM Sucrose + Oe[Ctrl] Virgin female	11
Figure S1B	Oe[Ctrl] Virgin female	2	3	B	100 mM Sucrose + n-Hexane	11
Figure S1B	Oe[Ctrl] Virgin female	2	4	A	100 mM Sucrose + Oe[Ctrl] Virgin female	10
Figure S1B	Oe[Ctrl] Virgin female	2	4	B	100 mM Sucrose + n-Hexane	3
Figure S1B	Oe[Ctrl] Virgin female	2	5	A	100 mM Sucrose + Oe[Ctrl] Virgin female	4
Figure S1B	Oe[Ctrl] Virgin female	2	5	B	100 mM Sucrose + n-Hexane	18
Figure S1B	Oe[Ctrl] Virgin female	2	6	A	100 mM Sucrose + Oe[Ctrl] Virgin female	12
Figure S1B	Oe[Ctrl] Virgin female	2	6	B	100 mM Sucrose + n-Hexane	15
Figure S1B	Oe[Ctrl] Virgin female	2	7	A	100 mM Sucrose + Oe[Ctrl] Virgin female	6
Figure S1B	Oe[Ctrl] Virgin female	2	7	B	100 mM Sucrose + n-Hexane	23
Figure S1B	Oe[Ctrl] Virgin female	2	8	A	100 mM Sucrose + Oe[Ctrl] Virgin female	2
Figure S1B	Oe[Ctrl] Virgin female	2	8	B	100 mM Sucrose + n-Hexane	16
Figure S1B	Oe[Ctrl] Virgin female	2	9	A	100 mM Sucrose + Oe[Ctrl] Virgin female	22
Figure S1B	Oe[Ctrl] Virgin female	2	9	B	100 mM Sucrose + n-Hexane	3
Figure S1B	Oe[Ctrl] Virgin female	2	10	A	100 mM Sucrose + Oe[Ctrl] Virgin female	9
Figure S1B	Oe[Ctrl] Virgin female	2	10	B	100 mM Sucrose + n-Hexane	8
Figure S1B	Oe[Ctrl] Virgin female	2	11	A	100 mM Sucrose + Oe[Ctrl] Virgin female	17
Figure S1B	Oe[Ctrl] Virgin female	2	11	B	100 mM Sucrose + n-Hexane	4
Figure S1B	Oe[Ctrl] Virgin female	2	12	A	100 mM Sucrose + Oe[Ctrl] Virgin female	14
Figure S1B	Oe[Ctrl] Virgin female	2	12	B	100 mM Sucrose + n-Hexane	15
Figure S1B	Oe[Ctrl] Virgin female	2	13	A	100 mM Sucrose + Oe[Ctrl] Virgin female	6
Figure S1B	Oe[Ctrl] Virgin female	2	13	B	100 mM Sucrose + n-Hexane	23
Figure S1B	Oe[Ctrl] Virgin female	2	14	A	100 mM Sucrose + Oe[Ctrl] Virgin female	6
Figure S1B	Oe[Ctrl] Virgin female	2	14	B	100 mM Sucrose + n-Hexane	12
Figure S1B	Oe[Ctrl] Virgin female	2	15	A	100 mM Sucrose + Oe[Ctrl] Virgin female	19
Figure S1B	Oe[Ctrl] Virgin female	2	15	B	100 mM Sucrose + n-Hexane	2
Figure S1B	Oe[Ctrl] Virgin female	2	16	A	100 mM Sucrose + Oe[Ctrl] Virgin female	8
Figure S1B	Oe[Ctrl] Virgin female	2	16	B	100 mM Sucrose + n-Hexane	20
Figure S1B	Oe[Ctrl] Virgin female	2	17	A	100 mM Sucrose + Oe[Ctrl] Virgin female	26
Figure S1B	Oe[Ctrl] Virgin female	2	17	B	100 mM Sucrose + n-Hexane	2
Figure S1B	Oe[Ctrl] Virgin female	2	18	A	100 mM Sucrose + Oe[Ctrl] Virgin female	2
Figure S1B	Oe[Ctrl] Virgin female	2	18	B	100 mM Sucrose + n-Hexane	18
Figure S1B	Oe[Ctrl] Virgin female	2	19	A	100 mM Sucrose + Oe[Ctrl] Virgin female	14
Figure S1B	Oe[Ctrl] Virgin female	2	19	B	100 mM Sucrose + n-Hexane	18
Figure S1B	Oe[Ctrl] Virgin female	2	20	A	100 mM Sucrose + Oe[Ctrl] Virgin female	14
Figure S1B	Oe[Ctrl] Virgin female	2	20	B	100 mM Sucrose + n-Hexane	2
Figure S1B	Oe[c] Female x Oe[-] Male	3	1	A	100 mM Sucrose + Oe[c] x Oe[-]	4
Figure S1B	Oe[c] Female x Oe[-] Male	3	1	B	100 mM Sucrose + n-Hexane	8
Figure S1B	Oe[c] Female x Oe[-] Male	3	2	A	100 mM Sucrose + Oe[c] x Oe[-]	15
Figure S1B	Oe[c] Female x Oe[-] Male	3	2	B	100 mM Sucrose + n-Hexane	4
Figure S1B	Oe[c] Female x Oe[-] Male	3	3	A	100 mM Sucrose + Oe[c] x Oe[-]	9
Figure S1B	Oe[c] Female x Oe[-] Male	3	3	B	100 mM Sucrose + n-Hexane	9
Figure S1B	Oe[c] Female x Oe[-] Male	3	4	A	100 mM Sucrose + Oe[c] x Oe[-]	2
Figure S1B	Oe[c] Female x Oe[-] Male	3	4	B	100 mM Sucrose + n-Hexane	10
Figure S1B	Oe[c] Female x Oe[-] Male	3	5	A	100 mM Sucrose + Oe[c] x Oe[-]	19
Figure S1B	Oe[c] Female x Oe[-] Male	3	5	B	100 mM Sucrose + n-Hexane	10
Figure S1B	Oe[c] Female x Oe[-] Male	3	6	A	100 mM Sucrose + Oe[c] x Oe[-]	5
Figure S1B	Oe[c] Female x Oe[-] Male	3	6	B	100 mM Sucrose + n-Hexane	16
Figure S1B	Oe[c] Female x Oe[-] Male	3	7	A	100 mM Sucrose + Oe[c] x Oe[-]	10
Figure S1B	Oe[c] Female x Oe[-] Male	3	7	B	100 mM Sucrose + n-Hexane	8
Figure S1B	Oe[c] Female x Oe[-] Male	3	8	A	100 mM Sucrose + Oe[c] x Oe[-]	16
Figure S1B	Oe[c] Female x Oe[-] Male	3	8	B	100 mM Sucrose + n-Hexane	2
Figure S1B	Oe[c] Female x Oe[-] Male	3	9	A	100 mM Sucrose + Oe[c] x Oe[-]	12
Figure S1B	Oe[c] Female x Oe[-] Male	3	9	B	100 mM Sucrose + n-Hexane	15
Figure S1B	Oe[c] Female x Oe[-] Male	3	10	A	100 mM Sucrose + Oe[c] x Oe[-]	14
Figure S1B	Oe[c] Female x Oe[-] Male	3	10	B	100 mM Sucrose + n-Hexane	13
Figure S1B	Oe[c] Female x Oe[-] Male	3	11	A	100 mM Sucrose + Oe[c] x Oe[-]	8
Figure S1B	Oe[c] Female x Oe[-] Male	3	11	B	100 mM Sucrose + n-Hexane	15
Figure S1B	Oe[c] Female x Oe[-] Male	3	12	A	100 mM Sucrose + Oe[c] x Oe[-]	4
Figure S1B	Oe[c] Female x Oe[-] Male	3	12	B	100 mM Sucrose + n-Hexane	4
Figure S1B	Oe[c] Female x Oe[-] Male	3	13	A	100 mM Sucrose + Oe[c] x Oe[-]	3
Figure S1B	Oe[c] Female x Oe[-] Male	3	13	B	100 mM Sucrose + n-Hexane	10
Figure S1B	Oe[c] Female x Oe[-] Male	3	14	A	100 mM Sucrose + Oe[c] x Oe[-]	16
Figure S1B	Oe[c] Female x Oe[-] Male	3	14	B	100 mM Sucrose + n-Hexane	11
Figure S1B	Oe[c] Female x Oe[-] Male	3	15	A	100 mM Sucrose + Oe[c] x Oe[-]	5
Figure S1B	Oe[c] Female x Oe[-] Male	3	15	B	100 mM Sucrose + n-Hexane	5
Figure S1B	Oe[c] Female x Oe[-] Male	3	16	A	100 mM Sucrose + Oe[c] x Oe[-]	1
Figure S1B	Oe[c] Female x Oe[-] Male	3	16	B	100 mM Sucrose + n-Hexane	6
Figure S1B	Oe[c] Female x Oe[-] Male	3	17	A	100 mM Sucrose + Oe[c] x Oe[-]	2
Figure S1B	Oe[c] Female x Oe[-] Male	3	17	B	100 mM Sucrose + n-Hexane	7
Figure S1B	Oe[c] Female x Oe[-] Male	3	18	A	100 mM Sucrose + Oe[c] x Oe[-]	27
Figure S1B	Oe[c] Female x Oe[-] Male	3	18	B	100 mM Sucrose + n-Hexane	2
Figure S1B	Oe[c] Female x Oe[-] Male	3	19	A	100 mM Sucrose + Oe[c] x Oe[-]	0
Figure S1B	Oe[c] Female x Oe[-] Male	3	19	B	100 mM Sucrose + n-Hexane	14
Figure S1B	Oe[c] Female x Oe[-] Male	3	20	A	100 mM Sucrose + Oe[c] x Oe[-]	10
Figure S1B	Oe[c] Female x Oe[-] Male	3	20	B	100 mM Sucrose + n-Hexane	15
Figure S1B	Oe[c] Female x Oe[c] Male	4	1	A	100 mM Sucrose + Oe[c] x Oe[c]	3
Figure S1B	Oe[c] Female x Oe[c] Male	4	1	B	100 mM Sucrose + n-Hexane	12
Figure S1B	Oe[c] Female x Oe[c] Male	4	2	A	100 mM Sucrose + Oe[c] x Oe[c]	16
Figure S1B	Oe[c] Female x Oe[c] Male	4	2	B	100 mM Sucrose + n-Hexane	6
Figure S1B	Oe[c] Female x Oe[c] Male	4	3	A	100 mM Sucrose + Oe[c] x Oe[c]	16
Figure S1B	Oe[c] Female x Oe[c] Male	4	3	B	100 mM Sucrose + n-Hexane	2
Figure S1B	Oe[c] Female x Oe[c] Male	4	4	A	100 mM Sucrose + Oe[c] x Oe[c]	10
Figure S1B	Oe[c] Female x Oe[c] Male	4	4	B	100 mM Sucrose + n-Hexane	14
Figure S1B	Oe[c] Female x Oe[c] Male	4	5	A	100 mM Sucrose + Oe[c] x Oe[c]	22
Figure S1B	Oe[c] Female x Oe[c] Male	4	5	B	100 mM Sucrose + n-Hexane	9
Figure S1B	Oe[c] Female x Oe[c] Male	4	6	A	100 mM Sucrose + Oe[c] x Oe[c]	8
Figure S1B	Oe[c] Female x Oe[c] Male	4	6	B	100 mM Sucrose + n-Hexane	2
Figure S1B	Oe[c] Female x Oe[c] Male	4	7	A	100 mM Sucrose + Oe[c] x Oe[c]	8
Figure S1B	Oe[c] Female x Oe[c] Male	4	7	B	100 mM Sucrose + n-Hexane	8
Figure S1B	Oe[c] Female x Oe[c] Male	4	8	A	100 mM Sucrose + Oe[c] x Oe[c]	12
Figure S1B	Oe[c] Female x Oe[c] Male	4	8	B	100 mM Sucrose + n-Hexane	11
Figure S1B	Oe[c] Female x Oe[c] Male	4	9	A	100 mM Sucrose + Oe[c] x Oe[c]	2
Figure S1B	Oe[c] Female x Oe[c] Male	4	9	B	100 mM Sucrose + n-Hexane	11
Figure S1B	Oe[c] Female x Oe[c] Male	4	10	A	100 mM Sucrose + Oe[c] x Oe[c]	19
Figure S1B	Oe[c] Female x Oe[c] Male	4	10	B	100 mM Sucrose + n-Hexane	12
Figure S1B	Oe[c] Female x Oe[c] Male	4	11	A	100 mM Sucrose + Oe[c] x Oe[c]	10
Figure S1B	Oe[c] Female x Oe[c] Male	4	11	B	100 mM Sucrose + n-Hexane	7
Figure S1B	Oe[c] Female x Oe[c] Male	4	12	A	100 mM Sucrose + Oe[c] x Oe[c]	8
Figure S1B	Oe[c] Female x Oe[c] Male	4	12	B	100 mM Sucrose + n-Hexane	1
Figure S1B	Oe[c] Female x Oe[c] Male	4	13	A	100 mM Sucrose + Oe[c] x Oe[c]	11
Figure S1B	Oe[c] Female x Oe[c] Male	4	13	B	100 mM Sucrose + n-Hexane	4
Figure S1B	Oe[c] Female x Oe[c] Male	4	14	A	100 mM Sucrose + Oe[c] x Oe[c]	16
Figure S1B	Oe[c] Female x Oe[c] Male	4	14	B	100 mM Sucrose + n-Hexane	8
Figure S1B	Oe[c] Female x Oe[c] Male	4	15	A	100 mM Sucrose + Oe[c] x Oe[c]	12
Figure S1B	Oe[c] Female x Oe[c] Male	4	15	B	100 mM Sucrose + n-Hexane	7
Figure S1B	Oe[c] Female x Oe[c] Male	4	16	A	100 mM Sucrose + Oe[c] x Oe[c]	5
Figure S1B	Oe[c] Female x Oe[c] Male	4	16	B	100 mM Sucrose + n-Hexane	2
Figure S1B	Oe[c] Female x Oe[c] Male	4	17	A	100 mM Sucrose + Oe[c] x Oe[c]	2
Figure S1B	Oe[c] Female x Oe[c] Male	4	17	B	100 mM Sucrose + n-Hexane	7
Figure S1B	Oe[c] Female x Oe[c] Male	4	18	A	100 mM Sucrose + Oe[c] x Oe[c]	14
Figure S1B	Oe[c] Female x Oe[c] Male	4	18	B	100 mM Sucrose + n-Hexane	9
Figure S1B	Oe[c] Female x Oe[c] Male	4	19	A	100 mM Sucrose + Oe[c] x Oe[c]	23
Figure S1B	Oe[c] Female x Oe[c] Male	4	19	B	100 mM Sucrose + n-Hexane	10
Figure S1B	Oe[c] Female x Oe[c] Male	4	20	A	100 mM Sucrose + Oe[c] x Oe[c]	16
Figure S1B	Oe[c] Female x Oe[c] Male	4	20	B	100 mM Sucrose + n-Hexane	11
Figure S1B	Oe[c] Female x w[1118] Male	5	1	A	100 mM Sucrose + Oe[c] x w[1118]	5
Figure S1B	Oe[c] Female x w[1118] Male	5	1	B	100 mM Sucrose + n-Hexane	14
Figure S1B	Oe[c] Female x w[1118] Male	5	2	A	100 mM Sucrose + Oe[c] x w[1118]	22
Figure S1B	Oe[c] Female x w[1118] Male	5	2	B	100 mM Sucrose + n-Hexane	3
Figure S1B	Oe[c] Female x w[1118] Male	5	3	A	100 mM Sucrose + Oe[c] x w[1118]	10
Figure S1B	Oe[c] Female x w[1118] Male	5	3	B	100 mM Sucrose + n-Hexane	5
Figure S1B	Oe[c] Female x w[1118] Male	5	4	A	100 mM Sucrose + Oe[c] x w[1118]	18
Figure S1B	Oe[c] Female x w[1118] Male	5	4	B	100 mM Sucrose + n-Hexane	3
Figure S1B	Oe[c] Female x w[1118] Male	5	5	A	100 mM Sucrose + Oe[c] x w[1118]	5
Figure S1B	Oe[c] Female x w[1118] Male	5	5	B	100 mM Sucrose + n-Hexane	7
Figure S1B	Oe[c] Female x w[1118] Male	5	6	A	100 mM Sucrose + Oe[c] x w[1118]	8
Figure S1B	Oe[c] Female x w[1118] Male	5	6	B	100 mM Sucrose + n-Hexane	2
Figure S1B	Oe[c] Female x w[1118] Male	5	7	A	100 mM Sucrose + Oe[c] x w[1118]	27
Figure S1B	Oe[c] Female x w[1118] Male	5	7	B	100 mM Sucrose + n-Hexane	4
Figure S1B	Oe[c] Female x w[1118] Male	5	8	A	100 mM Sucrose + Oe[c] x w[1118]	20
Figure S1B	Oe[c] Female x w[1118] Male	5	8	B	100 mM Sucrose + n-Hexane	5
Figure S1B	Oe[c] Female x w[1118] Male	5	9	A	100 mM Sucrose + Oe[c] x w[1118]	18
Figure S1B	Oe[c] Female x w[1118] Male	5	9	B	100 mM Sucrose + n-Hexane	6
Figure S1B	Oe[c] Female x w[1118] Male	5	10	A	100 mM Sucrose + Oe[c] x w[1118]	10
Figure S1B	Oe[c] Female x w[1118] Male	5	10	B	100 mM Sucrose + n-Hexane	3
Figure S1B	Oe[c] Female x w[1118] Male	5	11	A	100 mM Sucrose + Oe[c] x w[1118]	13
Figure S1B	Oe[c] Female x w[1118] Male	5	11	B	100 mM Sucrose + n-Hexane	4
Figure S1B	Oe[c] Female x w[1118] Male	5	12	A	100 mM Sucrose + Oe[c] x w[1118]	4
Figure S1B	Oe[c] Female x w[1118] Male	5	12	B	100 mM Sucrose + n-Hexane	8
Figure S1B	Oe[c] Female x w[1118] Male	5	13	A	100 mM Sucrose + Oe[c] x w[1118]	17
Figure S1B	Oe[c] Female x w[1118] Male	5	13	B	100 mM Sucrose + n-Hexane	10
Figure S1B	Oe[c] Female x w[1118] Male	5	14	A	100 mM Sucrose + Oe[c] x w[1118]	19
Figure S1B	Oe[c] Female x w[1118] Male	5	14	B	100 mM Sucrose + n-Hexane	3
Figure S1B	Oe[c] Female x w[1118] Male	5	15	A	100 mM Sucrose + Oe[c] x w[1118]	11
Figure S1B	Oe[c] Female x w[1118] Male	5	15	B	100 mM Sucrose + n-Hexane	8
Figure S1B	Oe[c] Female x w[1118] Male	5	16	A	100 mM Sucrose + Oe[c] x w[1118]	14
Figure S1B	Oe[c] Female x w[1118] Male	5	16	B	100 mM Sucrose + n-Hexane	10
Figure S1B	Oe[c] Female x w[1118] Male	5	17	A	100 mM Sucrose + Oe[c] x w[1118]	1
Figure S1B	Oe[c] Female x w[1118] Male	5	17	B	100 mM Sucrose + n-Hexane	9
Figure S1B	Oe[c] Female x w[1118] Male	5	18	A	100 mM Sucrose + Oe[c] x w[1118]	7
Figure S1B	Oe[c] Female x w[1118] Male	5	18	B	100 mM Sucrose + n-Hexane	14
Figure S1B	Oe[c] Female x w[1118] Male	5	19	A	100 mM Sucrose + Oe[c] x w[1118]	28
Figure S1B	Oe[c] Female x w[1118] Male	5	19	B	100 mM Sucrose + n-Hexane	2
Figure S1B	Oe[c] Female x w[1118] Male	5	20	A	100 mM Sucrose + Oe[c] x w[1118]	16
Figure S1B	Oe[c] Female x w[1118] Male	5	20	B	100 mM Sucrose + n-Hexane	7
Figure S1B	Oe[-] Female x Oe[c] Male	6	1	A	100 mM Sucrose + Oe[-] x Oe[c]	2
Figure S1B	Oe[-] Female x Oe[c] Male	6	1	B	100 mM Sucrose + n-Hexane	10
Figure S1B	Oe[-] Female x Oe[c] Male	6	2	A	100 mM Sucrose + Oe[-] x Oe[c]	4
Figure S1B	Oe[-] Female x Oe[c] Male	6	2	B	100 mM Sucrose + n-Hexane	16
Figure S1B	Oe[-] Female x Oe[c] Male	6	3	A	100 mM Sucrose + Oe[-] x Oe[c]	5
Figure S1B	Oe[-] Female x Oe[c] Male	6	3	B	100 mM Sucrose + n-Hexane	12
Figure S1B	Oe[-] Female x Oe[c] Male	6	4	A	100 mM Sucrose + Oe[-] x Oe[c]	10
Figure S1B	Oe[-] Female x Oe[c] Male	6	4	B	100 mM Sucrose + n-Hexane	8
Figure S1B	Oe[-] Female x Oe[c] Male	6	5	A	100 mM Sucrose + Oe[-] x Oe[c]	17
Figure S1B	Oe[-] Female x Oe[c] Male	6	5	B	100 mM Sucrose + n-Hexane	10
Figure S1B	Oe[-] Female x Oe[c] Male	6	6	A	100 mM Sucrose + Oe[-] x Oe[c]	7
Figure S1B	Oe[-] Female x Oe[c] Male	6	6	B	100 mM Sucrose + n-Hexane	7
Figure S1B	Oe[-] Female x Oe[c] Male	6	7	A	100 mM Sucrose + Oe[-] x Oe[c]	15
Figure S1B	Oe[-] Female x Oe[c] Male	6	7	B	100 mM Sucrose + n-Hexane	7
Figure S1B	Oe[-] Female x Oe[c] Male	6	8	A	100 mM Sucrose + Oe[-] x Oe[c]	21
Figure S1B	Oe[-] Female x Oe[c] Male	6	8	B	100 mM Sucrose + n-Hexane	1
Figure S1B	Oe[-] Female x Oe[c] Male	6	9	A	100 mM Sucrose + Oe[-] x Oe[c]	12
Figure S1B	Oe[-] Female x Oe[c] Male	6	9	B	100 mM Sucrose + n-Hexane	10
Figure S1B	Oe[-] Female x Oe[c] Male	6	10	A	100 mM Sucrose + Oe[-] x Oe[c]	19
Figure S1B	Oe[-] Female x Oe[c] Male	6	10	B	100 mM Sucrose + n-Hexane	13
Figure S1B	Oe[-] Female x Oe[c] Male	6	11	A	100 mM Sucrose + Oe[-] x Oe[c]	12
Figure S1B	Oe[-] Female x Oe[c] Male	6	11	B	100 mM Sucrose + n-Hexane	1
Figure S1B	Oe[-] Female x Oe[c] Male	6	12	A	100 mM Sucrose + Oe[-] x Oe[c]	19
Figure S1B	Oe[-] Female x Oe[c] Male	6	12	B	100 mM Sucrose + n-Hexane	3
Figure S1B	Oe[-] Female x Oe[c] Male	6	13	A	100 mM Sucrose + Oe[-] x Oe[c]	7
Figure S1B	Oe[-] Female x Oe[c] Male	6	13	B	100 mM Sucrose + n-Hexane	12
Figure S1B	Oe[-] Female x Oe[c] Male	6	14	A	100 mM Sucrose + Oe[-] x Oe[c]	10
Figure S1B	Oe[-] Female x Oe[c] Male	6	14	B	100 mM Sucrose + n-Hexane	20
Figure S1B	Oe[-] Female x Oe[c] Male	6	15	A	100 mM Sucrose + Oe[-] x Oe[c]	23
Figure S1B	Oe[-] Female x Oe[c] Male	6	15	B	100 mM Sucrose + n-Hexane	2
Figure S1B	Oe[-] Female x Oe[c] Male	6	16	A	100 mM Sucrose + Oe[-] x Oe[c]	18
Figure S1B	Oe[-] Female x Oe[c] Male	6	16	B	100 mM Sucrose + n-Hexane	5
Figure S1B	Oe[-] Female x Oe[c] Male	6	17	A	100 mM Sucrose + Oe[-] x Oe[c]	2
Figure S1B	Oe[-] Female x Oe[c] Male	6	17	B	100 mM Sucrose + n-Hexane	5
Figure S1B	Oe[-] Female x Oe[c] Male	6	18	A	100 mM Sucrose + Oe[-] x Oe[c]	16
Figure S1B	Oe[-] Female x Oe[c] Male	6	18	B	100 mM Sucrose + n-Hexane	20
Figure S1B	Oe[-] Female x Oe[c] Male	6	19	A	100 mM Sucrose + Oe[-] x Oe[c]	27
Figure S1B	Oe[-] Female x Oe[c] Male	6	19	B	100 mM Sucrose + n-Hexane	5
Figure S1B	Oe[-] Female x Oe[c] Male	6	20	A	100 mM Sucrose + Oe[-] x Oe[c]	20
Figure S1B	Oe[-] Female x Oe[c] Male	6	20	B	100 mM Sucrose + n-Hexane	7
Figure S1B	w[1118] Female x Oe[c] Male	7	1	A	100 mM Sucrose + w[1118] x Oe[c]	7
Figure S1B	w[1118] Female x Oe[c] Male	7	1	B	100 mM Sucrose + n-Hexane	1
Figure S1B	w[1118] Female x Oe[c] Male	7	2	A	100 mM Sucrose + w[1118] x Oe[c]	13
Figure S1B	w[1118] Female x Oe[c] Male	7	2	B	100 mM Sucrose + n-Hexane	1
Figure S1B	w[1118] Female x Oe[c] Male	7	3	A	100 mM Sucrose + w[1118] x Oe[c]	26
Figure S1B	w[1118] Female x Oe[c] Male	7	3	B	100 mM Sucrose + n-Hexane	5
Figure S1B	w[1118] Female x Oe[c] Male	7	4	A	100 mM Sucrose + w[1118] x Oe[c]	11
Figure S1B	w[1118] Female x Oe[c] Male	7	4	B	100 mM Sucrose + n-Hexane	11
Figure S1B	w[1118] Female x Oe[c] Male	7	5	A	100 mM Sucrose + w[1118] x Oe[c]	16
Figure S1B	w[1118] Female x Oe[c] Male	7	5	B	100 mM Sucrose + n-Hexane	11
Figure S1B	w[1118] Female x Oe[c] Male	7	6	A	100 mM Sucrose + w[1118] x Oe[c]	7
Figure S1B	w[1118] Female x Oe[c] Male	7	6	B	100 mM Sucrose + n-Hexane	1
Figure S1B	w[1118] Female x Oe[c] Male	7	7	A	100 mM Sucrose + w[1118] x Oe[c]	1
Figure S1B	w[1118] Female x Oe[c] Male	7	7	B	100 mM Sucrose + n-Hexane	10
Figure S1B	w[1118] Female x Oe[c] Male	7	8	A	100 mM Sucrose + w[1118] x Oe[c]	3
Figure S1B	w[1118] Female x Oe[c] Male	7	8	B	100 mM Sucrose + n-Hexane	10
Figure S1B	w[1118] Female x Oe[c] Male	7	9	A	100 mM Sucrose + w[1118] x Oe[c]	6
Figure S1B	w[1118] Female x Oe[c] Male	7	9	B	100 mM Sucrose + n-Hexane	1
Figure S1B	w[1118] Female x Oe[c] Male	7	10	A	100 mM Sucrose + w[1118] x Oe[c]	13
Figure S1B	w[1118] Female x Oe[c] Male	7	10	B	100 mM Sucrose + n-Hexane	2
Figure S1B	w[1118] Female x Oe[c] Male	7	11	A	100 mM Sucrose + w[1118] x Oe[c]	8
Figure S1B	w[1118] Female x Oe[c] Male	7	11	B	100 mM Sucrose + n-Hexane	4
Figure S1B	w[1118] Female x Oe[c] Male	7	12	A	100 mM Sucrose + w[1118] x Oe[c]	12
Figure S1B	w[1118] Female x Oe[c] Male	7	12	B	100 mM Sucrose + n-Hexane	5
Figure S1B	w[1118] Female x Oe[c] Male	7	13	A	100 mM Sucrose + w[1118] x Oe[c]	11
Figure S1B	w[1118] Female x Oe[c] Male	7	13	B	100 mM Sucrose + n-Hexane	11
Figure S1B	w[1118] Female x Oe[c] Male	7	14	A	100 mM Sucrose + w[1118] x Oe[c]	7
Figure S1B	w[1118] Female x Oe[c] Male	7	14	B	100 mM Sucrose + n-Hexane	5
Figure S1B	w[1118] Female x Oe[c] Male	7	15	A	100 mM Sucrose + w[1118] x Oe[c]	16
Figure S1B	w[1118] Female x Oe[c] Male	7	15	B	100 mM Sucrose + n-Hexane	11
Figure S1B	w[1118] Female x Oe[c] Male	7	16	A	100 mM Sucrose + w[1118] x Oe[c]	7
Figure S1B	w[1118] Female x Oe[c] Male	7	16	B	100 mM Sucrose + n-Hexane	12
Figure S1B	w[1118] Female x Oe[c] Male	7	17	A	100 mM Sucrose + w[1118] x Oe[c]	4
Figure S1B	w[1118] Female x Oe[c] Male	7	17	B	100 mM Sucrose + n-Hexane	17
Figure S1B	w[1118] Female x Oe[c] Male	7	18	A	100 mM Sucrose + w[1118] x Oe[c]	22
Figure S1B	w[1118] Female x Oe[c] Male	7	18	B	100 mM Sucrose + n-Hexane	3
Figure S1B	w[1118] Female x Oe[c] Male	7	19	A	100 mM Sucrose + w[1118] x Oe[c]	20
Figure S1B	w[1118] Female x Oe[c] Male	7	19	B	100 mM Sucrose + n-Hexane	2
Figure S1B	w[1118] Female x Oe[c] Male	7	20	A	100 mM Sucrose + w[1118] x Oe[c]	23
Figure S1B	w[1118] Female x Oe[c] Male	7	20	B	100 mM Sucrose + n-Hexane	11
Figure S1C	cVA + 9-T	1	1	A	100 mM Sucrose + 560 ng cVA | 280 ng 9-T	8
Figure S1C	cVA + 9-T	1	1	B	100 mM Sucrose + n-Hexane	17
Figure S1C	cVA + 9-T	1	2	A	100 mM Sucrose + 560 ng cVA | 280 ng 9-T	7
Figure S1C	cVA + 9-T	1	2	B	100 mM Sucrose + n-Hexane	2
Figure S1C	cVA + 9-T	1	3	A	100 mM Sucrose + 560 ng cVA | 280 ng 9-T	16
Figure S1C	cVA + 9-T	1	3	B	100 mM Sucrose + n-Hexane	5
Figure S1C	cVA + 9-T	1	4	A	100 mM Sucrose + 560 ng cVA | 280 ng 9-T	12
Figure S1C	cVA + 9-T	1	4	B	100 mM Sucrose + n-Hexane	3
Figure S1C	cVA + 9-T	1	5	A	100 mM Sucrose + 560 ng cVA | 280 ng 9-T	9
Figure S1C	cVA + 9-T	1	5	B	100 mM Sucrose + n-Hexane	1
Figure S1C	cVA + 9-T	1	6	A	100 mM Sucrose + 560 ng cVA | 280 ng 9-T	18
Figure S1C	cVA + 9-T	1	6	B	100 mM Sucrose + n-Hexane	10
Figure S1C	cVA + 9-T	1	7	A	100 mM Sucrose + 560 ng cVA | 280 ng 9-T	9
Figure S1C	cVA + 9-T	1	7	B	100 mM Sucrose + n-Hexane	7
Figure S1C	cVA + 9-T	1	8	A	100 mM Sucrose + 560 ng cVA | 280 ng 9-T	13
Figure S1C	cVA + 9-T	1	8	B	100 mM Sucrose + n-Hexane	5
Figure S1C	cVA + 9-T	1	9	A	100 mM Sucrose + 560 ng cVA | 280 ng 9-T	19
Figure S1C	cVA + 9-T	1	9	B	100 mM Sucrose + n-Hexane	11
Figure S1C	cVA + 9-T	1	10	A	100 mM Sucrose + 560 ng cVA | 280 ng 9-T	15
Figure S1C	cVA + 9-T	1	10	B	100 mM Sucrose + n-Hexane	11
Figure S1C	cVA + 9-T	1	11	A	100 mM Sucrose + 560 ng cVA | 280 ng 9-T	7
Figure S1C	cVA + 9-T	1	11	B	100 mM Sucrose + n-Hexane	2
Figure S1C	cVA + 9-T	1	12	A	100 mM Sucrose + 560 ng cVA | 280 ng 9-T	20
Figure S1C	cVA + 9-T	1	12	B	100 mM Sucrose + n-Hexane	10
Figure S1C	cVA + 9-T	1	13	A	100 mM Sucrose + 560 ng cVA | 280 ng 9-T	6
Figure S1C	cVA + 9-T	1	13	B	100 mM Sucrose + n-Hexane	2
Figure S1C	cVA + 9-T	1	14	A	100 mM Sucrose + 560 ng cVA | 280 ng 9-T	5
Figure S1C	cVA + 9-T	1	14	B	100 mM Sucrose + n-Hexane	9
Figure S1C	cVA + 9-T	1	15	A	100 mM Sucrose + 560 ng cVA | 280 ng 9-T	4
Figure S1C	cVA + 9-T	1	15	B	100 mM Sucrose + n-Hexane	10
Figure S1C	cVA + 9-T	1	16	A	100 mM Sucrose + 560 ng cVA | 280 ng 9-T	12
Figure S1C	cVA + 9-T	1	16	B	100 mM Sucrose + n-Hexane	4
Figure S1C	cVA + 9-T	1	17	A	100 mM Sucrose + 560 ng cVA | 280 ng 9-T	7
Figure S1C	cVA + 9-T	1	17	B	100 mM Sucrose + n-Hexane	5
Figure S1C	cVA + 9-T	1	18	A	100 mM Sucrose + 560 ng cVA | 280 ng 9-T	16
Figure S1C	cVA + 9-T	1	18	B	100 mM Sucrose + n-Hexane	9
Figure S1C	cVA + 9-T	1	19	A	100 mM Sucrose + 560 ng cVA | 280 ng 9-T	8
Figure S1C	cVA + 9-T	1	19	B	100 mM Sucrose + n-Hexane	8
Figure S1C	cVA + 9-T	1	20	A	100 mM Sucrose + 560 ng cVA | 280 ng 9-T	9
Figure S1C	cVA + 9-T	1	20	B	100 mM Sucrose + n-Hexane	4
Figure S1C	cVA + 9-T	2	1	A	100 mM Sucrose + 1680 ng cVA | 840 ng 9-T	12
Figure S1C	cVA + 9-T	2	1	B	100 mM Sucrose + n-Hexane	10
Figure S1C	cVA + 9-T	2	2	A	100 mM Sucrose + 1680 ng cVA | 840 ng 9-T	9
Figure S1C	cVA + 9-T	2	2	B	100 mM Sucrose + n-Hexane	7
Figure S1C	cVA + 9-T	2	3	A	100 mM Sucrose + 1680 ng cVA | 840 ng 9-T	5
Figure S1C	cVA + 9-T	2	3	B	100 mM Sucrose + n-Hexane	3
Figure S1C	cVA + 9-T	2	4	A	100 mM Sucrose + 1680 ng cVA | 840 ng 9-T	6
Figure S1C	cVA + 9-T	2	4	B	100 mM Sucrose + n-Hexane	10
Figure S1C	cVA + 9-T	2	5	A	100 mM Sucrose + 1680 ng cVA | 840 ng 9-T	4
Figure S1C	cVA + 9-T	2	5	B	100 mM Sucrose + n-Hexane	8
Figure S1C	cVA + 9-T	2	6	A	100 mM Sucrose + 1680 ng cVA | 840 ng 9-T	3
Figure S1C	cVA + 9-T	2	6	B	100 mM Sucrose + n-Hexane	11
Figure S1C	cVA + 9-T	2	7	A	100 mM Sucrose + 1680 ng cVA | 840 ng 9-T	11
Figure S1C	cVA + 9-T	2	7	B	100 mM Sucrose + n-Hexane	7
Figure S1C	cVA + 9-T	2	8	A	100 mM Sucrose + 1680 ng cVA | 840 ng 9-T	12
Figure S1C	cVA + 9-T	2	8	B	100 mM Sucrose + n-Hexane	11
Figure S1C	cVA + 9-T	2	9	A	100 mM Sucrose + 1680 ng cVA | 840 ng 9-T	3
Figure S1C	cVA + 9-T	2	9	B	100 mM Sucrose + n-Hexane	14
Figure S1C	cVA + 9-T	2	10	A	100 mM Sucrose + 1680 ng cVA | 840 ng 9-T	9
Figure S1C	cVA + 9-T	2	10	B	100 mM Sucrose + n-Hexane	2
Figure S1C	cVA + 9-T	2	11	A	100 mM Sucrose + 1680 ng cVA | 840 ng 9-T	9
Figure S1C	cVA + 9-T	2	11	B	100 mM Sucrose + n-Hexane	2
Figure S1C	cVA + 9-T	2	12	A	100 mM Sucrose + 1680 ng cVA | 840 ng 9-T	7
Figure S1C	cVA + 9-T	2	12	B	100 mM Sucrose + n-Hexane	14
Figure S1C	cVA + 9-T	2	13	A	100 mM Sucrose + 1680 ng cVA | 840 ng 9-T	9
Figure S1C	cVA + 9-T	2	13	B	100 mM Sucrose + n-Hexane	16
Figure S1C	cVA + 9-T	2	14	A	100 mM Sucrose + 1680 ng cVA | 840 ng 9-T	12
Figure S1C	cVA + 9-T	2	14	B	100 mM Sucrose + n-Hexane	7
Figure S1C	cVA + 9-T	2	15	A	100 mM Sucrose + 1680 ng cVA | 840 ng 9-T	10
Figure S1C	cVA + 9-T	2	15	B	100 mM Sucrose + n-Hexane	6
Figure S1C	cVA + 9-T	2	16	A	100 mM Sucrose + 1680 ng cVA | 840 ng 9-T	11
Figure S1C	cVA + 9-T	2	16	B	100 mM Sucrose + n-Hexane	8
Figure S1C	cVA + 9-T	2	17	A	100 mM Sucrose + 1680 ng cVA | 840 ng 9-T	11
Figure S1C	cVA + 9-T	2	17	B	100 mM Sucrose + n-Hexane	14
Figure S1C	cVA + 9-T	2	18	A	100 mM Sucrose + 1680 ng cVA | 840 ng 9-T	13
Figure S1C	cVA + 9-T	2	18	B	100 mM Sucrose + n-Hexane	12
Figure S1C	cVA + 9-T	2	19	A	100 mM Sucrose + 1680 ng cVA | 840 ng 9-T	17
Figure S1C	cVA + 9-T	2	19	B	100 mM Sucrose + n-Hexane	4
Figure S1C	cVA + 9-T	2	20	A	100 mM Sucrose + 1680 ng cVA | 840 ng 9-T	6
Figure S1C	cVA + 9-T	2	20	B	100 mM Sucrose + n-Hexane	4
Figure S1C	cVA + 9-T	3	1	A	100 mM Sucrose + 3360 ng cVA | 1680 ng 9-T	7
Figure S1C	cVA + 9-T	3	1	B	100 mM Sucrose + n-Hexane	8
Figure S1C	cVA + 9-T	3	2	A	100 mM Sucrose + 3360 ng cVA | 1680 ng 9-T	7
Figure S1C	cVA + 9-T	3	2	B	100 mM Sucrose + n-Hexane	2
Figure S1C	cVA + 9-T	3	3	A	100 mM Sucrose + 3360 ng cVA | 1680 ng 9-T	12
Figure S1C	cVA + 9-T	3	3	B	100 mM Sucrose + n-Hexane	7
Figure S1C	cVA + 9-T	3	4	A	100 mM Sucrose + 3360 ng cVA | 1680 ng 9-T	5
Figure S1C	cVA + 9-T	3	4	B	100 mM Sucrose + n-Hexane	19
Figure S1C	cVA + 9-T	3	5	A	100 mM Sucrose + 3360 ng cVA | 1680 ng 9-T	16
Figure S1C	cVA + 9-T	3	5	B	100 mM Sucrose + n-Hexane	15
Figure S1C	cVA + 9-T	3	6	A	100 mM Sucrose + 3360 ng cVA | 1680 ng 9-T	4
Figure S1C	cVA + 9-T	3	6	B	100 mM Sucrose + n-Hexane	13
Figure S1C	cVA + 9-T	3	7	A	100 mM Sucrose + 3360 ng cVA | 1680 ng 9-T	12
Figure S1C	cVA + 9-T	3	7	B	100 mM Sucrose + n-Hexane	5
Figure S1C	cVA + 9-T	3	8	A	100 mM Sucrose + 3360 ng cVA | 1680 ng 9-T	10
Figure S1C	cVA + 9-T	3	8	B	100 mM Sucrose + n-Hexane	7
Figure S1C	cVA + 9-T	3	9	A	100 mM Sucrose + 3360 ng cVA | 1680 ng 9-T	16
Figure S1C	cVA + 9-T	3	9	B	100 mM Sucrose + n-Hexane	11
Figure S1C	cVA + 9-T	3	10	A	100 mM Sucrose + 3360 ng cVA | 1680 ng 9-T	8
Figure S1C	cVA + 9-T	3	10	B	100 mM Sucrose + n-Hexane	2
Figure S1C	cVA + 9-T	3	11	A	100 mM Sucrose + 3360 ng cVA | 1680 ng 9-T	10
Figure S1C	cVA + 9-T	3	11	B	100 mM Sucrose + n-Hexane	6
Figure S1C	cVA + 9-T	3	12	A	100 mM Sucrose + 3360 ng cVA | 1680 ng 9-T	12
Figure S1C	cVA + 9-T	3	12	B	100 mM Sucrose + n-Hexane	9
Figure S1C	cVA + 9-T	3	13	A	100 mM Sucrose + 3360 ng cVA | 1680 ng 9-T	3
Figure S1C	cVA + 9-T	3	13	B	100 mM Sucrose + n-Hexane	5
Figure S1C	cVA + 9-T	3	14	A	100 mM Sucrose + 3360 ng cVA | 1680 ng 9-T	7
Figure S1C	cVA + 9-T	3	14	B	100 mM Sucrose + n-Hexane	5
Figure S1C	cVA + 9-T	3	15	A	100 mM Sucrose + 3360 ng cVA | 1680 ng 9-T	12
Figure S1C	cVA + 9-T	3	15	B	100 mM Sucrose + n-Hexane	5
Figure S1C	cVA + 9-T	3	16	A	100 mM Sucrose + 3360 ng cVA | 1680 ng 9-T	23
Figure S1C	cVA + 9-T	3	16	B	100 mM Sucrose + n-Hexane	11
Figure S1C	cVA + 9-T	3	17	A	100 mM Sucrose + 3360 ng cVA | 1680 ng 9-T	8
Figure S1C	cVA + 9-T	3	17	B	100 mM Sucrose + n-Hexane	11
Figure S1C	cVA + 9-T	3	18	A	100 mM Sucrose + 3360 ng cVA | 1680 ng 9-T	2
Figure S1C	cVA + 9-T	3	18	B	100 mM Sucrose + n-Hexane	7
Figure S1C	cVA + 9-T	3	19	A	100 mM Sucrose + 3360 ng cVA | 1680 ng 9-T	12
Figure S1C	cVA + 9-T	3	19	B	100 mM Sucrose + n-Hexane	12
Figure S1C	cVA + 9-T	3	20	A	100 mM Sucrose + 3360 ng cVA | 1680 ng 9-T	2
Figure S1C	cVA + 9-T	3	20	B	100 mM Sucrose + n-Hexane	10
Figure S1D	None	1	1	A	0 nM Sucrose + Plain	0
Figure S1D	None	1	1	B	0 nM Sucrose	0
Figure S1D	None	1	2	A	0 nM Sucrose + Plain	1
Figure S1D	None	1	2	B	0 nM Sucrose	1
Figure S1D	None	1	3	A	0 nM Sucrose + Plain	5
Figure S1D	None	1	3	B	0 nM Sucrose	3
Figure S1D	None	1	4	A	0 nM Sucrose + Plain	2
Figure S1D	None	1	4	B	0 nM Sucrose	3
Figure S1D	None	1	5	A	0 nM Sucrose + Plain	3
Figure S1D	None	1	5	B	0 nM Sucrose	3
Figure S1D	None	1	6	A	0 nM Sucrose + Plain	1
Figure S1D	None	1	6	B	0 nM Sucrose	1
Figure S1D	None	1	7	A	0 nM Sucrose + Plain	0
Figure S1D	None	1	7	B	0 nM Sucrose	0
Figure S1D	None	1	8	A	0 nM Sucrose + Plain	2
Figure S1D	None	1	8	B	0 nM Sucrose	1
Figure S1D	None	1	9	A	0 nM Sucrose + Plain	2
Figure S1D	None	1	9	B	0 nM Sucrose	1
Figure S1D	None	1	10	A	0 nM Sucrose + Plain	0
Figure S1D	None	1	10	B	0 nM Sucrose	5
Figure S1D	None	1	11	A	0 nM Sucrose + Plain	1
Figure S1D	None	1	11	B	0 nM Sucrose	1
Figure S1D	None	1	12	A	0 nM Sucrose + Plain	3
Figure S1D	None	1	12	B	0 nM Sucrose	5
Figure S1D	None	1	13	A	0 nM Sucrose + Plain	6
Figure S1D	None	1	13	B	0 nM Sucrose	8
Figure S1D	None	1	14	A	0 nM Sucrose + Plain	0
Figure S1D	None	1	14	B	0 nM Sucrose	0
Figure S1D	None	1	15	A	0 nM Sucrose + Plain	2
Figure S1D	None	1	15	B	0 nM Sucrose	0
Figure S1D	None	1	16	A	0 nM Sucrose + Plain	5
Figure S1D	None	1	16	B	0 nM Sucrose	2
Figure S1D	None	1	17	A	0 nM Sucrose + Plain	1
Figure S1D	None	1	17	B	0 nM Sucrose	3
Figure S1D	None	1	18	A	0 nM Sucrose + Plain	0
Figure S1D	None	1	18	B	0 nM Sucrose	0
Figure S1D	None	1	19	A	0 nM Sucrose + Plain	2
Figure S1D	None	1	19	B	0 nM Sucrose	0
Figure S1D	None	1	20	A	0 nM Sucrose + Plain	3
Figure S1D	None	1	20	B	0 nM Sucrose	2
Figure S1D	n-Hexane	2	1	A	0 nM Sucrose + n-Hexane	4
Figure S1D	n-Hexane	2	1	B	0 nM Sucrose	6
Figure S1D	n-Hexane	2	2	A	0 nM Sucrose + n-Hexane	2
Figure S1D	n-Hexane	2	2	B	0 nM Sucrose	0
Figure S1D	n-Hexane	2	3	A	0 nM Sucrose + n-Hexane	2
Figure S1D	n-Hexane	2	3	B	0 nM Sucrose	2
Figure S1D	n-Hexane	2	4	A	0 nM Sucrose + n-Hexane	0
Figure S1D	n-Hexane	2	4	B	0 nM Sucrose	0
Figure S1D	n-Hexane	2	5	A	0 nM Sucrose + n-Hexane	3
Figure S1D	n-Hexane	2	5	B	0 nM Sucrose	1
Figure S1D	n-Hexane	2	6	A	0 nM Sucrose + n-Hexane	4
Figure S1D	n-Hexane	2	6	B	0 nM Sucrose	2
Figure S1D	n-Hexane	2	7	A	0 nM Sucrose + n-Hexane	5
Figure S1D	n-Hexane	2	7	B	0 nM Sucrose	7
Figure S1D	n-Hexane	2	8	A	0 nM Sucrose + n-Hexane	0
Figure S1D	n-Hexane	2	8	B	0 nM Sucrose	2
Figure S1D	n-Hexane	2	9	A	0 nM Sucrose + n-Hexane	1
Figure S1D	n-Hexane	2	9	B	0 nM Sucrose	2
Figure S1D	n-Hexane	2	10	A	0 nM Sucrose + n-Hexane	1
Figure S1D	n-Hexane	2	10	B	0 nM Sucrose	1
Figure S1D	n-Hexane	2	11	A	0 nM Sucrose + n-Hexane	1
Figure S1D	n-Hexane	2	11	B	0 nM Sucrose	4
Figure S1D	n-Hexane	2	12	A	0 nM Sucrose + n-Hexane	3
Figure S1D	n-Hexane	2	12	B	0 nM Sucrose	1
Figure S1D	n-Hexane	2	13	A	0 nM Sucrose + n-Hexane	2
Figure S1D	n-Hexane	2	13	B	0 nM Sucrose	2
Figure S1D	n-Hexane	2	14	A	0 nM Sucrose + n-Hexane	2
Figure S1D	n-Hexane	2	14	B	0 nM Sucrose	2
Figure S1D	n-Hexane	2	15	A	0 nM Sucrose + n-Hexane	1
Figure S1D	n-Hexane	2	15	B	0 nM Sucrose	0
Figure S1D	n-Hexane	2	16	A	0 nM Sucrose + n-Hexane	0
Figure S1D	n-Hexane	2	16	B	0 nM Sucrose	0
Figure S1D	n-Hexane	2	17	A	0 nM Sucrose + n-Hexane	0
Figure S1D	n-Hexane	2	17	B	0 nM Sucrose	2
Figure S1D	n-Hexane	2	18	A	0 nM Sucrose + n-Hexane	6
Figure S1D	n-Hexane	2	18	B	0 nM Sucrose	3
Figure S1D	n-Hexane	2	19	A	0 nM Sucrose + n-Hexane	1
Figure S1D	n-Hexane	2	19	B	0 nM Sucrose	4
Figure S1D	n-Hexane	2	20	A	0 nM Sucrose + n-Hexane	0
Figure S1D	n-Hexane	2	20	B	0 nM Sucrose	0
Figure S1D	None	3	1	A	100 mM Sucrose + Plain	9
Figure S1D	None	3	1	B	100 mM Sucrose	5
Figure S1D	None	3	2	A	100 mM Sucrose + Plain	7
Figure S1D	None	3	2	B	100 mM Sucrose	11
Figure S1D	None	3	3	A	100 mM Sucrose + Plain	18
Figure S1D	None	3	3	B	100 mM Sucrose	3
Figure S1D	None	3	4	A	100 mM Sucrose + Plain	4
Figure S1D	None	3	4	B	100 mM Sucrose	6
Figure S1D	None	3	5	A	100 mM Sucrose + Plain	14
Figure S1D	None	3	5	B	100 mM Sucrose	11
Figure S1D	None	3	6	A	100 mM Sucrose + Plain	3
Figure S1D	None	3	6	B	100 mM Sucrose	2
Figure S1D	None	3	7	A	100 mM Sucrose + Plain	16
Figure S1D	None	3	7	B	100 mM Sucrose	4
Figure S1D	None	3	8	A	100 mM Sucrose + Plain	3
Figure S1D	None	3	8	B	100 mM Sucrose	19
Figure S1D	None	3	9	A	100 mM Sucrose + Plain	6
Figure S1D	None	3	9	B	100 mM Sucrose	9
Figure S1D	None	3	10	A	100 mM Sucrose + Plain	3
Figure S1D	None	3	10	B	100 mM Sucrose	2
Figure S1D	None	3	11	A	100 mM Sucrose + Plain	4
Figure S1D	None	3	11	B	100 mM Sucrose	1
Figure S1D	None	3	12	A	100 mM Sucrose + Plain	5
Figure S1D	None	3	12	B	100 mM Sucrose	10
Figure S1D	None	3	13	A	100 mM Sucrose + Plain	1
Figure S1D	None	3	13	B	100 mM Sucrose	5
Figure S1D	None	3	14	A	100 mM Sucrose + Plain	2
Figure S1D	None	3	14	B	100 mM Sucrose	6
Figure S1D	None	3	15	A	100 mM Sucrose + Plain	4
Figure S1D	None	3	15	B	100 mM Sucrose	3
Figure S1D	None	3	16	A	100 mM Sucrose + Plain	3
Figure S1D	None	3	16	B	100 mM Sucrose	10
Figure S1D	None	3	17	A	100 mM Sucrose + Plain	12
Figure S1D	None	3	17	B	100 mM Sucrose	4
Figure S1D	None	3	18	A	100 mM Sucrose + Plain	6
Figure S1D	None	3	18	B	100 mM Sucrose	2
Figure S1D	None	3	19	A	100 mM Sucrose + Plain	2
Figure S1D	None	3	19	B	100 mM Sucrose	11
Figure S1D	None	3	20	A	100 mM Sucrose + Plain	7
Figure S1D	None	3	20	B	100 mM Sucrose	7
Figure S1D	n-Hexane	4	1	A	100 mM Sucrose + n-Hexane	5
Figure S1D	n-Hexane	4	1	B	100 mM Sucrose	9
Figure S1D	n-Hexane	4	2	A	100 mM Sucrose + n-Hexane	5
Figure S1D	n-Hexane	4	2	B	100 mM Sucrose	5
Figure S1D	n-Hexane	4	3	A	100 mM Sucrose + n-Hexane	13
Figure S1D	n-Hexane	4	3	B	100 mM Sucrose	10
Figure S1D	n-Hexane	4	4	A	100 mM Sucrose + n-Hexane	6
Figure S1D	n-Hexane	4	4	B	100 mM Sucrose	15
Figure S1D	n-Hexane	4	5	A	100 mM Sucrose + n-Hexane	13
Figure S1D	n-Hexane	4	5	B	100 mM Sucrose	4
Figure S1D	n-Hexane	4	6	A	100 mM Sucrose + n-Hexane	7
Figure S1D	n-Hexane	4	6	B	100 mM Sucrose	16
Figure S1D	n-Hexane	4	7	A	100 mM Sucrose + n-Hexane	17
Figure S1D	n-Hexane	4	7	B	100 mM Sucrose	10
Figure S1D	n-Hexane	4	8	A	100 mM Sucrose + n-Hexane	4
Figure S1D	n-Hexane	4	8	B	100 mM Sucrose	13
Figure S1D	n-Hexane	4	9	A	100 mM Sucrose + n-Hexane	11
Figure S1D	n-Hexane	4	9	B	100 mM Sucrose	15
Figure S1D	n-Hexane	4	10	A	100 mM Sucrose + n-Hexane	10
Figure S1D	n-Hexane	4	10	B	100 mM Sucrose	9
Figure S1D	n-Hexane	4	11	A	100 mM Sucrose + n-Hexane	6
Figure S1D	n-Hexane	4	11	B	100 mM Sucrose	12
Figure S1D	n-Hexane	4	12	A	100 mM Sucrose + n-Hexane	4
Figure S1D	n-Hexane	4	12	B	100 mM Sucrose	15
Figure S1D	n-Hexane	4	13	A	100 mM Sucrose + n-Hexane	17
Figure S1D	n-Hexane	4	13	B	100 mM Sucrose	16
Figure S1D	n-Hexane	4	14	A	100 mM Sucrose + n-Hexane	7
Figure S1D	n-Hexane	4	14	B	100 mM Sucrose	12
Figure S1D	n-Hexane	4	15	A	100 mM Sucrose + n-Hexane	11
Figure S1D	n-Hexane	4	15	B	100 mM Sucrose	4
Figure S1D	n-Hexane	4	16	A	100 mM Sucrose + n-Hexane	12
Figure S1D	n-Hexane	4	16	B	100 mM Sucrose	13
Figure S1D	n-Hexane	4	17	A	100 mM Sucrose + n-Hexane	25
Figure S1D	n-Hexane	4	17	B	100 mM Sucrose	13
Figure S1D	n-Hexane	4	18	A	100 mM Sucrose + n-Hexane	14
Figure S1D	n-Hexane	4	18	B	100 mM Sucrose	13
Figure S1D	n-Hexane	4	19	A	100 mM Sucrose + n-Hexane	17
Figure S1D	n-Hexane	4	19	B	100 mM Sucrose	6
Figure S1D	n-Hexane	4	20	A	100 mM Sucrose + n-Hexane	7
Figure S1D	n-Hexane	4	20	B	100 mM Sucrose	25
Figure S1E	Heptanal	1	1	A	100 mM Sucrose + 100 ng Heptanal	9
Figure S1E	Heptanal	1	1	B	100 mM Sucrose + n-Hexane	2
Figure S1E	Heptanal	1	2	A	100 mM Sucrose + 100 ng Heptanal	8
Figure S1E	Heptanal	1	2	B	100 mM Sucrose + n-Hexane	13
Figure S1E	Heptanal	1	3	A	100 mM Sucrose + 100 ng Heptanal	14
Figure S1E	Heptanal	1	3	B	100 mM Sucrose + n-Hexane	3
Figure S1E	Heptanal	1	4	A	100 mM Sucrose + 100 ng Heptanal	10
Figure S1E	Heptanal	1	4	B	100 mM Sucrose + n-Hexane	17
Figure S1E	Heptanal	1	5	A	100 mM Sucrose + 100 ng Heptanal	10
Figure S1E	Heptanal	1	5	B	100 mM Sucrose + n-Hexane	9
Figure S1E	Heptanal	1	6	A	100 mM Sucrose + 100 ng Heptanal	6
Figure S1E	Heptanal	1	6	B	100 mM Sucrose + n-Hexane	18
Figure S1E	Heptanal	1	7	A	100 mM Sucrose + 100 ng Heptanal	8
Figure S1E	Heptanal	1	7	B	100 mM Sucrose + n-Hexane	4
Figure S1E	Heptanal	1	8	A	100 mM Sucrose + 100 ng Heptanal	2
Figure S1E	Heptanal	1	8	B	100 mM Sucrose + n-Hexane	15
Figure S1E	Heptanal	1	9	A	100 mM Sucrose + 100 ng Heptanal	16
Figure S1E	Heptanal	1	9	B	100 mM Sucrose + n-Hexane	15
Figure S1E	Heptanal	1	10	A	100 mM Sucrose + 100 ng Heptanal	8
Figure S1E	Heptanal	1	10	B	100 mM Sucrose + n-Hexane	10
Figure S1E	Heptanal	1	11	A	100 mM Sucrose + 100 ng Heptanal	15
Figure S1E	Heptanal	1	11	B	100 mM Sucrose + n-Hexane	5
Figure S1E	Heptanal	1	12	A	100 mM Sucrose + 100 ng Heptanal	12
Figure S1E	Heptanal	1	12	B	100 mM Sucrose + n-Hexane	7
Figure S1E	Heptanal	1	13	A	100 mM Sucrose + 100 ng Heptanal	14
Figure S1E	Heptanal	1	13	B	100 mM Sucrose + n-Hexane	10
Figure S1E	Heptanal	1	14	A	100 mM Sucrose + 100 ng Heptanal	1
Figure S1E	Heptanal	1	14	B	100 mM Sucrose + n-Hexane	16
Figure S1E	Heptanal	1	15	A	100 mM Sucrose + 100 ng Heptanal	2
Figure S1E	Heptanal	1	15	B	100 mM Sucrose + n-Hexane	16
Figure S1E	Heptanal	1	16	A	100 mM Sucrose + 100 ng Heptanal	7
Figure S1E	Heptanal	1	16	B	100 mM Sucrose + n-Hexane	7
Figure S1E	Heptanal	1	17	A	100 mM Sucrose + 100 ng Heptanal	4
Figure S1E	Heptanal	1	17	B	100 mM Sucrose + n-Hexane	11
Figure S1E	Heptanal	1	18	A	100 mM Sucrose + 100 ng Heptanal	16
Figure S1E	Heptanal	1	18	B	100 mM Sucrose + n-Hexane	7
Figure S1E	Heptanal	1	19	A	100 mM Sucrose + 100 ng Heptanal	6
Figure S1E	Heptanal	1	19	B	100 mM Sucrose + n-Hexane	4
Figure S1E	Heptanal	1	20	A	100 mM Sucrose + 100 ng Heptanal	3
Figure S1E	Heptanal	1	20	B	100 mM Sucrose + n-Hexane	8
Figure S1E	Heptanal	2	1	A	100 mM Sucrose + 300 ng Heptanal	9
Figure S1E	Heptanal	2	1	B	100 mM Sucrose + n-Hexane	11
Figure S1E	Heptanal	2	2	A	100 mM Sucrose + 300 ng Heptanal	10
Figure S1E	Heptanal	2	2	B	100 mM Sucrose + n-Hexane	16
Figure S1E	Heptanal	2	3	A	100 mM Sucrose + 300 ng Heptanal	6
Figure S1E	Heptanal	2	3	B	100 mM Sucrose + n-Hexane	10
Figure S1E	Heptanal	2	4	A	100 mM Sucrose + 300 ng Heptanal	21
Figure S1E	Heptanal	2	4	B	100 mM Sucrose + n-Hexane	7
Figure S1E	Heptanal	2	5	A	100 mM Sucrose + 300 ng Heptanal	3
Figure S1E	Heptanal	2	5	B	100 mM Sucrose + n-Hexane	22
Figure S1E	Heptanal	2	6	A	100 mM Sucrose + 300 ng Heptanal	19
Figure S1E	Heptanal	2	6	B	100 mM Sucrose + n-Hexane	2
Figure S1E	Heptanal	2	7	A	100 mM Sucrose + 300 ng Heptanal	7
Figure S1E	Heptanal	2	7	B	100 mM Sucrose + n-Hexane	2
Figure S1E	Heptanal	2	8	A	100 mM Sucrose + 300 ng Heptanal	14
Figure S1E	Heptanal	2	8	B	100 mM Sucrose + n-Hexane	5
Figure S1E	Heptanal	2	9	A	100 mM Sucrose + 300 ng Heptanal	5
Figure S1E	Heptanal	2	9	B	100 mM Sucrose + n-Hexane	3
Figure S1E	Heptanal	2	10	A	100 mM Sucrose + 300 ng Heptanal	11
Figure S1E	Heptanal	2	10	B	100 mM Sucrose + n-Hexane	11
Figure S1E	Heptanal	2	11	A	100 mM Sucrose + 300 ng Heptanal	14
Figure S1E	Heptanal	2	11	B	100 mM Sucrose + n-Hexane	2
Figure S1E	Heptanal	2	12	A	100 mM Sucrose + 300 ng Heptanal	2
Figure S1E	Heptanal	2	12	B	100 mM Sucrose + n-Hexane	11
Figure S1E	Heptanal	2	13	A	100 mM Sucrose + 300 ng Heptanal	6
Figure S1E	Heptanal	2	13	B	100 mM Sucrose + n-Hexane	2
Figure S1E	Heptanal	2	14	A	100 mM Sucrose + 300 ng Heptanal	2
Figure S1E	Heptanal	2	14	B	100 mM Sucrose + n-Hexane	9
Figure S1E	Heptanal	2	15	A	100 mM Sucrose + 300 ng Heptanal	11
Figure S1E	Heptanal	2	15	B	100 mM Sucrose + n-Hexane	10
Figure S1E	Heptanal	2	16	A	100 mM Sucrose + 300 ng Heptanal	13
Figure S1E	Heptanal	2	16	B	100 mM Sucrose + n-Hexane	9
Figure S1E	Heptanal	2	17	A	100 mM Sucrose + 300 ng Heptanal	8
Figure S1E	Heptanal	2	17	B	100 mM Sucrose + n-Hexane	9
Figure S1E	Heptanal	2	18	A	100 mM Sucrose + 300 ng Heptanal	15
Figure S1E	Heptanal	2	18	B	100 mM Sucrose + n-Hexane	12
Figure S1E	Heptanal	2	19	A	100 mM Sucrose + 300 ng Heptanal	7
Figure S1E	Heptanal	2	19	B	100 mM Sucrose + n-Hexane	12
Figure S1E	Heptanal	2	20	A	100 mM Sucrose + 300 ng Heptanal	16
Figure S1E	Heptanal	2	20	B	100 mM Sucrose + n-Hexane	15
Figure S1E	Heptanal	3	1	A	100 mM Sucrose + 600 ng Heptanal	2
Figure S1E	Heptanal	3	1	B	100 mM Sucrose + n-Hexane	9
Figure S1E	Heptanal	3	2	A	100 mM Sucrose + 600 ng Heptanal	2
Figure S1E	Heptanal	3	2	B	100 mM Sucrose + n-Hexane	7
Figure S1E	Heptanal	3	3	A	100 mM Sucrose + 600 ng Heptanal	5
Figure S1E	Heptanal	3	3	B	100 mM Sucrose + n-Hexane	10
Figure S1E	Heptanal	3	4	A	100 mM Sucrose + 600 ng Heptanal	20
Figure S1E	Heptanal	3	4	B	100 mM Sucrose + n-Hexane	3
Figure S1E	Heptanal	3	5	A	100 mM Sucrose + 600 ng Heptanal	14
Figure S1E	Heptanal	3	5	B	100 mM Sucrose + n-Hexane	4
Figure S1E	Heptanal	3	6	A	100 mM Sucrose + 600 ng Heptanal	4
Figure S1E	Heptanal	3	6	B	100 mM Sucrose + n-Hexane	9
Figure S1E	Heptanal	3	7	A	100 mM Sucrose + 600 ng Heptanal	8
Figure S1E	Heptanal	3	7	B	100 mM Sucrose + n-Hexane	8
Figure S1E	Heptanal	3	8	A	100 mM Sucrose + 600 ng Heptanal	10
Figure S1E	Heptanal	3	8	B	100 mM Sucrose + n-Hexane	6
Figure S1E	Heptanal	3	9	A	100 mM Sucrose + 600 ng Heptanal	10
Figure S1E	Heptanal	3	9	B	100 mM Sucrose + n-Hexane	2
Figure S1E	Heptanal	3	10	A	100 mM Sucrose + 600 ng Heptanal	1
Figure S1E	Heptanal	3	10	B	100 mM Sucrose + n-Hexane	17
Figure S1E	Heptanal	3	11	A	100 mM Sucrose + 600 ng Heptanal	8
Figure S1E	Heptanal	3	11	B	100 mM Sucrose + n-Hexane	6
Figure S1E	Heptanal	3	12	A	100 mM Sucrose + 600 ng Heptanal	1
Figure S1E	Heptanal	3	12	B	100 mM Sucrose + n-Hexane	8
Figure S1E	Heptanal	3	13	A	100 mM Sucrose + 600 ng Heptanal	10
Figure S1E	Heptanal	3	13	B	100 mM Sucrose + n-Hexane	9
Figure S1E	Heptanal	3	14	A	100 mM Sucrose + 600 ng Heptanal	10
Figure S1E	Heptanal	3	14	B	100 mM Sucrose + n-Hexane	4
Figure S1E	Heptanal	3	15	A	100 mM Sucrose + 600 ng Heptanal	1
Figure S1E	Heptanal	3	15	B	100 mM Sucrose + n-Hexane	5
Figure S1E	Heptanal	3	16	A	100 mM Sucrose + 600 ng Heptanal	4
Figure S1E	Heptanal	3	16	B	100 mM Sucrose + n-Hexane	15
Figure S1E	Heptanal	3	17	A	100 mM Sucrose + 600 ng Heptanal	22
Figure S1E	Heptanal	3	17	B	100 mM Sucrose + n-Hexane	7
Figure S1E	Heptanal	3	18	A	100 mM Sucrose + 600 ng Heptanal	16
Figure S1E	Heptanal	3	18	B	100 mM Sucrose + n-Hexane	14
Figure S1E	Heptanal	3	19	A	100 mM Sucrose + 600 ng Heptanal	7
Figure S1E	Heptanal	3	19	B	100 mM Sucrose + n-Hexane	7
Figure S1E	Heptanal	3	20	A	100 mM Sucrose + 600 ng Heptanal	2
Figure S1E	Heptanal	3	20	B	100 mM Sucrose + n-Hexane	17
Figure S1E	Hexadecanal	1	1	A	100 mM Sucrose + 210 ng Hexadecanal	7
Figure S1E	Hexadecanal	1	1	B	100 mM Sucrose + n-Hexane	2
Figure S1E	Hexadecanal	1	2	A	100 mM Sucrose + 210 ng Hexadecanal	8
Figure S1E	Hexadecanal	1	2	B	100 mM Sucrose + n-Hexane	6
Figure S1E	Hexadecanal	1	3	A	100 mM Sucrose + 210 ng Hexadecanal	11
Figure S1E	Hexadecanal	1	3	B	100 mM Sucrose + n-Hexane	9
Figure S1E	Hexadecanal	1	4	A	100 mM Sucrose + 210 ng Hexadecanal	6
Figure S1E	Hexadecanal	1	4	B	100 mM Sucrose + n-Hexane	5
Figure S1E	Hexadecanal	1	5	A	100 mM Sucrose + 210 ng Hexadecanal	3
Figure S1E	Hexadecanal	1	5	B	100 mM Sucrose + n-Hexane	14
Figure S1E	Hexadecanal	1	6	A	100 mM Sucrose + 210 ng Hexadecanal	2
Figure S1E	Hexadecanal	1	6	B	100 mM Sucrose + n-Hexane	12
Figure S1E	Hexadecanal	1	7	A	100 mM Sucrose + 210 ng Hexadecanal	7
Figure S1E	Hexadecanal	1	7	B	100 mM Sucrose + n-Hexane	7
Figure S1E	Hexadecanal	1	8	A	100 mM Sucrose + 210 ng Hexadecanal	16
Figure S1E	Hexadecanal	1	8	B	100 mM Sucrose + n-Hexane	15
Figure S1E	Hexadecanal	1	9	A	100 mM Sucrose + 210 ng Hexadecanal	4
Figure S1E	Hexadecanal	1	9	B	100 mM Sucrose + n-Hexane	15
Figure S1E	Hexadecanal	1	10	A	100 mM Sucrose + 210 ng Hexadecanal	8
Figure S1E	Hexadecanal	1	10	B	100 mM Sucrose + n-Hexane	6
Figure S1E	Hexadecanal	1	11	A	100 mM Sucrose + 210 ng Hexadecanal	12
Figure S1E	Hexadecanal	1	11	B	100 mM Sucrose + n-Hexane	12
Figure S1E	Hexadecanal	1	12	A	100 mM Sucrose + 210 ng Hexadecanal	13
Figure S1E	Hexadecanal	1	12	B	100 mM Sucrose + n-Hexane	2
Figure S1E	Hexadecanal	1	13	A	100 mM Sucrose + 210 ng Hexadecanal	15
Figure S1E	Hexadecanal	1	13	B	100 mM Sucrose + n-Hexane	11
Figure S1E	Hexadecanal	1	14	A	100 mM Sucrose + 210 ng Hexadecanal	4
Figure S1E	Hexadecanal	1	14	B	100 mM Sucrose + n-Hexane	10
Figure S1E	Hexadecanal	1	15	A	100 mM Sucrose + 210 ng Hexadecanal	4
Figure S1E	Hexadecanal	1	15	B	100 mM Sucrose + n-Hexane	18
Figure S1E	Hexadecanal	1	16	A	100 mM Sucrose + 210 ng Hexadecanal	2
Figure S1E	Hexadecanal	1	16	B	100 mM Sucrose + n-Hexane	6
Figure S1E	Hexadecanal	1	17	A	100 mM Sucrose + 210 ng Hexadecanal	5
Figure S1E	Hexadecanal	1	17	B	100 mM Sucrose + n-Hexane	5
Figure S1E	Hexadecanal	1	18	A	100 mM Sucrose + 210 ng Hexadecanal	8
Figure S1E	Hexadecanal	1	18	B	100 mM Sucrose + n-Hexane	6
Figure S1E	Hexadecanal	1	19	A	100 mM Sucrose + 210 ng Hexadecanal	9
Figure S1E	Hexadecanal	1	19	B	100 mM Sucrose + n-Hexane	11
Figure S1E	Hexadecanal	1	20	A	100 mM Sucrose + 210 ng Hexadecanal	12
Figure S1E	Hexadecanal	1	20	B	100 mM Sucrose + n-Hexane	10
Figure S1E	Hexadecanal	2	1	A	100 mM Sucrose + 630 ng Hexadecanal	5
Figure S1E	Hexadecanal	2	1	B	100 mM Sucrose + n-Hexane	5
Figure S1E	Hexadecanal	2	2	A	100 mM Sucrose + 630 ng Hexadecanal	9
Figure S1E	Hexadecanal	2	2	B	100 mM Sucrose + n-Hexane	4
Figure S1E	Hexadecanal	2	3	A	100 mM Sucrose + 630 ng Hexadecanal	2
Figure S1E	Hexadecanal	2	3	B	100 mM Sucrose + n-Hexane	10
Figure S1E	Hexadecanal	2	4	A	100 mM Sucrose + 630 ng Hexadecanal	12
Figure S1E	Hexadecanal	2	4	B	100 mM Sucrose + n-Hexane	1
Figure S1E	Hexadecanal	2	5	A	100 mM Sucrose + 630 ng Hexadecanal	1
Figure S1E	Hexadecanal	2	5	B	100 mM Sucrose + n-Hexane	9
Figure S1E	Hexadecanal	2	6	A	100 mM Sucrose + 630 ng Hexadecanal	6
Figure S1E	Hexadecanal	2	6	B	100 mM Sucrose + n-Hexane	10
Figure S1E	Hexadecanal	2	7	A	100 mM Sucrose + 630 ng Hexadecanal	16
Figure S1E	Hexadecanal	2	7	B	100 mM Sucrose + n-Hexane	4
Figure S1E	Hexadecanal	2	8	A	100 mM Sucrose + 630 ng Hexadecanal	6
Figure S1E	Hexadecanal	2	8	B	100 mM Sucrose + n-Hexane	6
Figure S1E	Hexadecanal	2	9	A	100 mM Sucrose + 630 ng Hexadecanal	9
Figure S1E	Hexadecanal	2	9	B	100 mM Sucrose + n-Hexane	19
Figure S1E	Hexadecanal	2	10	A	100 mM Sucrose + 630 ng Hexadecanal	5
Figure S1E	Hexadecanal	2	10	B	100 mM Sucrose + n-Hexane	12
Figure S1E	Hexadecanal	2	11	A	100 mM Sucrose + 630 ng Hexadecanal	4
Figure S1E	Hexadecanal	2	11	B	100 mM Sucrose + n-Hexane	15
Figure S1E	Hexadecanal	2	12	A	100 mM Sucrose + 630 ng Hexadecanal	19
Figure S1E	Hexadecanal	2	12	B	100 mM Sucrose + n-Hexane	10
Figure S1E	Hexadecanal	2	13	A	100 mM Sucrose + 630 ng Hexadecanal	3
Figure S1E	Hexadecanal	2	13	B	100 mM Sucrose + n-Hexane	9
Figure S1E	Hexadecanal	2	14	A	100 mM Sucrose + 630 ng Hexadecanal	6
Figure S1E	Hexadecanal	2	14	B	100 mM Sucrose + n-Hexane	11
Figure S1E	Hexadecanal	2	15	A	100 mM Sucrose + 630 ng Hexadecanal	9
Figure S1E	Hexadecanal	2	15	B	100 mM Sucrose + n-Hexane	12
Figure S1E	Hexadecanal	2	16	A	100 mM Sucrose + 630 ng Hexadecanal	16
Figure S1E	Hexadecanal	2	16	B	100 mM Sucrose + n-Hexane	12
Figure S1E	Hexadecanal	2	17	A	100 mM Sucrose + 630 ng Hexadecanal	3
Figure S1E	Hexadecanal	2	17	B	100 mM Sucrose + n-Hexane	10
Figure S1E	Hexadecanal	2	18	A	100 mM Sucrose + 630 ng Hexadecanal	7
Figure S1E	Hexadecanal	2	18	B	100 mM Sucrose + n-Hexane	9
Figure S1E	Hexadecanal	2	19	A	100 mM Sucrose + 630 ng Hexadecanal	8
Figure S1E	Hexadecanal	2	19	B	100 mM Sucrose + n-Hexane	13
Figure S1E	Hexadecanal	2	20	A	100 mM Sucrose + 630 ng Hexadecanal	4
Figure S1E	Hexadecanal	2	20	B	100 mM Sucrose + n-Hexane	3
Figure S1E	Hexadecanal	3	1	A	100 mM Sucrose + 1260 ng Hexadecanal	16
Figure S1E	Hexadecanal	3	1	B	100 mM Sucrose + n-Hexane	3
Figure S1E	Hexadecanal	3	2	A	100 mM Sucrose + 1260 ng Hexadecanal	11
Figure S1E	Hexadecanal	3	2	B	100 mM Sucrose + n-Hexane	2
Figure S1E	Hexadecanal	3	3	A	100 mM Sucrose + 1260 ng Hexadecanal	3
Figure S1E	Hexadecanal	3	3	B	100 mM Sucrose + n-Hexane	7
Figure S1E	Hexadecanal	3	4	A	100 mM Sucrose + 1260 ng Hexadecanal	7
Figure S1E	Hexadecanal	3	4	B	100 mM Sucrose + n-Hexane	2
Figure S1E	Hexadecanal	3	5	A	100 mM Sucrose + 1260 ng Hexadecanal	11
Figure S1E	Hexadecanal	3	5	B	100 mM Sucrose + n-Hexane	11
Figure S1E	Hexadecanal	3	6	A	100 mM Sucrose + 1260 ng Hexadecanal	6
Figure S1E	Hexadecanal	3	6	B	100 mM Sucrose + n-Hexane	12
Figure S1E	Hexadecanal	3	7	A	100 mM Sucrose + 1260 ng Hexadecanal	9
Figure S1E	Hexadecanal	3	7	B	100 mM Sucrose + n-Hexane	7
Figure S1E	Hexadecanal	3	8	A	100 mM Sucrose + 1260 ng Hexadecanal	8
Figure S1E	Hexadecanal	3	8	B	100 mM Sucrose + n-Hexane	11
Figure S1E	Hexadecanal	3	9	A	100 mM Sucrose + 1260 ng Hexadecanal	6
Figure S1E	Hexadecanal	3	9	B	100 mM Sucrose + n-Hexane	17
Figure S1E	Hexadecanal	3	10	A	100 mM Sucrose + 1260 ng Hexadecanal	15
Figure S1E	Hexadecanal	3	10	B	100 mM Sucrose + n-Hexane	6
Figure S1E	Hexadecanal	3	11	A	100 mM Sucrose + 1260 ng Hexadecanal	3
Figure S1E	Hexadecanal	3	11	B	100 mM Sucrose + n-Hexane	8
Figure S1E	Hexadecanal	3	12	A	100 mM Sucrose + 1260 ng Hexadecanal	12
Figure S1E	Hexadecanal	3	12	B	100 mM Sucrose + n-Hexane	4
Figure S1E	Hexadecanal	3	13	A	100 mM Sucrose + 1260 ng Hexadecanal	8
Figure S1E	Hexadecanal	3	13	B	100 mM Sucrose + n-Hexane	9
Figure S1E	Hexadecanal	3	14	A	100 mM Sucrose + 1260 ng Hexadecanal	5
Figure S1E	Hexadecanal	3	14	B	100 mM Sucrose + n-Hexane	12
Figure S1E	Hexadecanal	3	15	A	100 mM Sucrose + 1260 ng Hexadecanal	2
Figure S1E	Hexadecanal	3	15	B	100 mM Sucrose + n-Hexane	17
Figure S1E	Hexadecanal	3	16	A	100 mM Sucrose + 1260 ng Hexadecanal	10
Figure S1E	Hexadecanal	3	16	B	100 mM Sucrose + n-Hexane	2
Figure S1E	Hexadecanal	3	17	A	100 mM Sucrose + 1260 ng Hexadecanal	3
Figure S1E	Hexadecanal	3	17	B	100 mM Sucrose + n-Hexane	19
Figure S1E	Hexadecanal	3	18	A	100 mM Sucrose + 1260 ng Hexadecanal	6
Figure S1E	Hexadecanal	3	18	B	100 mM Sucrose + n-Hexane	6
Figure S1E	Hexadecanal	3	19	A	100 mM Sucrose + 1260 ng Hexadecanal	7
Figure S1E	Hexadecanal	3	19	B	100 mM Sucrose + n-Hexane	2
Figure S1E	Hexadecanal	3	20	A	100 mM Sucrose + 1260 ng Hexadecanal	5
Figure S1E	Hexadecanal	3	20	B	100 mM Sucrose + n-Hexane	18
Figure S1E	Heptanoic acid	1	1	A	100 mM Sucrose + 115 ng Heptanoic acid	15
Figure S1E	Heptanoic acid	1	1	B	100 mM Sucrose + n-Hexane	7
Figure S1E	Heptanoic acid	1	2	A	100 mM Sucrose + 115 ng Heptanoic acid	5
Figure S1E	Heptanoic acid	1	2	B	100 mM Sucrose + n-Hexane	9
Figure S1E	Heptanoic acid	1	3	A	100 mM Sucrose + 115 ng Heptanoic acid	2
Figure S1E	Heptanoic acid	1	3	B	100 mM Sucrose + n-Hexane	16
Figure S1E	Heptanoic acid	1	4	A	100 mM Sucrose + 115 ng Heptanoic acid	18
Figure S1E	Heptanoic acid	1	4	B	100 mM Sucrose + n-Hexane	8
Figure S1E	Heptanoic acid	1	5	A	100 mM Sucrose + 115 ng Heptanoic acid	14
Figure S1E	Heptanoic acid	1	5	B	100 mM Sucrose + n-Hexane	7
Figure S1E	Heptanoic acid	1	6	A	100 mM Sucrose + 115 ng Heptanoic acid	6
Figure S1E	Heptanoic acid	1	6	B	100 mM Sucrose + n-Hexane	19
Figure S1E	Heptanoic acid	1	7	A	100 mM Sucrose + 115 ng Heptanoic acid	10
Figure S1E	Heptanoic acid	1	7	B	100 mM Sucrose + n-Hexane	6
Figure S1E	Heptanoic acid	1	8	A	100 mM Sucrose + 115 ng Heptanoic acid	2
Figure S1E	Heptanoic acid	1	8	B	100 mM Sucrose + n-Hexane	10
Figure S1E	Heptanoic acid	1	9	A	100 mM Sucrose + 115 ng Heptanoic acid	2
Figure S1E	Heptanoic acid	1	9	B	100 mM Sucrose + n-Hexane	18
Figure S1E	Heptanoic acid	1	10	A	100 mM Sucrose + 115 ng Heptanoic acid	7
Figure S1E	Heptanoic acid	1	10	B	100 mM Sucrose + n-Hexane	1
Figure S1E	Heptanoic acid	1	11	A	100 mM Sucrose + 115 ng Heptanoic acid	12
Figure S1E	Heptanoic acid	1	11	B	100 mM Sucrose + n-Hexane	3
Figure S1E	Heptanoic acid	1	12	A	100 mM Sucrose + 115 ng Heptanoic acid	6
Figure S1E	Heptanoic acid	1	12	B	100 mM Sucrose + n-Hexane	18
Figure S1E	Heptanoic acid	1	13	A	100 mM Sucrose + 115 ng Heptanoic acid	5
Figure S1E	Heptanoic acid	1	13	B	100 mM Sucrose + n-Hexane	11
Figure S1E	Heptanoic acid	1	14	A	100 mM Sucrose + 115 ng Heptanoic acid	22
Figure S1E	Heptanoic acid	1	14	B	100 mM Sucrose + n-Hexane	15
Figure S1E	Heptanoic acid	1	15	A	100 mM Sucrose + 115 ng Heptanoic acid	8
Figure S1E	Heptanoic acid	1	15	B	100 mM Sucrose + n-Hexane	5
Figure S1E	Heptanoic acid	1	16	A	100 mM Sucrose + 115 ng Heptanoic acid	8
Figure S1E	Heptanoic acid	1	16	B	100 mM Sucrose + n-Hexane	11
Figure S1E	Heptanoic acid	1	17	A	100 mM Sucrose + 115 ng Heptanoic acid	14
Figure S1E	Heptanoic acid	1	17	B	100 mM Sucrose + n-Hexane	12
Figure S1E	Heptanoic acid	1	18	A	100 mM Sucrose + 115 ng Heptanoic acid	6
Figure S1E	Heptanoic acid	1	18	B	100 mM Sucrose + n-Hexane	5
Figure S1E	Heptanoic acid	1	19	A	100 mM Sucrose + 115 ng Heptanoic acid	6
Figure S1E	Heptanoic acid	1	19	B	100 mM Sucrose + n-Hexane	15
Figure S1E	Heptanoic acid	1	20	A	100 mM Sucrose + 115 ng Heptanoic acid	19
Figure S1E	Heptanoic acid	1	20	B	100 mM Sucrose + n-Hexane	14
Figure S1E	Heptanoic acid	2	1	A	100 mM Sucrose + 345 ng Heptanoic acid	7
Figure S1E	Heptanoic acid	2	1	B	100 mM Sucrose + n-Hexane	7
Figure S1E	Heptanoic acid	2	2	A	100 mM Sucrose + 345 ng Heptanoic acid	8
Figure S1E	Heptanoic acid	2	2	B	100 mM Sucrose + n-Hexane	14
Figure S1E	Heptanoic acid	2	3	A	100 mM Sucrose + 345 ng Heptanoic acid	2
Figure S1E	Heptanoic acid	2	3	B	100 mM Sucrose + n-Hexane	8
Figure S1E	Heptanoic acid	2	4	A	100 mM Sucrose + 345 ng Heptanoic acid	24
Figure S1E	Heptanoic acid	2	4	B	100 mM Sucrose + n-Hexane	9
Figure S1E	Heptanoic acid	2	5	A	100 mM Sucrose + 345 ng Heptanoic acid	10
Figure S1E	Heptanoic acid	2	5	B	100 mM Sucrose + n-Hexane	18
Figure S1E	Heptanoic acid	2	6	A	100 mM Sucrose + 345 ng Heptanoic acid	12
Figure S1E	Heptanoic acid	2	6	B	100 mM Sucrose + n-Hexane	2
Figure S1E	Heptanoic acid	2	7	A	100 mM Sucrose + 345 ng Heptanoic acid	18
Figure S1E	Heptanoic acid	2	7	B	100 mM Sucrose + n-Hexane	4
Figure S1E	Heptanoic acid	2	8	A	100 mM Sucrose + 345 ng Heptanoic acid	16
Figure S1E	Heptanoic acid	2	8	B	100 mM Sucrose + n-Hexane	7
Figure S1E	Heptanoic acid	2	9	A	100 mM Sucrose + 345 ng Heptanoic acid	4
Figure S1E	Heptanoic acid	2	9	B	100 mM Sucrose + n-Hexane	7
Figure S1E	Heptanoic acid	2	10	A	100 mM Sucrose + 345 ng Heptanoic acid	13
Figure S1E	Heptanoic acid	2	10	B	100 mM Sucrose + n-Hexane	7
Figure S1E	Heptanoic acid	2	11	A	100 mM Sucrose + 345 ng Heptanoic acid	3
Figure S1E	Heptanoic acid	2	11	B	100 mM Sucrose + n-Hexane	7
Figure S1E	Heptanoic acid	2	12	A	100 mM Sucrose + 345 ng Heptanoic acid	16
Figure S1E	Heptanoic acid	2	12	B	100 mM Sucrose + n-Hexane	2
Figure S1E	Heptanoic acid	2	13	A	100 mM Sucrose + 345 ng Heptanoic acid	12
Figure S1E	Heptanoic acid	2	13	B	100 mM Sucrose + n-Hexane	2
Figure S1E	Heptanoic acid	2	14	A	100 mM Sucrose + 345 ng Heptanoic acid	12
Figure S1E	Heptanoic acid	2	14	B	100 mM Sucrose + n-Hexane	5
Figure S1E	Heptanoic acid	2	15	A	100 mM Sucrose + 345 ng Heptanoic acid	9
Figure S1E	Heptanoic acid	2	15	B	100 mM Sucrose + n-Hexane	19
Figure S1E	Heptanoic acid	2	16	A	100 mM Sucrose + 345 ng Heptanoic acid	4
Figure S1E	Heptanoic acid	2	16	B	100 mM Sucrose + n-Hexane	9
Figure S1E	Heptanoic acid	2	17	A	100 mM Sucrose + 345 ng Heptanoic acid	8
Figure S1E	Heptanoic acid	2	17	B	100 mM Sucrose + n-Hexane	20
Figure S1E	Heptanoic acid	2	18	A	100 mM Sucrose + 345 ng Heptanoic acid	4
Figure S1E	Heptanoic acid	2	18	B	100 mM Sucrose + n-Hexane	6
Figure S1E	Heptanoic acid	2	19	A	100 mM Sucrose + 345 ng Heptanoic acid	9
Figure S1E	Heptanoic acid	2	19	B	100 mM Sucrose + n-Hexane	5
Figure S1E	Heptanoic acid	2	20	A	100 mM Sucrose + 345 ng Heptanoic acid	5
Figure S1E	Heptanoic acid	2	20	B	100 mM Sucrose + n-Hexane	12
Figure S1E	Heptanoic acid	3	1	A	100 mM Sucrose + 690 ng Heptanoic acid	10
Figure S1E	Heptanoic acid	3	1	B	100 mM Sucrose + n-Hexane	6
Figure S1E	Heptanoic acid	3	2	A	100 mM Sucrose + 690 ng Heptanoic acid	13
Figure S1E	Heptanoic acid	3	2	B	100 mM Sucrose + n-Hexane	3
Figure S1E	Heptanoic acid	3	3	A	100 mM Sucrose + 690 ng Heptanoic acid	6
Figure S1E	Heptanoic acid	3	3	B	100 mM Sucrose + n-Hexane	6
Figure S1E	Heptanoic acid	3	4	A	100 mM Sucrose + 690 ng Heptanoic acid	3
Figure S1E	Heptanoic acid	3	4	B	100 mM Sucrose + n-Hexane	15
Figure S1E	Heptanoic acid	3	5	A	100 mM Sucrose + 690 ng Heptanoic acid	8
Figure S1E	Heptanoic acid	3	5	B	100 mM Sucrose + n-Hexane	4
Figure S1E	Heptanoic acid	3	6	A	100 mM Sucrose + 690 ng Heptanoic acid	5
Figure S1E	Heptanoic acid	3	6	B	100 mM Sucrose + n-Hexane	15
Figure S1E	Heptanoic acid	3	7	A	100 mM Sucrose + 690 ng Heptanoic acid	2
Figure S1E	Heptanoic acid	3	7	B	100 mM Sucrose + n-Hexane	10
Figure S1E	Heptanoic acid	3	8	A	100 mM Sucrose + 690 ng Heptanoic acid	14
Figure S1E	Heptanoic acid	3	8	B	100 mM Sucrose + n-Hexane	10
Figure S1E	Heptanoic acid	3	9	A	100 mM Sucrose + 690 ng Heptanoic acid	11
Figure S1E	Heptanoic acid	3	9	B	100 mM Sucrose + n-Hexane	7
Figure S1E	Heptanoic acid	3	10	A	100 mM Sucrose + 690 ng Heptanoic acid	8
Figure S1E	Heptanoic acid	3	10	B	100 mM Sucrose + n-Hexane	13
Figure S1E	Heptanoic acid	3	11	A	100 mM Sucrose + 690 ng Heptanoic acid	7
Figure S1E	Heptanoic acid	3	11	B	100 mM Sucrose + n-Hexane	2
Figure S1E	Heptanoic acid	3	12	A	100 mM Sucrose + 690 ng Heptanoic acid	12
Figure S1E	Heptanoic acid	3	12	B	100 mM Sucrose + n-Hexane	5
Figure S1E	Heptanoic acid	3	13	A	100 mM Sucrose + 690 ng Heptanoic acid	5
Figure S1E	Heptanoic acid	3	13	B	100 mM Sucrose + n-Hexane	18
Figure S1E	Heptanoic acid	3	14	A	100 mM Sucrose + 690 ng Heptanoic acid	10
Figure S1E	Heptanoic acid	3	14	B	100 mM Sucrose + n-Hexane	3
Figure S1E	Heptanoic acid	3	15	A	100 mM Sucrose + 690 ng Heptanoic acid	13
Figure S1E	Heptanoic acid	3	15	B	100 mM Sucrose + n-Hexane	4
Figure S1E	Heptanoic acid	3	16	A	100 mM Sucrose + 690 ng Heptanoic acid	9
Figure S1E	Heptanoic acid	3	16	B	100 mM Sucrose + n-Hexane	9
Figure S1E	Heptanoic acid	3	17	A	100 mM Sucrose + 690 ng Heptanoic acid	17
Figure S1E	Heptanoic acid	3	17	B	100 mM Sucrose + n-Hexane	15
Figure S1E	Heptanoic acid	3	18	A	100 mM Sucrose + 690 ng Heptanoic acid	11
Figure S1E	Heptanoic acid	3	18	B	100 mM Sucrose + n-Hexane	8
Figure S1E	Heptanoic acid	3	19	A	100 mM Sucrose + 690 ng Heptanoic acid	10
Figure S1E	Heptanoic acid	3	19	B	100 mM Sucrose + n-Hexane	15
Figure S1E	Heptanoic acid	3	20	A	100 mM Sucrose + 690 ng Heptanoic acid	7
Figure S1E	Heptanoic acid	3	20	B	100 mM Sucrose + n-Hexane	7
Figure S1E	Palmitic acid	1	1	A	100 mM Sucrose + 220 ng Palmitic acid	2
Figure S1E	Palmitic acid	1	1	B	100 mM Sucrose + n-Hexane	8
Figure S1E	Palmitic acid	1	2	A	100 mM Sucrose + 220 ng Palmitic acid	7
Figure S1E	Palmitic acid	1	2	B	100 mM Sucrose + n-Hexane	18
Figure S1E	Palmitic acid	1	3	A	100 mM Sucrose + 220 ng Palmitic acid	8
Figure S1E	Palmitic acid	1	3	B	100 mM Sucrose + n-Hexane	7
Figure S1E	Palmitic acid	1	4	A	100 mM Sucrose + 220 ng Palmitic acid	9
Figure S1E	Palmitic acid	1	4	B	100 mM Sucrose + n-Hexane	11
Figure S1E	Palmitic acid	1	5	A	100 mM Sucrose + 220 ng Palmitic acid	5
Figure S1E	Palmitic acid	1	5	B	100 mM Sucrose + n-Hexane	16
Figure S1E	Palmitic acid	1	6	A	100 mM Sucrose + 220 ng Palmitic acid	5
Figure S1E	Palmitic acid	1	6	B	100 mM Sucrose + n-Hexane	4
Figure S1E	Palmitic acid	1	7	A	100 mM Sucrose + 220 ng Palmitic acid	7
Figure S1E	Palmitic acid	1	7	B	100 mM Sucrose + n-Hexane	12
Figure S1E	Palmitic acid	1	8	A	100 mM Sucrose + 220 ng Palmitic acid	14
Figure S1E	Palmitic acid	1	8	B	100 mM Sucrose + n-Hexane	5
Figure S1E	Palmitic acid	1	9	A	100 mM Sucrose + 220 ng Palmitic acid	10
Figure S1E	Palmitic acid	1	9	B	100 mM Sucrose + n-Hexane	8
Figure S1E	Palmitic acid	1	10	A	100 mM Sucrose + 220 ng Palmitic acid	6
Figure S1E	Palmitic acid	1	10	B	100 mM Sucrose + n-Hexane	12
Figure S1E	Palmitic acid	1	11	A	100 mM Sucrose + 220 ng Palmitic acid	19
Figure S1E	Palmitic acid	1	11	B	100 mM Sucrose + n-Hexane	4
Figure S1E	Palmitic acid	1	12	A	100 mM Sucrose + 220 ng Palmitic acid	9
Figure S1E	Palmitic acid	1	12	B	100 mM Sucrose + n-Hexane	22
Figure S1E	Palmitic acid	1	13	A	100 mM Sucrose + 220 ng Palmitic acid	7
Figure S1E	Palmitic acid	1	13	B	100 mM Sucrose + n-Hexane	4
Figure S1E	Palmitic acid	1	14	A	100 mM Sucrose + 220 ng Palmitic acid	23
Figure S1E	Palmitic acid	1	14	B	100 mM Sucrose + n-Hexane	6
Figure S1E	Palmitic acid	1	15	A	100 mM Sucrose + 220 ng Palmitic acid	9
Figure S1E	Palmitic acid	1	15	B	100 mM Sucrose + n-Hexane	9
Figure S1E	Palmitic acid	1	16	A	100 mM Sucrose + 220 ng Palmitic acid	6
Figure S1E	Palmitic acid	1	16	B	100 mM Sucrose + n-Hexane	6
Figure S1E	Palmitic acid	1	17	A	100 mM Sucrose + 220 ng Palmitic acid	18
Figure S1E	Palmitic acid	1	17	B	100 mM Sucrose + n-Hexane	12
Figure S1E	Palmitic acid	1	18	A	100 mM Sucrose + 220 ng Palmitic acid	7
Figure S1E	Palmitic acid	1	18	B	100 mM Sucrose + n-Hexane	10
Figure S1E	Palmitic acid	1	19	A	100 mM Sucrose + 220 ng Palmitic acid	5
Figure S1E	Palmitic acid	1	19	B	100 mM Sucrose + n-Hexane	3
Figure S1E	Palmitic acid	1	20	A	100 mM Sucrose + 220 ng Palmitic acid	8
Figure S1E	Palmitic acid	1	20	B	100 mM Sucrose + n-Hexane	17
Figure S1E	Palmitic acid	2	1	A	100 mM Sucrose + 660 ng Palmitic acid	8
Figure S1E	Palmitic acid	2	1	B	100 mM Sucrose + n-Hexane	13
Figure S1E	Palmitic acid	2	2	A	100 mM Sucrose + 660 ng Palmitic acid	4
Figure S1E	Palmitic acid	2	2	B	100 mM Sucrose + n-Hexane	5
Figure S1E	Palmitic acid	2	3	A	100 mM Sucrose + 660 ng Palmitic acid	4
Figure S1E	Palmitic acid	2	3	B	100 mM Sucrose + n-Hexane	15
Figure S1E	Palmitic acid	2	4	A	100 mM Sucrose + 660 ng Palmitic acid	13
Figure S1E	Palmitic acid	2	4	B	100 mM Sucrose + n-Hexane	7
Figure S1E	Palmitic acid	2	5	A	100 mM Sucrose + 660 ng Palmitic acid	6
Figure S1E	Palmitic acid	2	5	B	100 mM Sucrose + n-Hexane	8
Figure S1E	Palmitic acid	2	6	A	100 mM Sucrose + 660 ng Palmitic acid	8
Figure S1E	Palmitic acid	2	6	B	100 mM Sucrose + n-Hexane	8
Figure S1E	Palmitic acid	2	7	A	100 mM Sucrose + 660 ng Palmitic acid	7
Figure S1E	Palmitic acid	2	7	B	100 mM Sucrose + n-Hexane	9
Figure S1E	Palmitic acid	2	8	A	100 mM Sucrose + 660 ng Palmitic acid	14
Figure S1E	Palmitic acid	2	8	B	100 mM Sucrose + n-Hexane	3
Figure S1E	Palmitic acid	2	9	A	100 mM Sucrose + 660 ng Palmitic acid	21
Figure S1E	Palmitic acid	2	9	B	100 mM Sucrose + n-Hexane	10
Figure S1E	Palmitic acid	2	10	A	100 mM Sucrose + 660 ng Palmitic acid	10
Figure S1E	Palmitic acid	2	10	B	100 mM Sucrose + n-Hexane	9
Figure S1E	Palmitic acid	2	11	A	100 mM Sucrose + 660 ng Palmitic acid	17
Figure S1E	Palmitic acid	2	11	B	100 mM Sucrose + n-Hexane	7
Figure S1E	Palmitic acid	2	12	A	100 mM Sucrose + 660 ng Palmitic acid	16
Figure S1E	Palmitic acid	2	12	B	100 mM Sucrose + n-Hexane	5
Figure S1E	Palmitic acid	2	13	A	100 mM Sucrose + 660 ng Palmitic acid	11
Figure S1E	Palmitic acid	2	13	B	100 mM Sucrose + n-Hexane	20
Figure S1E	Palmitic acid	2	14	A	100 mM Sucrose + 660 ng Palmitic acid	14
Figure S1E	Palmitic acid	2	14	B	100 mM Sucrose + n-Hexane	10
Figure S1E	Palmitic acid	2	15	A	100 mM Sucrose + 660 ng Palmitic acid	5
Figure S1E	Palmitic acid	2	15	B	100 mM Sucrose + n-Hexane	9
Figure S1E	Palmitic acid	2	16	A	100 mM Sucrose + 660 ng Palmitic acid	13
Figure S1E	Palmitic acid	2	16	B	100 mM Sucrose + n-Hexane	10
Figure S1E	Palmitic acid	2	17	A	100 mM Sucrose + 660 ng Palmitic acid	6
Figure S1E	Palmitic acid	2	17	B	100 mM Sucrose + n-Hexane	3
Figure S1E	Palmitic acid	2	18	A	100 mM Sucrose + 660 ng Palmitic acid	22
Figure S1E	Palmitic acid	2	18	B	100 mM Sucrose + n-Hexane	14
Figure S1E	Palmitic acid	2	19	A	100 mM Sucrose + 660 ng Palmitic acid	8
Figure S1E	Palmitic acid	2	19	B	100 mM Sucrose + n-Hexane	15
Figure S1E	Palmitic acid	2	20	A	100 mM Sucrose + 660 ng Palmitic acid	3
Figure S1E	Palmitic acid	2	20	B	100 mM Sucrose + n-Hexane	5
Figure S1E	Palmitic acid	3	1	A	100 mM Sucrose + 1320 ng Palmitic acid	12
Figure S1E	Palmitic acid	3	1	B	100 mM Sucrose + n-Hexane	2
Figure S1E	Palmitic acid	3	2	A	100 mM Sucrose + 1320 ng Palmitic acid	7
Figure S1E	Palmitic acid	3	2	B	100 mM Sucrose + n-Hexane	9
Figure S1E	Palmitic acid	3	3	A	100 mM Sucrose + 1320 ng Palmitic acid	18
Figure S1E	Palmitic acid	3	3	B	100 mM Sucrose + n-Hexane	7
Figure S1E	Palmitic acid	3	4	A	100 mM Sucrose + 1320 ng Palmitic acid	9
Figure S1E	Palmitic acid	3	4	B	100 mM Sucrose + n-Hexane	10
Figure S1E	Palmitic acid	3	5	A	100 mM Sucrose + 1320 ng Palmitic acid	7
Figure S1E	Palmitic acid	3	5	B	100 mM Sucrose + n-Hexane	7
Figure S1E	Palmitic acid	3	6	A	100 mM Sucrose + 1320 ng Palmitic acid	4
Figure S1E	Palmitic acid	3	6	B	100 mM Sucrose + n-Hexane	17
Figure S1E	Palmitic acid	3	7	A	100 mM Sucrose + 1320 ng Palmitic acid	6
Figure S1E	Palmitic acid	3	7	B	100 mM Sucrose + n-Hexane	11
Figure S1E	Palmitic acid	3	8	A	100 mM Sucrose + 1320 ng Palmitic acid	12
Figure S1E	Palmitic acid	3	8	B	100 mM Sucrose + n-Hexane	7
Figure S1E	Palmitic acid	3	9	A	100 mM Sucrose + 1320 ng Palmitic acid	10
Figure S1E	Palmitic acid	3	9	B	100 mM Sucrose + n-Hexane	4
Figure S1E	Palmitic acid	3	10	A	100 mM Sucrose + 1320 ng Palmitic acid	8
Figure S1E	Palmitic acid	3	10	B	100 mM Sucrose + n-Hexane	12
Figure S1E	Palmitic acid	3	11	A	100 mM Sucrose + 1320 ng Palmitic acid	8
Figure S1E	Palmitic acid	3	11	B	100 mM Sucrose + n-Hexane	4
Figure S1E	Palmitic acid	3	12	A	100 mM Sucrose + 1320 ng Palmitic acid	10
Figure S1E	Palmitic acid	3	12	B	100 mM Sucrose + n-Hexane	3
Figure S1E	Palmitic acid	3	13	A	100 mM Sucrose + 1320 ng Palmitic acid	5
Figure S1E	Palmitic acid	3	13	B	100 mM Sucrose + n-Hexane	9
Figure S1E	Palmitic acid	3	14	A	100 mM Sucrose + 1320 ng Palmitic acid	11
Figure S1E	Palmitic acid	3	14	B	100 mM Sucrose + n-Hexane	6
Figure S1E	Palmitic acid	3	15	A	100 mM Sucrose + 1320 ng Palmitic acid	6
Figure S1E	Palmitic acid	3	15	B	100 mM Sucrose + n-Hexane	12
Figure S1E	Palmitic acid	3	16	A	100 mM Sucrose + 1320 ng Palmitic acid	8
Figure S1E	Palmitic acid	3	16	B	100 mM Sucrose + n-Hexane	8
Figure S1E	Palmitic acid	3	17	A	100 mM Sucrose + 1320 ng Palmitic acid	11
Figure S1E	Palmitic acid	3	17	B	100 mM Sucrose + n-Hexane	12
Figure S1E	Palmitic acid	3	18	A	100 mM Sucrose + 1320 ng Palmitic acid	9
Figure S1E	Palmitic acid	3	18	B	100 mM Sucrose + n-Hexane	5
Figure S1E	Palmitic acid	3	19	A	100 mM Sucrose + 1320 ng Palmitic acid	10
Figure S1E	Palmitic acid	3	19	B	100 mM Sucrose + n-Hexane	7
Figure S1E	Palmitic acid	3	20	A	100 mM Sucrose + 1320 ng Palmitic acid	9
Figure S1E	Palmitic acid	3	20	B	100 mM Sucrose + n-Hexane	11
Figure S1F	Heptanal	1	1	A	100 mM Sucrose + 27 ng Heptanal	10
Figure S1F	Heptanal	1	1	B	100 mM Sucrose + n-Hexane	18
Figure S1F	Heptanal	1	2	A	100 mM Sucrose + 27 ng Heptanal	11
Figure S1F	Heptanal	1	2	B	100 mM Sucrose + n-Hexane	8
Figure S1F	Heptanal	1	3	A	100 mM Sucrose + 27 ng Heptanal	11
Figure S1F	Heptanal	1	3	B	100 mM Sucrose + n-Hexane	9
Figure S1F	Heptanal	1	4	A	100 mM Sucrose + 27 ng Heptanal	14
Figure S1F	Heptanal	1	4	B	100 mM Sucrose + n-Hexane	10
Figure S1F	Heptanal	1	5	A	100 mM Sucrose + 27 ng Heptanal	9
Figure S1F	Heptanal	1	5	B	100 mM Sucrose + n-Hexane	3
Figure S1F	Heptanal	1	6	A	100 mM Sucrose + 27 ng Heptanal	7
Figure S1F	Heptanal	1	6	B	100 mM Sucrose + n-Hexane	13
Figure S1F	Heptanal	1	7	A	100 mM Sucrose + 27 ng Heptanal	4
Figure S1F	Heptanal	1	7	B	100 mM Sucrose + n-Hexane	18
Figure S1F	Heptanal	1	8	A	100 mM Sucrose + 27 ng Heptanal	8
Figure S1F	Heptanal	1	8	B	100 mM Sucrose + n-Hexane	15
Figure S1F	Heptanal	1	9	A	100 mM Sucrose + 27 ng Heptanal	11
Figure S1F	Heptanal	1	9	B	100 mM Sucrose + n-Hexane	14
Figure S1F	Heptanal	1	10	A	100 mM Sucrose + 27 ng Heptanal	9
Figure S1F	Heptanal	1	10	B	100 mM Sucrose + n-Hexane	9
Figure S1F	Heptanal	1	11	A	100 mM Sucrose + 27 ng Heptanal	13
Figure S1F	Heptanal	1	11	B	100 mM Sucrose + n-Hexane	4
Figure S1F	Heptanal	1	12	A	100 mM Sucrose + 27 ng Heptanal	2
Figure S1F	Heptanal	1	12	B	100 mM Sucrose + n-Hexane	16
Figure S1F	Heptanal	1	13	A	100 mM Sucrose + 27 ng Heptanal	12
Figure S1F	Heptanal	1	13	B	100 mM Sucrose + n-Hexane	2
Figure S1F	Heptanal	1	14	A	100 mM Sucrose + 27 ng Heptanal	11
Figure S1F	Heptanal	1	14	B	100 mM Sucrose + n-Hexane	16
Figure S1F	Heptanal	1	15	A	100 mM Sucrose + 27 ng Heptanal	2
Figure S1F	Heptanal	1	15	B	100 mM Sucrose + n-Hexane	14
Figure S1F	Heptanal	1	16	A	100 mM Sucrose + 27 ng Heptanal	10
Figure S1F	Heptanal	1	16	B	100 mM Sucrose + n-Hexane	4
Figure S1F	Heptanal	1	17	A	100 mM Sucrose + 27 ng Heptanal	11
Figure S1F	Heptanal	1	17	B	100 mM Sucrose + n-Hexane	18
Figure S1F	Heptanal	1	18	A	100 mM Sucrose + 27 ng Heptanal	6
Figure S1F	Heptanal	1	18	B	100 mM Sucrose + n-Hexane	10
Figure S1F	Heptanal	1	19	A	100 mM Sucrose + 27 ng Heptanal	12
Figure S1F	Heptanal	1	19	B	100 mM Sucrose + n-Hexane	12
Figure S1F	Heptanal	1	20	A	100 mM Sucrose + 27 ng Heptanal	22
Figure S1F	Heptanal	1	20	B	100 mM Sucrose + n-Hexane	7
Figure S1F	Heptanal	2	1	A	100 mM Sucrose + 81 ng Heptanal	16
Figure S1F	Heptanal	2	1	B	100 mM Sucrose + n-Hexane	6
Figure S1F	Heptanal	2	2	A	100 mM Sucrose + 81 ng Heptanal	20
Figure S1F	Heptanal	2	2	B	100 mM Sucrose + n-Hexane	3
Figure S1F	Heptanal	2	3	A	100 mM Sucrose + 81 ng Heptanal	10
Figure S1F	Heptanal	2	3	B	100 mM Sucrose + n-Hexane	7
Figure S1F	Heptanal	2	4	A	100 mM Sucrose + 81 ng Heptanal	15
Figure S1F	Heptanal	2	4	B	100 mM Sucrose + n-Hexane	6
Figure S1F	Heptanal	2	5	A	100 mM Sucrose + 81 ng Heptanal	5
Figure S1F	Heptanal	2	5	B	100 mM Sucrose + n-Hexane	16
Figure S1F	Heptanal	2	6	A	100 mM Sucrose + 81 ng Heptanal	10
Figure S1F	Heptanal	2	6	B	100 mM Sucrose + n-Hexane	14
Figure S1F	Heptanal	2	7	A	100 mM Sucrose + 81 ng Heptanal	4
Figure S1F	Heptanal	2	7	B	100 mM Sucrose + n-Hexane	18
Figure S1F	Heptanal	2	8	A	100 mM Sucrose + 81 ng Heptanal	9
Figure S1F	Heptanal	2	8	B	100 mM Sucrose + n-Hexane	16
Figure S1F	Heptanal	2	9	A	100 mM Sucrose + 81 ng Heptanal	20
Figure S1F	Heptanal	2	9	B	100 mM Sucrose + n-Hexane	4
Figure S1F	Heptanal	2	10	A	100 mM Sucrose + 81 ng Heptanal	7
Figure S1F	Heptanal	2	10	B	100 mM Sucrose + n-Hexane	9
Figure S1F	Heptanal	2	11	A	100 mM Sucrose + 81 ng Heptanal	12
Figure S1F	Heptanal	2	11	B	100 mM Sucrose + n-Hexane	12
Figure S1F	Heptanal	2	12	A	100 mM Sucrose + 81 ng Heptanal	3
Figure S1F	Heptanal	2	12	B	100 mM Sucrose + n-Hexane	7
Figure S1F	Heptanal	2	13	A	100 mM Sucrose + 81 ng Heptanal	3
Figure S1F	Heptanal	2	13	B	100 mM Sucrose + n-Hexane	9
Figure S1F	Heptanal	2	14	A	100 mM Sucrose + 81 ng Heptanal	4
Figure S1F	Heptanal	2	14	B	100 mM Sucrose + n-Hexane	8
Figure S1F	Heptanal	2	15	A	100 mM Sucrose + 81 ng Heptanal	12
Figure S1F	Heptanal	2	15	B	100 mM Sucrose + n-Hexane	4
Figure S1F	Heptanal	2	16	A	100 mM Sucrose + 81 ng Heptanal	17
Figure S1F	Heptanal	2	16	B	100 mM Sucrose + n-Hexane	13
Figure S1F	Heptanal	2	17	A	100 mM Sucrose + 81 ng Heptanal	12
Figure S1F	Heptanal	2	17	B	100 mM Sucrose + n-Hexane	18
Figure S1F	Heptanal	2	18	A	100 mM Sucrose + 81 ng Heptanal	4
Figure S1F	Heptanal	2	18	B	100 mM Sucrose + n-Hexane	16
Figure S1F	Heptanal	2	19	A	100 mM Sucrose + 81 ng Heptanal	24
Figure S1F	Heptanal	2	19	B	100 mM Sucrose + n-Hexane	3
Figure S1F	Heptanal	2	20	A	100 mM Sucrose + 81 ng Heptanal	16
Figure S1F	Heptanal	2	20	B	100 mM Sucrose + n-Hexane	8
Figure S1F	Heptanal	3	1	A	100 mM Sucrose + 162 ng Heptanal	10
Figure S1F	Heptanal	3	1	B	100 mM Sucrose + n-Hexane	3
Figure S1F	Heptanal	3	2	A	100 mM Sucrose + 162 ng Heptanal	10
Figure S1F	Heptanal	3	2	B	100 mM Sucrose + n-Hexane	13
Figure S1F	Heptanal	3	3	A	100 mM Sucrose + 162 ng Heptanal	1
Figure S1F	Heptanal	3	3	B	100 mM Sucrose + n-Hexane	21
Figure S1F	Heptanal	3	4	A	100 mM Sucrose + 162 ng Heptanal	5
Figure S1F	Heptanal	3	4	B	100 mM Sucrose + n-Hexane	19
Figure S1F	Heptanal	3	5	A	100 mM Sucrose + 162 ng Heptanal	10
Figure S1F	Heptanal	3	5	B	100 mM Sucrose + n-Hexane	13
Figure S1F	Heptanal	3	6	A	100 mM Sucrose + 162 ng Heptanal	17
Figure S1F	Heptanal	3	6	B	100 mM Sucrose + n-Hexane	6
Figure S1F	Heptanal	3	7	A	100 mM Sucrose + 162 ng Heptanal	18
Figure S1F	Heptanal	3	7	B	100 mM Sucrose + n-Hexane	4
Figure S1F	Heptanal	3	8	A	100 mM Sucrose + 162 ng Heptanal	11
Figure S1F	Heptanal	3	8	B	100 mM Sucrose + n-Hexane	10
Figure S1F	Heptanal	3	9	A	100 mM Sucrose + 162 ng Heptanal	4
Figure S1F	Heptanal	3	9	B	100 mM Sucrose + n-Hexane	23
Figure S1F	Heptanal	3	10	A	100 mM Sucrose + 162 ng Heptanal	17
Figure S1F	Heptanal	3	10	B	100 mM Sucrose + n-Hexane	4
Figure S1F	Heptanal	3	11	A	100 mM Sucrose + 162 ng Heptanal	10
Figure S1F	Heptanal	3	11	B	100 mM Sucrose + n-Hexane	3
Figure S1F	Heptanal	3	12	A	100 mM Sucrose + 162 ng Heptanal	14
Figure S1F	Heptanal	3	12	B	100 mM Sucrose + n-Hexane	2
Figure S1F	Heptanal	3	13	A	100 mM Sucrose + 162 ng Heptanal	3
Figure S1F	Heptanal	3	13	B	100 mM Sucrose + n-Hexane	9
Figure S1F	Heptanal	3	14	A	100 mM Sucrose + 162 ng Heptanal	15
Figure S1F	Heptanal	3	14	B	100 mM Sucrose + n-Hexane	5
Figure S1F	Heptanal	3	15	A	100 mM Sucrose + 162 ng Heptanal	8
Figure S1F	Heptanal	3	15	B	100 mM Sucrose + n-Hexane	20
Figure S1F	Heptanal	3	16	A	100 mM Sucrose + 162 ng Heptanal	7
Figure S1F	Heptanal	3	16	B	100 mM Sucrose + n-Hexane	14
Figure S1F	Heptanal	3	17	A	100 mM Sucrose + 162 ng Heptanal	20
Figure S1F	Heptanal	3	17	B	100 mM Sucrose + n-Hexane	11
Figure S1F	Heptanal	3	18	A	100 mM Sucrose + 162 ng Heptanal	8
Figure S1F	Heptanal	3	18	B	100 mM Sucrose + n-Hexane	9
Figure S1F	Heptanal	3	19	A	100 mM Sucrose + 162 ng Heptanal	16
Figure S1F	Heptanal	3	19	B	100 mM Sucrose + n-Hexane	7
Figure S1F	Heptanal	3	20	A	100 mM Sucrose + 162 ng Heptanal	6
Figure S1F	Heptanal	3	20	B	100 mM Sucrose + n-Hexane	19
Figure S1F	cVA + Heptanal	1	1	A	100 mM Sucrose + 560 ng cVA | 27 ng Heptanal	18
Figure S1F	cVA + Heptanal	1	1	B	100 mM Sucrose + n-Hexane	2
Figure S1F	cVA + Heptanal	1	2	A	100 mM Sucrose + 560 ng cVA | 27 ng Heptanal	10
Figure S1F	cVA + Heptanal	1	2	B	100 mM Sucrose + n-Hexane	12
Figure S1F	cVA + Heptanal	1	3	A	100 mM Sucrose + 560 ng cVA | 27 ng Heptanal	16
Figure S1F	cVA + Heptanal	1	3	B	100 mM Sucrose + n-Hexane	5
Figure S1F	cVA + Heptanal	1	4	A	100 mM Sucrose + 560 ng cVA | 27 ng Heptanal	14
Figure S1F	cVA + Heptanal	1	4	B	100 mM Sucrose + n-Hexane	10
Figure S1F	cVA + Heptanal	1	5	A	100 mM Sucrose + 560 ng cVA | 27 ng Heptanal	10
Figure S1F	cVA + Heptanal	1	5	B	100 mM Sucrose + n-Hexane	6
Figure S1F	cVA + Heptanal	1	6	A	100 mM Sucrose + 560 ng cVA | 27 ng Heptanal	21
Figure S1F	cVA + Heptanal	1	6	B	100 mM Sucrose + n-Hexane	5
Figure S1F	cVA + Heptanal	1	7	A	100 mM Sucrose + 560 ng cVA | 27 ng Heptanal	13
Figure S1F	cVA + Heptanal	1	7	B	100 mM Sucrose + n-Hexane	4
Figure S1F	cVA + Heptanal	1	8	A	100 mM Sucrose + 560 ng cVA | 27 ng Heptanal	26
Figure S1F	cVA + Heptanal	1	8	B	100 mM Sucrose + n-Hexane	4
Figure S1F	cVA + Heptanal	1	9	A	100 mM Sucrose + 560 ng cVA | 27 ng Heptanal	11
Figure S1F	cVA + Heptanal	1	9	B	100 mM Sucrose + n-Hexane	2
Figure S1F	cVA + Heptanal	1	10	A	100 mM Sucrose + 560 ng cVA | 27 ng Heptanal	19
Figure S1F	cVA + Heptanal	1	10	B	100 mM Sucrose + n-Hexane	10
Figure S1F	cVA + Heptanal	1	11	A	100 mM Sucrose + 560 ng cVA | 27 ng Heptanal	20
Figure S1F	cVA + Heptanal	1	11	B	100 mM Sucrose + n-Hexane	3
Figure S1F	cVA + Heptanal	1	12	A	100 mM Sucrose + 560 ng cVA | 27 ng Heptanal	9
Figure S1F	cVA + Heptanal	1	12	B	100 mM Sucrose + n-Hexane	4
Figure S1F	cVA + Heptanal	1	13	A	100 mM Sucrose + 560 ng cVA | 27 ng Heptanal	9
Figure S1F	cVA + Heptanal	1	13	B	100 mM Sucrose + n-Hexane	14
Figure S1F	cVA + Heptanal	1	14	A	100 mM Sucrose + 560 ng cVA | 27 ng Heptanal	17
Figure S1F	cVA + Heptanal	1	14	B	100 mM Sucrose + n-Hexane	4
Figure S1F	cVA + Heptanal	1	15	A	100 mM Sucrose + 560 ng cVA | 27 ng Heptanal	13
Figure S1F	cVA + Heptanal	1	15	B	100 mM Sucrose + n-Hexane	8
Figure S1F	cVA + Heptanal	1	16	A	100 mM Sucrose + 560 ng cVA | 27 ng Heptanal	3
Figure S1F	cVA + Heptanal	1	16	B	100 mM Sucrose + n-Hexane	7
Figure S1F	cVA + Heptanal	1	17	A	100 mM Sucrose + 560 ng cVA | 27 ng Heptanal	15
Figure S1F	cVA + Heptanal	1	17	B	100 mM Sucrose + n-Hexane	1
Figure S1F	cVA + Heptanal	1	18	A	100 mM Sucrose + 560 ng cVA | 27 ng Heptanal	8
Figure S1F	cVA + Heptanal	1	18	B	100 mM Sucrose + n-Hexane	7
Figure S1F	cVA + Heptanal	1	19	A	100 mM Sucrose + 560 ng cVA | 27 ng Heptanal	14
Figure S1F	cVA + Heptanal	1	19	B	100 mM Sucrose + n-Hexane	5
Figure S1F	cVA + Heptanal	1	20	A	100 mM Sucrose + 560 ng cVA | 27 ng Heptanal	10
Figure S1F	cVA + Heptanal	1	20	B	100 mM Sucrose + n-Hexane	12
Figure S1F	cVA + Heptanal	2	1	A	100 mM Sucrose + 1680 ng cVA | 81 ng Heptanal	21
Figure S1F	cVA + Heptanal	2	1	B	100 mM Sucrose + n-Hexane	3
Figure S1F	cVA + Heptanal	2	2	A	100 mM Sucrose + 1680 ng cVA | 81 ng Heptanal	7
Figure S1F	cVA + Heptanal	2	2	B	100 mM Sucrose + n-Hexane	4
Figure S1F	cVA + Heptanal	2	3	A	100 mM Sucrose + 1680 ng cVA | 81 ng Heptanal	8
Figure S1F	cVA + Heptanal	2	3	B	100 mM Sucrose + n-Hexane	7
Figure S1F	cVA + Heptanal	2	4	A	100 mM Sucrose + 1680 ng cVA | 81 ng Heptanal	12
Figure S1F	cVA + Heptanal	2	4	B	100 mM Sucrose + n-Hexane	1
Figure S1F	cVA + Heptanal	2	5	A	100 mM Sucrose + 1680 ng cVA | 81 ng Heptanal	15
Figure S1F	cVA + Heptanal	2	5	B	100 mM Sucrose + n-Hexane	6
Figure S1F	cVA + Heptanal	2	6	A	100 mM Sucrose + 1680 ng cVA | 81 ng Heptanal	14
Figure S1F	cVA + Heptanal	2	6	B	100 mM Sucrose + n-Hexane	3
Figure S1F	cVA + Heptanal	2	7	A	100 mM Sucrose + 1680 ng cVA | 81 ng Heptanal	19
Figure S1F	cVA + Heptanal	2	7	B	100 mM Sucrose + n-Hexane	4
Figure S1F	cVA + Heptanal	2	8	A	100 mM Sucrose + 1680 ng cVA | 81 ng Heptanal	7
Figure S1F	cVA + Heptanal	2	8	B	100 mM Sucrose + n-Hexane	15
Figure S1F	cVA + Heptanal	2	9	A	100 mM Sucrose + 1680 ng cVA | 81 ng Heptanal	17
Figure S1F	cVA + Heptanal	2	9	B	100 mM Sucrose + n-Hexane	3
Figure S1F	cVA + Heptanal	2	10	A	100 mM Sucrose + 1680 ng cVA | 81 ng Heptanal	5
Figure S1F	cVA + Heptanal	2	10	B	100 mM Sucrose + n-Hexane	11
Figure S1F	cVA + Heptanal	2	11	A	100 mM Sucrose + 1680 ng cVA | 81 ng Heptanal	5
Figure S1F	cVA + Heptanal	2	11	B	100 mM Sucrose + n-Hexane	10
Figure S1F	cVA + Heptanal	2	12	A	100 mM Sucrose + 1680 ng cVA | 81 ng Heptanal	10
Figure S1F	cVA + Heptanal	2	12	B	100 mM Sucrose + n-Hexane	2
Figure S1F	cVA + Heptanal	2	13	A	100 mM Sucrose + 1680 ng cVA | 81 ng Heptanal	20
Figure S1F	cVA + Heptanal	2	13	B	100 mM Sucrose + n-Hexane	14
Figure S1F	cVA + Heptanal	2	14	A	100 mM Sucrose + 1680 ng cVA | 81 ng Heptanal	18
Figure S1F	cVA + Heptanal	2	14	B	100 mM Sucrose + n-Hexane	7
Figure S1F	cVA + Heptanal	2	15	A	100 mM Sucrose + 1680 ng cVA | 81 ng Heptanal	13
Figure S1F	cVA + Heptanal	2	15	B	100 mM Sucrose + n-Hexane	13
Figure S1F	cVA + Heptanal	2	16	A	100 mM Sucrose + 1680 ng cVA | 81 ng Heptanal	10
Figure S1F	cVA + Heptanal	2	16	B	100 mM Sucrose + n-Hexane	14
Figure S1F	cVA + Heptanal	2	17	A	100 mM Sucrose + 1680 ng cVA | 81 ng Heptanal	12
Figure S1F	cVA + Heptanal	2	17	B	100 mM Sucrose + n-Hexane	1
Figure S1F	cVA + Heptanal	2	18	A	100 mM Sucrose + 1680 ng cVA | 81 ng Heptanal	11
Figure S1F	cVA + Heptanal	2	18	B	100 mM Sucrose + n-Hexane	4
Figure S1F	cVA + Heptanal	2	19	A	100 mM Sucrose + 1680 ng cVA | 81 ng Heptanal	19
Figure S1F	cVA + Heptanal	2	19	B	100 mM Sucrose + n-Hexane	9
Figure S1F	cVA + Heptanal	2	20	A	100 mM Sucrose + 1680 ng cVA | 81 ng Heptanal	16
Figure S1F	cVA + Heptanal	2	20	B	100 mM Sucrose + n-Hexane	2
Figure S1F	cVA + Heptanal	3	1	A	100 mM Sucrose + 3360 ng cVA | 162 ng Heptanal	6
Figure S1F	cVA + Heptanal	3	1	B	100 mM Sucrose + n-Hexane	7
Figure S1F	cVA + Heptanal	3	2	A	100 mM Sucrose + 3360 ng cVA | 162 ng Heptanal	13
Figure S1F	cVA + Heptanal	3	2	B	100 mM Sucrose + n-Hexane	8
Figure S1F	cVA + Heptanal	3	3	A	100 mM Sucrose + 3360 ng cVA | 162 ng Heptanal	9
Figure S1F	cVA + Heptanal	3	3	B	100 mM Sucrose + n-Hexane	3
Figure S1F	cVA + Heptanal	3	4	A	100 mM Sucrose + 3360 ng cVA | 162 ng Heptanal	4
Figure S1F	cVA + Heptanal	3	4	B	100 mM Sucrose + n-Hexane	17
Figure S1F	cVA + Heptanal	3	5	A	100 mM Sucrose + 3360 ng cVA | 162 ng Heptanal	7
Figure S1F	cVA + Heptanal	3	5	B	100 mM Sucrose + n-Hexane	10
Figure S1F	cVA + Heptanal	3	6	A	100 mM Sucrose + 3360 ng cVA | 162 ng Heptanal	3
Figure S1F	cVA + Heptanal	3	6	B	100 mM Sucrose + n-Hexane	20
Figure S1F	cVA + Heptanal	3	7	A	100 mM Sucrose + 3360 ng cVA | 162 ng Heptanal	9
Figure S1F	cVA + Heptanal	3	7	B	100 mM Sucrose + n-Hexane	9
Figure S1F	cVA + Heptanal	3	8	A	100 mM Sucrose + 3360 ng cVA | 162 ng Heptanal	12
Figure S1F	cVA + Heptanal	3	8	B	100 mM Sucrose + n-Hexane	5
Figure S1F	cVA + Heptanal	3	9	A	100 mM Sucrose + 3360 ng cVA | 162 ng Heptanal	12
Figure S1F	cVA + Heptanal	3	9	B	100 mM Sucrose + n-Hexane	11
Figure S1F	cVA + Heptanal	3	10	A	100 mM Sucrose + 3360 ng cVA | 162 ng Heptanal	15
Figure S1F	cVA + Heptanal	3	10	B	100 mM Sucrose + n-Hexane	11
Figure S1F	cVA + Heptanal	3	11	A	100 mM Sucrose + 3360 ng cVA | 162 ng Heptanal	9
Figure S1F	cVA + Heptanal	3	11	B	100 mM Sucrose + n-Hexane	3
Figure S1F	cVA + Heptanal	3	12	A	100 mM Sucrose + 3360 ng cVA | 162 ng Heptanal	6
Figure S1F	cVA + Heptanal	3	12	B	100 mM Sucrose + n-Hexane	11
Figure S1F	cVA + Heptanal	3	13	A	100 mM Sucrose + 3360 ng cVA | 162 ng Heptanal	22
Figure S1F	cVA + Heptanal	3	13	B	100 mM Sucrose + n-Hexane	10
Figure S1F	cVA + Heptanal	3	14	A	100 mM Sucrose + 3360 ng cVA | 162 ng Heptanal	14
Figure S1F	cVA + Heptanal	3	14	B	100 mM Sucrose + n-Hexane	17
Figure S1F	cVA + Heptanal	3	15	A	100 mM Sucrose + 3360 ng cVA | 162 ng Heptanal	13
Figure S1F	cVA + Heptanal	3	15	B	100 mM Sucrose + n-Hexane	3
Figure S1F	cVA + Heptanal	3	16	A	100 mM Sucrose + 3360 ng cVA | 162 ng Heptanal	11
Figure S1F	cVA + Heptanal	3	16	B	100 mM Sucrose + n-Hexane	2
Figure S1F	cVA + Heptanal	3	17	A	100 mM Sucrose + 3360 ng cVA | 162 ng Heptanal	7
Figure S1F	cVA + Heptanal	3	17	B	100 mM Sucrose + n-Hexane	2
Figure S1F	cVA + Heptanal	3	18	A	100 mM Sucrose + 3360 ng cVA | 162 ng Heptanal	18
Figure S1F	cVA + Heptanal	3	18	B	100 mM Sucrose + n-Hexane	10
Figure S1F	cVA + Heptanal	3	19	A	100 mM Sucrose + 3360 ng cVA | 162 ng Heptanal	6
Figure S1F	cVA + Heptanal	3	19	B	100 mM Sucrose + n-Hexane	11
Figure S1F	cVA + Heptanal	3	20	A	100 mM Sucrose + 3360 ng cVA | 162 ng Heptanal	10
Figure S1F	cVA + Heptanal	3	20	B	100 mM Sucrose + n-Hexane	17
Figure S1F	Heptanal	1	1	A	100 mM Sucrose + 270 ng Heptanal	7
Figure S1F	Heptanal	1	1	B	100 mM Sucrose + n-Hexane	11
Figure S1F	Heptanal	1	2	A	100 mM Sucrose + 270 ng Heptanal	8
Figure S1F	Heptanal	1	2	B	100 mM Sucrose + n-Hexane	9
Figure S1F	Heptanal	1	3	A	100 mM Sucrose + 270 ng Heptanal	7
Figure S1F	Heptanal	1	3	B	100 mM Sucrose + n-Hexane	12
Figure S1F	Heptanal	1	4	A	100 mM Sucrose + 270 ng Heptanal	2
Figure S1F	Heptanal	1	4	B	100 mM Sucrose + n-Hexane	17
Figure S1F	Heptanal	1	5	A	100 mM Sucrose + 270 ng Heptanal	2
Figure S1F	Heptanal	1	5	B	100 mM Sucrose + n-Hexane	13
Figure S1F	Heptanal	1	6	A	100 mM Sucrose + 270 ng Heptanal	17
Figure S1F	Heptanal	1	6	B	100 mM Sucrose + n-Hexane	12
Figure S1F	Heptanal	1	7	A	100 mM Sucrose + 270 ng Heptanal	10
Figure S1F	Heptanal	1	7	B	100 mM Sucrose + n-Hexane	4
Figure S1F	Heptanal	1	8	A	100 mM Sucrose + 270 ng Heptanal	20
Figure S1F	Heptanal	1	8	B	100 mM Sucrose + n-Hexane	6
Figure S1F	Heptanal	1	9	A	100 mM Sucrose + 270 ng Heptanal	21
Figure S1F	Heptanal	1	9	B	100 mM Sucrose + n-Hexane	7
Figure S1F	Heptanal	1	10	A	100 mM Sucrose + 270 ng Heptanal	14
Figure S1F	Heptanal	1	10	B	100 mM Sucrose + n-Hexane	12
Figure S1F	Heptanal	1	11	A	100 mM Sucrose + 270 ng Heptanal	13
Figure S1F	Heptanal	1	11	B	100 mM Sucrose + n-Hexane	7
Figure S1F	Heptanal	1	12	A	100 mM Sucrose + 270 ng Heptanal	18
Figure S1F	Heptanal	1	12	B	100 mM Sucrose + n-Hexane	12
Figure S1F	Heptanal	1	13	A	100 mM Sucrose + 270 ng Heptanal	9
Figure S1F	Heptanal	1	13	B	100 mM Sucrose + n-Hexane	7
Figure S1F	Heptanal	1	14	A	100 mM Sucrose + 270 ng Heptanal	18
Figure S1F	Heptanal	1	14	B	100 mM Sucrose + n-Hexane	6
Figure S1F	Heptanal	1	15	A	100 mM Sucrose + 270 ng Heptanal	9
Figure S1F	Heptanal	1	15	B	100 mM Sucrose + n-Hexane	8
Figure S1F	Heptanal	1	16	A	100 mM Sucrose + 270 ng Heptanal	16
Figure S1F	Heptanal	1	16	B	100 mM Sucrose + n-Hexane	9
Figure S1F	Heptanal	1	17	A	100 mM Sucrose + 270 ng Heptanal	10
Figure S1F	Heptanal	1	17	B	100 mM Sucrose + n-Hexane	12
Figure S1F	Heptanal	1	18	A	100 mM Sucrose + 270 ng Heptanal	9
Figure S1F	Heptanal	1	18	B	100 mM Sucrose + n-Hexane	11
Figure S1F	Heptanal	1	19	A	100 mM Sucrose + 270 ng Heptanal	14
Figure S1F	Heptanal	1	19	B	100 mM Sucrose + n-Hexane	14
Figure S1F	Heptanal	1	20	A	100 mM Sucrose + 270 ng Heptanal	7
Figure S1F	Heptanal	1	20	B	100 mM Sucrose + n-Hexane	3
Figure S1F	Heptanal	2	1	A	100 mM Sucrose + 810 ng Heptanal	14
Figure S1F	Heptanal	2	1	B	100 mM Sucrose + n-Hexane	10
Figure S1F	Heptanal	2	2	A	100 mM Sucrose + 810 ng Heptanal	13
Figure S1F	Heptanal	2	2	B	100 mM Sucrose + n-Hexane	11
Figure S1F	Heptanal	2	3	A	100 mM Sucrose + 810 ng Heptanal	16
Figure S1F	Heptanal	2	3	B	100 mM Sucrose + n-Hexane	3
Figure S1F	Heptanal	2	4	A	100 mM Sucrose + 810 ng Heptanal	14
Figure S1F	Heptanal	2	4	B	100 mM Sucrose + n-Hexane	3
Figure S1F	Heptanal	2	5	A	100 mM Sucrose + 810 ng Heptanal	11
Figure S1F	Heptanal	2	5	B	100 mM Sucrose + n-Hexane	5
Figure S1F	Heptanal	2	6	A	100 mM Sucrose + 810 ng Heptanal	18
Figure S1F	Heptanal	2	6	B	100 mM Sucrose + n-Hexane	14
Figure S1F	Heptanal	2	7	A	100 mM Sucrose + 810 ng Heptanal	14
Figure S1F	Heptanal	2	7	B	100 mM Sucrose + n-Hexane	7
Figure S1F	Heptanal	2	8	A	100 mM Sucrose + 810 ng Heptanal	12
Figure S1F	Heptanal	2	8	B	100 mM Sucrose + n-Hexane	12
Figure S1F	Heptanal	2	9	A	100 mM Sucrose + 810 ng Heptanal	12
Figure S1F	Heptanal	2	9	B	100 mM Sucrose + n-Hexane	6
Figure S1F	Heptanal	2	10	A	100 mM Sucrose + 810 ng Heptanal	9
Figure S1F	Heptanal	2	10	B	100 mM Sucrose + n-Hexane	12
Figure S1F	Heptanal	2	11	A	100 mM Sucrose + 810 ng Heptanal	7
Figure S1F	Heptanal	2	11	B	100 mM Sucrose + n-Hexane	15
Figure S1F	Heptanal	2	12	A	100 mM Sucrose + 810 ng Heptanal	5
Figure S1F	Heptanal	2	12	B	100 mM Sucrose + n-Hexane	10
Figure S1F	Heptanal	2	13	A	100 mM Sucrose + 810 ng Heptanal	21
Figure S1F	Heptanal	2	13	B	100 mM Sucrose + n-Hexane	6
Figure S1F	Heptanal	2	14	A	100 mM Sucrose + 810 ng Heptanal	3
Figure S1F	Heptanal	2	14	B	100 mM Sucrose + n-Hexane	24
Figure S1F	Heptanal	2	15	A	100 mM Sucrose + 810 ng Heptanal	18
Figure S1F	Heptanal	2	15	B	100 mM Sucrose + n-Hexane	10
Figure S1F	Heptanal	2	16	A	100 mM Sucrose + 810 ng Heptanal	16
Figure S1F	Heptanal	2	16	B	100 mM Sucrose + n-Hexane	9
Figure S1F	Heptanal	2	17	A	100 mM Sucrose + 810 ng Heptanal	3
Figure S1F	Heptanal	2	17	B	100 mM Sucrose + n-Hexane	10
Figure S1F	Heptanal	2	18	A	100 mM Sucrose + 810 ng Heptanal	19
Figure S1F	Heptanal	2	18	B	100 mM Sucrose + n-Hexane	10
Figure S1F	Heptanal	2	19	A	100 mM Sucrose + 810 ng Heptanal	15
Figure S1F	Heptanal	2	19	B	100 mM Sucrose + n-Hexane	10
Figure S1F	Heptanal	2	20	A	100 mM Sucrose + 810 ng Heptanal	16
Figure S1F	Heptanal	2	20	B	100 mM Sucrose + n-Hexane	10
Figure S1F	Heptanal	3	1	A	100 mM Sucrose + 1620 ng Heptanal	24
Figure S1F	Heptanal	3	1	B	100 mM Sucrose + n-Hexane	12
Figure S1F	Heptanal	3	2	A	100 mM Sucrose + 1620 ng Heptanal	15
Figure S1F	Heptanal	3	2	B	100 mM Sucrose + n-Hexane	2
Figure S1F	Heptanal	3	3	A	100 mM Sucrose + 1620 ng Heptanal	2
Figure S1F	Heptanal	3	3	B	100 mM Sucrose + n-Hexane	13
Figure S1F	Heptanal	3	4	A	100 mM Sucrose + 1620 ng Heptanal	10
Figure S1F	Heptanal	3	4	B	100 mM Sucrose + n-Hexane	16
Figure S1F	Heptanal	3	5	A	100 mM Sucrose + 1620 ng Heptanal	17
Figure S1F	Heptanal	3	5	B	100 mM Sucrose + n-Hexane	19
Figure S1F	Heptanal	3	6	A	100 mM Sucrose + 1620 ng Heptanal	17
Figure S1F	Heptanal	3	6	B	100 mM Sucrose + n-Hexane	5
Figure S1F	Heptanal	3	7	A	100 mM Sucrose + 1620 ng Heptanal	22
Figure S1F	Heptanal	3	7	B	100 mM Sucrose + n-Hexane	1
Figure S1F	Heptanal	3	8	A	100 mM Sucrose + 1620 ng Heptanal	14
Figure S1F	Heptanal	3	8	B	100 mM Sucrose + n-Hexane	16
Figure S1F	Heptanal	3	9	A	100 mM Sucrose + 1620 ng Heptanal	20
Figure S1F	Heptanal	3	9	B	100 mM Sucrose + n-Hexane	10
Figure S1F	Heptanal	3	10	A	100 mM Sucrose + 1620 ng Heptanal	4
Figure S1F	Heptanal	3	10	B	100 mM Sucrose + n-Hexane	27
Figure S1F	Heptanal	3	11	A	100 mM Sucrose + 1620 ng Heptanal	14
Figure S1F	Heptanal	3	11	B	100 mM Sucrose + n-Hexane	10
Figure S1F	Heptanal	3	12	A	100 mM Sucrose + 1620 ng Heptanal	11
Figure S1F	Heptanal	3	12	B	100 mM Sucrose + n-Hexane	11
Figure S1F	Heptanal	3	13	A	100 mM Sucrose + 1620 ng Heptanal	9
Figure S1F	Heptanal	3	13	B	100 mM Sucrose + n-Hexane	26
Figure S1F	Heptanal	3	14	A	100 mM Sucrose + 1620 ng Heptanal	6
Figure S1F	Heptanal	3	14	B	100 mM Sucrose + n-Hexane	8
Figure S1F	Heptanal	3	15	A	100 mM Sucrose + 1620 ng Heptanal	10
Figure S1F	Heptanal	3	15	B	100 mM Sucrose + n-Hexane	16
Figure S1F	Heptanal	3	16	A	100 mM Sucrose + 1620 ng Heptanal	4
Figure S1F	Heptanal	3	16	B	100 mM Sucrose + n-Hexane	20
Figure S1F	Heptanal	3	17	A	100 mM Sucrose + 1620 ng Heptanal	31
Figure S1F	Heptanal	3	17	B	100 mM Sucrose + n-Hexane	4
Figure S1F	Heptanal	3	18	A	100 mM Sucrose + 1620 ng Heptanal	10
Figure S1F	Heptanal	3	18	B	100 mM Sucrose + n-Hexane	13
Figure S1F	Heptanal	3	19	A	100 mM Sucrose + 1620 ng Heptanal	12
Figure S1F	Heptanal	3	19	B	100 mM Sucrose + n-Hexane	11
Figure S1F	Heptanal	3	20	A	100 mM Sucrose + 1620 ng Heptanal	16
Figure S1F	Heptanal	3	20	B	100 mM Sucrose + n-Hexane	10
Figure S1F	cVA + Heptanal	1	1	A	100 mM Sucrose + 560 ng cVA | 270 ng Heptanal	35
Figure S1F	cVA + Heptanal	1	1	B	100 mM Sucrose + n-Hexane	1
Figure S1F	cVA + Heptanal	1	2	A	100 mM Sucrose + 560 ng cVA | 270 ng Heptanal	15
Figure S1F	cVA + Heptanal	1	2	B	100 mM Sucrose + n-Hexane	1
Figure S1F	cVA + Heptanal	1	3	A	100 mM Sucrose + 560 ng cVA | 270 ng Heptanal	11
Figure S1F	cVA + Heptanal	1	3	B	100 mM Sucrose + n-Hexane	8
Figure S1F	cVA + Heptanal	1	4	A	100 mM Sucrose + 560 ng cVA | 270 ng Heptanal	9
Figure S1F	cVA + Heptanal	1	4	B	100 mM Sucrose + n-Hexane	12
Figure S1F	cVA + Heptanal	1	5	A	100 mM Sucrose + 560 ng cVA | 270 ng Heptanal	18
Figure S1F	cVA + Heptanal	1	5	B	100 mM Sucrose + n-Hexane	7
Figure S1F	cVA + Heptanal	1	6	A	100 mM Sucrose + 560 ng cVA | 270 ng Heptanal	13
Figure S1F	cVA + Heptanal	1	6	B	100 mM Sucrose + n-Hexane	2
Figure S1F	cVA + Heptanal	1	7	A	100 mM Sucrose + 560 ng cVA | 270 ng Heptanal	11
Figure S1F	cVA + Heptanal	1	7	B	100 mM Sucrose + n-Hexane	4
Figure S1F	cVA + Heptanal	1	8	A	100 mM Sucrose + 560 ng cVA | 270 ng Heptanal	17
Figure S1F	cVA + Heptanal	1	8	B	100 mM Sucrose + n-Hexane	6
Figure S1F	cVA + Heptanal	1	9	A	100 mM Sucrose + 560 ng cVA | 270 ng Heptanal	15
Figure S1F	cVA + Heptanal	1	9	B	100 mM Sucrose + n-Hexane	2
Figure S1F	cVA + Heptanal	1	10	A	100 mM Sucrose + 560 ng cVA | 270 ng Heptanal	16
Figure S1F	cVA + Heptanal	1	10	B	100 mM Sucrose + n-Hexane	7
Figure S1F	cVA + Heptanal	1	11	A	100 mM Sucrose + 560 ng cVA | 270 ng Heptanal	10
Figure S1F	cVA + Heptanal	1	11	B	100 mM Sucrose + n-Hexane	14
Figure S1F	cVA + Heptanal	1	12	A	100 mM Sucrose + 560 ng cVA | 270 ng Heptanal	19
Figure S1F	cVA + Heptanal	1	12	B	100 mM Sucrose + n-Hexane	2
Figure S1F	cVA + Heptanal	1	13	A	100 mM Sucrose + 560 ng cVA | 270 ng Heptanal	10
Figure S1F	cVA + Heptanal	1	13	B	100 mM Sucrose + n-Hexane	4
Figure S1F	cVA + Heptanal	1	14	A	100 mM Sucrose + 560 ng cVA | 270 ng Heptanal	15
Figure S1F	cVA + Heptanal	1	14	B	100 mM Sucrose + n-Hexane	0
Figure S1F	cVA + Heptanal	1	15	A	100 mM Sucrose + 560 ng cVA | 270 ng Heptanal	18
Figure S1F	cVA + Heptanal	1	15	B	100 mM Sucrose + n-Hexane	2
Figure S1F	cVA + Heptanal	1	16	A	100 mM Sucrose + 560 ng cVA | 270 ng Heptanal	13
Figure S1F	cVA + Heptanal	1	16	B	100 mM Sucrose + n-Hexane	3
Figure S1F	cVA + Heptanal	1	17	A	100 mM Sucrose + 560 ng cVA | 270 ng Heptanal	10
Figure S1F	cVA + Heptanal	1	17	B	100 mM Sucrose + n-Hexane	11
Figure S1F	cVA + Heptanal	1	18	A	100 mM Sucrose + 560 ng cVA | 270 ng Heptanal	17
Figure S1F	cVA + Heptanal	1	18	B	100 mM Sucrose + n-Hexane	10
Figure S1F	cVA + Heptanal	1	19	A	100 mM Sucrose + 560 ng cVA | 270 ng Heptanal	19
Figure S1F	cVA + Heptanal	1	19	B	100 mM Sucrose + n-Hexane	3
Figure S1F	cVA + Heptanal	1	20	A	100 mM Sucrose + 560 ng cVA | 270 ng Heptanal	21
Figure S1F	cVA + Heptanal	1	20	B	100 mM Sucrose + n-Hexane	4
Figure S1F	cVA + Heptanal	2	1	A	100 mM Sucrose + 1680 ng cVA | 810 ng Heptanal	29
Figure S1F	cVA + Heptanal	2	1	B	100 mM Sucrose + n-Hexane	7
Figure S1F	cVA + Heptanal	2	2	A	100 mM Sucrose + 1680 ng cVA | 810 ng Heptanal	15
Figure S1F	cVA + Heptanal	2	2	B	100 mM Sucrose + n-Hexane	4
Figure S1F	cVA + Heptanal	2	3	A	100 mM Sucrose + 1680 ng cVA | 810 ng Heptanal	20
Figure S1F	cVA + Heptanal	2	3	B	100 mM Sucrose + n-Hexane	1
Figure S1F	cVA + Heptanal	2	4	A	100 mM Sucrose + 1680 ng cVA | 810 ng Heptanal	6
Figure S1F	cVA + Heptanal	2	4	B	100 mM Sucrose + n-Hexane	18
Figure S1F	cVA + Heptanal	2	5	A	100 mM Sucrose + 1680 ng cVA | 810 ng Heptanal	9
Figure S1F	cVA + Heptanal	2	5	B	100 mM Sucrose + n-Hexane	13
Figure S1F	cVA + Heptanal	2	6	A	100 mM Sucrose + 1680 ng cVA | 810 ng Heptanal	35
Figure S1F	cVA + Heptanal	2	6	B	100 mM Sucrose + n-Hexane	4
Figure S1F	cVA + Heptanal	2	7	A	100 mM Sucrose + 1680 ng cVA | 810 ng Heptanal	17
Figure S1F	cVA + Heptanal	2	7	B	100 mM Sucrose + n-Hexane	2
Figure S1F	cVA + Heptanal	2	8	A	100 mM Sucrose + 1680 ng cVA | 810 ng Heptanal	9
Figure S1F	cVA + Heptanal	2	8	B	100 mM Sucrose + n-Hexane	13
Figure S1F	cVA + Heptanal	2	9	A	100 mM Sucrose + 1680 ng cVA | 810 ng Heptanal	12
Figure S1F	cVA + Heptanal	2	9	B	100 mM Sucrose + n-Hexane	2
Figure S1F	cVA + Heptanal	2	10	A	100 mM Sucrose + 1680 ng cVA | 810 ng Heptanal	17
Figure S1F	cVA + Heptanal	2	10	B	100 mM Sucrose + n-Hexane	11
Figure S1F	cVA + Heptanal	2	11	A	100 mM Sucrose + 1680 ng cVA | 810 ng Heptanal	19
Figure S1F	cVA + Heptanal	2	11	B	100 mM Sucrose + n-Hexane	6
Figure S1F	cVA + Heptanal	2	12	A	100 mM Sucrose + 1680 ng cVA | 810 ng Heptanal	12
Figure S1F	cVA + Heptanal	2	12	B	100 mM Sucrose + n-Hexane	7
Figure S1F	cVA + Heptanal	2	13	A	100 mM Sucrose + 1680 ng cVA | 810 ng Heptanal	12
Figure S1F	cVA + Heptanal	2	13	B	100 mM Sucrose + n-Hexane	8
Figure S1F	cVA + Heptanal	2	14	A	100 mM Sucrose + 1680 ng cVA | 810 ng Heptanal	20
Figure S1F	cVA + Heptanal	2	14	B	100 mM Sucrose + n-Hexane	8
Figure S1F	cVA + Heptanal	2	15	A	100 mM Sucrose + 1680 ng cVA | 810 ng Heptanal	11
Figure S1F	cVA + Heptanal	2	15	B	100 mM Sucrose + n-Hexane	3
Figure S1F	cVA + Heptanal	2	16	A	100 mM Sucrose + 1680 ng cVA | 810 ng Heptanal	16
Figure S1F	cVA + Heptanal	2	16	B	100 mM Sucrose + n-Hexane	11
Figure S1F	cVA + Heptanal	2	17	A	100 mM Sucrose + 1680 ng cVA | 810 ng Heptanal	20
Figure S1F	cVA + Heptanal	2	17	B	100 mM Sucrose + n-Hexane	5
Figure S1F	cVA + Heptanal	2	18	A	100 mM Sucrose + 1680 ng cVA | 810 ng Heptanal	9
Figure S1F	cVA + Heptanal	2	18	B	100 mM Sucrose + n-Hexane	10
Figure S1F	cVA + Heptanal	2	19	A	100 mM Sucrose + 1680 ng cVA | 810 ng Heptanal	18
Figure S1F	cVA + Heptanal	2	19	B	100 mM Sucrose + n-Hexane	13
Figure S1F	cVA + Heptanal	2	20	A	100 mM Sucrose + 1680 ng cVA | 810 ng Heptanal	27
Figure S1F	cVA + Heptanal	2	20	B	100 mM Sucrose + n-Hexane	3
Figure S1F	cVA + Heptanal	3	1	A	100 mM Sucrose + 3360 ng cVA | 1620 ng Heptanal	7
Figure S1F	cVA + Heptanal	3	1	B	100 mM Sucrose + n-Hexane	20
Figure S1F	cVA + Heptanal	3	2	A	100 mM Sucrose + 3360 ng cVA | 1620 ng Heptanal	13
Figure S1F	cVA + Heptanal	3	2	B	100 mM Sucrose + n-Hexane	2
Figure S1F	cVA + Heptanal	3	3	A	100 mM Sucrose + 3360 ng cVA | 1620 ng Heptanal	6
Figure S1F	cVA + Heptanal	3	3	B	100 mM Sucrose + n-Hexane	15
Figure S1F	cVA + Heptanal	3	4	A	100 mM Sucrose + 3360 ng cVA | 1620 ng Heptanal	17
Figure S1F	cVA + Heptanal	3	4	B	100 mM Sucrose + n-Hexane	10
Figure S1F	cVA + Heptanal	3	5	A	100 mM Sucrose + 3360 ng cVA | 1620 ng Heptanal	11
Figure S1F	cVA + Heptanal	3	5	B	100 mM Sucrose + n-Hexane	20
Figure S1F	cVA + Heptanal	3	6	A	100 mM Sucrose + 3360 ng cVA | 1620 ng Heptanal	22
Figure S1F	cVA + Heptanal	3	6	B	100 mM Sucrose + n-Hexane	10
Figure S1F	cVA + Heptanal	3	7	A	100 mM Sucrose + 3360 ng cVA | 1620 ng Heptanal	6
Figure S1F	cVA + Heptanal	3	7	B	100 mM Sucrose + n-Hexane	15
Figure S1F	cVA + Heptanal	3	8	A	100 mM Sucrose + 3360 ng cVA | 1620 ng Heptanal	25
Figure S1F	cVA + Heptanal	3	8	B	100 mM Sucrose + n-Hexane	4
Figure S1F	cVA + Heptanal	3	9	A	100 mM Sucrose + 3360 ng cVA | 1620 ng Heptanal	20
Figure S1F	cVA + Heptanal	3	9	B	100 mM Sucrose + n-Hexane	6
Figure S1F	cVA + Heptanal	3	10	A	100 mM Sucrose + 3360 ng cVA | 1620 ng Heptanal	5
Figure S1F	cVA + Heptanal	3	10	B	100 mM Sucrose + n-Hexane	18
Figure S1F	cVA + Heptanal	3	11	A	100 mM Sucrose + 3360 ng cVA | 1620 ng Heptanal	19
Figure S1F	cVA + Heptanal	3	11	B	100 mM Sucrose + n-Hexane	5
Figure S1F	cVA + Heptanal	3	12	A	100 mM Sucrose + 3360 ng cVA | 1620 ng Heptanal	1
Figure S1F	cVA + Heptanal	3	12	B	100 mM Sucrose + n-Hexane	22
Figure S1F	cVA + Heptanal	3	13	A	100 mM Sucrose + 3360 ng cVA | 1620 ng Heptanal	22
Figure S1F	cVA + Heptanal	3	13	B	100 mM Sucrose + n-Hexane	3
Figure S1F	cVA + Heptanal	3	14	A	100 mM Sucrose + 3360 ng cVA | 1620 ng Heptanal	24
Figure S1F	cVA + Heptanal	3	14	B	100 mM Sucrose + n-Hexane	3
Figure S1F	cVA + Heptanal	3	15	A	100 mM Sucrose + 3360 ng cVA | 1620 ng Heptanal	17
Figure S1F	cVA + Heptanal	3	15	B	100 mM Sucrose + n-Hexane	11
Figure S1F	cVA + Heptanal	3	16	A	100 mM Sucrose + 3360 ng cVA | 1620 ng Heptanal	8
Figure S1F	cVA + Heptanal	3	16	B	100 mM Sucrose + n-Hexane	17
Figure S1F	cVA + Heptanal	3	17	A	100 mM Sucrose + 3360 ng cVA | 1620 ng Heptanal	10
Figure S1F	cVA + Heptanal	3	17	B	100 mM Sucrose + n-Hexane	6
Figure S1F	cVA + Heptanal	3	18	A	100 mM Sucrose + 3360 ng cVA | 1620 ng Heptanal	29
Figure S1F	cVA + Heptanal	3	18	B	100 mM Sucrose + n-Hexane	7
Figure S1F	cVA + Heptanal	3	19	A	100 mM Sucrose + 3360 ng cVA | 1620 ng Heptanal	6
Figure S1F	cVA + Heptanal	3	19	B	100 mM Sucrose + n-Hexane	15
Figure S1F	cVA + Heptanal	3	20	A	100 mM Sucrose + 3360 ng cVA | 1620 ng Heptanal	11
Figure S1F	cVA + Heptanal	3	20	B	100 mM Sucrose + n-Hexane	5
