# Supplementary material for: Aggregation pheromones have a non-linear effect on oviposition behavior in Drosophila melanogaster
Source: Nat Commun. 2023 Mar 20;14:1544. doi: 10.1038/s41467-023-37046-2 (PMC10027874; doi:10.1038/s41467-023-37046-2)
Supplement: Supplementary file 4 — Source Data [file 41467_2023_37046_MOESM4_ESM.zip › Verschut_etal_Source_Data/Verschut_etal_Figure_3_Oxidation_data.csv]

Figure	Measurement	Area under the Peak
Figure 3B	0h	679
Figure 3B	0h	778
Figure 3B	0h	693
Figure 3B	24h	859
Figure 3B	24h	1202
Figure 3B	24h	1135
